# Supplementary material for: Revision of the Genus Cyanoboletus (Boletaceae) in the Mediterranean Basin with Notes on Arsenic Hyperaccumulation
Source: J Fungi (Basel). 2026 Apr 25;12(5):315. doi: 10.3390/jof12050315 (PMC13208421; doi:10.3390/jof12050315)
Supplement: Supplementary file 1 [file jof-12-00315-s001.zip]

Archive with 4 entries (4 files):
- Supplementary File S1.pdf
- Supplementary File S2_multigene alignment.fas
- Supplementary Table S1.xlsx
- Supplementary Tables S2 and S3.pdf
