# Supplementary material for: Revision of the Genus Cyanoboletus (Boletaceae) in the Mediterranean Basin with Notes on Arsenic Hyperaccumulation
Source: J Fungi (Basel). 2026 Apr 25;12(5):315. doi: 10.3390/jof12050315 (PMC13208421; doi:10.3390/jof12050315)
Supplement: Supplementary file 1 [file jof-12-00315-s001.zip › Supplementary File S2_multigene alignment.fas]

>1202_TKK_mateba
CATTATAGAACTTTGA------------------------GGGGAGGGGAAGG-CTGTCGCTGGCTTTCTC-----AAGC
ATGTGC-ACGTCTT-CCTT---------------------CTCTCACACAAAAC----CCCACACCTGTGCACCCTTTGT
AGGCCCTCG-AAAGAGG-ATCTAC-GTATTTCATACA--ACCCACTT----AGCATGTCCATAGAATGT----AAT----
-----------------------------AAATC---ATACAACGAATTCTCAACCATGCCCTT------------GGGC
ATGGCTTGGACTTTGGGAG--CCTTGCTGGCC---------TTTC-GGTCAGCTCTCCTGAAATGCATTAGCGAT---GG
--GTGGGCA-GT----------GACGTGCACGGCCTT-CGACGTGATAA-------TGATCGTCGTGGCTGGA-GCGTCT
TTA-----------------------------TCTA-TCCTCGC-TCAC-AATCTTCTACTAGCTTTG-----GGGGT-T
AGC-TTTCGGCTACTAGTTCGGTCGTGAGACTTGACGAACGTCGG---AGGCAAGACTTTCTTGGCTGGTCGATTTCGAC
TTTCAGCAACGGATCTCTTGGCTCTCGCATCGATGAAGAACGCAGCGAATTGCGATAAGTAATGTGAATTGCAGATTTTC
AGTGAATCATCGAATCTTTGAACGCACCTTGCGCTCCTCGGTATTCCGAGGAGCATGCCTGTTTGAGTGTCATNNNNNNN
NNNNNNNNNNNNNNNNNNNNNNNNNNNNNNNNNNNNNNNNNNNNNNNNNNNNNNNNNNNNNNNNNNNNNNNNNNNNNNNN
NNNNNNNNNNNNNNNNNNNNNNNNNNNNNNNNNNNNNNNNNNNNNNNNNNNNNNNNNNNNNNNNNNNNNNNNNNNNNNNN
NNNNNNNNNNNNNNNNNNNNNNNNNNNNNNNNNNNNNNNNNNNNNNNNNNNNNNNNNNNNNNNNNNNNNNNNNNNNNNNN
NNNNNNNNNNNNNNNNNNNNNNNNNNNNNNNNNNNNNNNNNNNNNNNNNNNNNNNNNNNNNNNNNNNNNNNNNNNNNNNN
NNNNNNNNNNNNNNNNNNNNNNNNNNNNNNNNNNNNNNNNNNNNNNNNNNNNNNNNNNNNNNNNNNNNNNNNNNNNNNNN
NNNNNNNNNNNNNNNNNNNNNNNNNNNNNNNNNNNNNNNNNNNNNNNNNNNNNNNNNNNNNNNNNNNNNNNNNNNNNNNN
NNNNNNNNNNNNNNNNNNNNNNNNNNNNNNNNNNNNNNNNNNNNNNNNNNNNNNNNNNNNNNNNNNNNNNNNNNNNNNNN
NNNNNNNNNNNNNNNNNNNNNNNNNNNNNNNNNNNNNNNNNNNNNNNNNNNNNNNNNNNNNNNNNNNNNNNNNNNNNNNN
NNNNNNNNNNNNNNNNNNNNNNNNNNNNNNNNNNNNNNNNNNNNNNNNNNNNNNNNNNNNNNNNNNNNNNNNNNNNNNNN
NNNNNNNNNNNNNNNNNNNNNNNNNNNNNNNNNNNNNNNNNNNNNNNNNNNNNNNNNNNNNNNNNNNNNNNNNNNNNNNN
NNNNNNNNNNNNNNNNNNNNNNNNNNNNNNNNNNNNNNNNNNNNNNNNNNNNNNNNNNNNNNNNNNNNNNNNNNNNNNNN
NNNNNNNNNNNNNNNNNNNNNNNNNNNNNNNNNNNNNNNNNNNNNNNNNNNNNNNNNNNNNNNNNNNNNNNNNNNNNNNN
NNNNNNNNNNNNNNNNNNNNNNNNNNNNNNNNNNNNNNNNNNNNNNNNNNNNNNNNNNNNNNNNNNNNNNNNNNNNNNNN
NNNNNNNNNNNNNNNNNNNNNNNNNNNNNNNNNNNNNNNNNNNNNNNNNNNNNNNNNNNNNNNNNNNNNNNNNNNNNNNN
NNNNNNNNNNNNNNNNNNNNNNNNNNNNNNNNNNNNNNNNNNNNNNNNNNNNNNNNNNNNNNNNNNNNNNNNNNNNNNNN
NNNNNNNNNNNNNNNNNNNNNNNNNNNNNNNNNNNNNNNNNNNNNNNNNNNNNNNNNNNNNNNNNNNNNNNNNNNNNNNN
NNNNNNNNNNNNNNNNNNNNNNNNNNNNNNNNNNNNNNNNNNNNNNNNNNNNNNNNNNNNNNNNNNNNNNNNNNNNNNNN
NNNNNNNNNNNNNNNNNNNNNNNNNNNNNNNNNNNNNNNNNNNNNNNNNNNNNNNNNNNNNNNNNNNNNNNNNNNNNNNN
NNNNNNNNNNNNNNNNNNNNNNNNNNNNNNNNNNNNNNNNNNNNNNNNNNNNNNNNNNNNNNNNNNNNNNNNNNNNNNNN
NNNNNNNNNNNNNNNNNNNNNNNNNNNNNNNNNNNNNNNNNNNNNNNNNNNNNNNNNNNNNNNNNNNNNNNNNNNNNNNN
NNNNNNNNNNNNNNNNNNNNNNNNNNNNNNNNNNNNNNNNNNNNNNNNNNNNNNNNNNNNNNNNNNNNNNNNNNNNNNNN
NNNNNNNNNNNNNNNNNNNNNNNNNNNNNNNNNNNNNNNNNNNNNNNNNNNNNNNNNNNNNNNNNNNNNNNNNNNNNNNN
NNNNNNNNNNNNNNNNNNNNNNNNNNNNNNNNNNNNNNNNNNNNNNNNNNNNNNNNNNNNNNNNNNNNNNNNNNNNNNNN
NNNNNNNNNNNNNNNNNNNNNNNNNNNNNNNNNNNNNNNNNNNNNNNNNNNNNNNNNNNNNNNNNNNNNNNNNNNNNNNN
NNNNNNNNNNNNNNNNNNNNNNNNNNNNNNNNNNNNNNNNNNNNNNNNNNNNNNNNNNNNNNNNNNNNNNNNNNNNNNNN
NNNNNNNNNNNNNNNNNNNNNNNNNNNNNNNNNNNNNNNNNNNNNNNNNNNNNNNNNNNNNNNNNNNNNNNNNNNNNNNN
NNNNNNNNNNNNNNNNNNNNNNNNNNNNNNNNNNNNNNNNNNNNNNNNNNNNNNNNNNNNNNNNNNNNNNNNNNNNNNNN
NNNNNNNNNNNNNNNNNNNNNNNNNNNNNNNNNNNNNNNNNNNNNNNNNNNNNNNNNNNNNNNNNNNNNNNNNNNNNNNN
NNNNNNNNNNN
>9606
NNNNNNNNNNNNNNNNNNNNNNNNNNNNNNNNNNNNNNNNNNNNNNNNNNNNNNNNNNNNNNNNNNNNNNNNNNNNNNNN
NNNNNNNNNNNNNNNNNNNNNNNNNNNNNNNNNNNNNNNNNNNNNNNNNNNNNNNNNNNNNNNNNNNNNNNNNNNNNNNN
NNNNNNNNNNNNNNNNNNNNNNNNNNNNNNNNNNNNNNNNNNNNNNNNNNNNNNNNNNNNNNNNNNNNNNNNNNNNNNNN
NNNNNNNNNNNNNNNNNNNNNNNNNNNNNNNNNNNNNNNNNNNNNNNNNNNNNNNNNNNNNNNNNNNNNNNNNNNNNNNN
NNNNNNNNNNNNNNNNNNNNNNNNNNNNNNNNNNNNNNNNNNNNNNNNNNNNNNNNNNNNNNNNNNNNNNNNNNNNNNNN
NNNNNNNNNNNNNNNNNNNNNNNNNNNNNNNNNNNNNNNNNNNNNNNNNNNNNNNNNNNNNNNNNNNNNNNNNNNNNNNN
NNNNNNNNNNNNNNNNNNNNNNNNNNNNNNNNNNNNNNNNNNNNNNNNNNNNNNNNNNNNNNNNNNNNNNNNNNNNNNNN
NNNNNNNNNNNNNNNNNNNNNNNNNNNNNNNNNNNNNNNNNNNNNNNNNNNNNNNNNNNNNNNNNNNNNNNNNNNNNNNN
NNNNNNNNNNNNNNNNNNNNNNNNNNNNNNNNNNNNNNNNNNNNNNNNNNNNNNNNNNNNNNNNNNNNNNNNNNNNNNNN
NNNNNNNNNNNNNNNNNNNNNNNNNNNNNNNNNNNNNNNNNNNNNNNNNNNNNNNNNNNNNNNNNNNNNNNNNGCTCAAA
TTTTGAATCTGGCGGT--CTTTGG-CCGTCCGAGTTGTAATCTAGAGAAGCGTCTTCCGCGCT-GGACCGTGTACAAGTC
TCCTGGAAGGGAGCGTCATAGAGGGTGAGAATCCCGTCTTTGACACGGACTA-CCAAGTGC--TATGTGATGCGCTCTCG
ACGAGTCGAGTTGTTTGGGAATGCAGCTCAAATCGGGTGGTAAATTCCATCTAAAGCTAAATACAGGCGAGAGACCGATA
GCGAACAAGTACCGTGAGGGAAAGATGAAAAGAACTTTGGAAAGAGAGTTAAACAGTACGTGAAATTGCTGAAAGGGAAA
CGCTTGATGTCAGTCGCGTCGTCCGGGGATCAACCTT--GCTT-CGCCGCTGG--GTGTACTTCCCGGT-AGACGGGTCA
GCATCGGTCTCGGT-CGCCGTACAATKGCGAGAGGAACGTGGCACCCTTCT-----CGGGTGTG-TTATAGCCTTTCGTC
-GTATGCGGC-GGTCGGGACCGAGGAACTCAGCACGA-------CTTCAGTCTGTG---CTTAGGATGCTGGCATAATGG
CCTTAAGCGACCCGTCTTGAAACACGGACCAAGGAGTCTAACATGCCTGCGAGTGTTCGGGTGGC--AAACTCGTGCGCG
TAATGAAAGTGAAAGTCGAGACCTCTAT-CATGGA-GGGCACCGACGCCCGGACTTGAGTCTTTGACG--ACGGATCTGC
GGTAGAGCATGCATGTTGGGACCCGAAAGATGGTGAACTATGCCTGAATAGGGTGAAGCCAGAGGAAACTCTGGTGGAGG
CTCGTAGCGATTCTGACGTGCAAATCGATCGTCGAATTTGGGTATACGTGATTTTATCAAAAACATGATCACTGGTACCT
CCCAGGCCGATTGCGCCGTTCTCATTATCGCTGGTGGTACCGGTGAGTTCGAGGCAGGTATCTCCAAGGACGGTCAAACC
CGTGAACACGCCCTTCTGGCATTCACCCTTGGTGTCCGTCAGCTTATCGTCGCAGTGAACAAGATGGACACGACTAAGTG
GAGTGAGGATCGCTTCAACGAAATTATCAAGGAAACCTCAACCTTTATTAAGAAGGTCGGCTACAACCCCAAGGCTGTCG
CTTTCGTGCCTATCTCTGGTTGGCATGGTGACAACATGTTGGAGGAGTCCCCCAACATGCCCTGGTACAAGGGCTGGACC
AAGGAGACCAAGGGAGGTGTCGTCAAGGGAAAGACCCTCCTTGATGCCATCGATGCCATCGAGCCTCCTGTTCGTCCCTC
TGACAAACCCCTTCGCCTTCCCCTCCAGGATGTTTACAAGATCGGTGGTATCGGGACAGTGCCCGTTGGTCGTGTTGAAA
CTGTGTGTTGTATATTCTCCTT--AGATAAATGTGGTTTGATGTGTCGGC-AATAG--GTAAGCATTATGCAAT-CA-AT
TCACCTCTAGCATTCTCTGAGCGCCGAAATAGNNNNNNNNNNNNNNNNNNNNNNNNNNNNNNNNNNNNNNNNNNNNNNNN
NNNNNNNNNNNNNNNNNNNNNNNNNNNNNNNNNNNNNNNNNNNNNNNNNNNNNNNNNNNNNNNNNNNNNNNNNNNNNNNN
NNNNNNNNNNNNNNNNNNNNNNNNNNNNNNNNNNNNNNNNNNNNNNNNNNNNNNNNNNNNNNNNNNNNNNNNNNNNNNNN
NNNNNNNNNNNNNNNNNNNNNNNNNNNNNNNNNNNNNNNNNNNNNNNNNNNNNNNNNNNNNNNNNNNNNNNNNNNNNNNN
NNNNNNNNNNNNNNNNNNNNNNNNNNNNNNNNNNNNNNNNNNNNNNNNNNNNNNNNNNNNNNNNNNNNNNNNNNNNNNNN
NNNNNNNNNNNNNNNNNNNNNNNNNNNNNNNNNNNNNNNNNNNNNNNNNNNNNNNNNNNNNNNNNNNNNNNNNNNNNNNN
NNNNNNNNNNNNNNNNNNNNNNNNNNNNNNNNNNNNNNNNNNNNNNNNNNNNNNNNNNNNNNNNNNNNNNNNNNNNNNNN
NNNNNNNNNNNNNNNNNNNNNNNNNNNNNNNNNNNNNNNNNNNNNNNNNNNNNNNNNNNNNNNNNNNNNNNNNNNNNNNN
NNNNNNNNNNNNNNNNNNNNNNNNNNNNNNNNNNNNNNNNNNNNNNNNNNNNNNNNNNNNNNNNNNNNNNNNNNNNNNNN
NNNNNNNNNNNNNNNNNNNNNNNNNNNNNNNNNNNNNNNNNNNNNNNNNNNNNNNNNNNNNNNNNNNNNNNNNNNNNNNN
NNNNNNNNNNN
>18188
NNNNNNNNNNNNNNNNNNNNNNNNNNNNNNNNNNNNNNNNNNNNNNNNNNNNNNNTGTCGCTGGCTCTCTC-----GAGC
ATGTGC-ACGTCTTTCTTC----------------------TCTCTCGC-AAACCCCTACTACACCTGTGCACCCATTGT
AGGCTCTCG-AAAGAGG-ATCTAC-GTATTTCATACAACACCCACTT----TGCATGTCCATAGAATGT----AATCAGT
AGGA-TT-CGTC------------CTACGAAATC---ATACAACGAATTCTCAACCATGCCTTTGTCGAAA-----GGGC
ATGGCTTGGACTTTGGGAG--CCTTGCTGGCC--------TTTTC-GGTCAGCTCTCCTGAAATGCATTAGCGAT---GG
--GTGG------------CTAGGACGTGCACGGCCTT-CGACGTGATAA-------TGATCGTCGTGGCTGGACGCGTCT
TTA----------------------------------TCCTCGC-TCAC-AATC-CACACTAGCCTT-------GGGT-T
AGC-TTTTGGCTATTAGTTCGGTCGCGAGACTTGACGAACGTCGG---AGGATTTTCTCT---GGCTGGTCGATTTCGAC
TTTCAGCAACGGATCTCTTGGCTCTCGCATCGATGAAGAACGCAGCGAATTGCGATAAGTAATGTGAATTGCAGATTTTC
AGTGAATCATCGAATCTTTGAACGCACCTTGCGCTCCTTGGTATTCCGAGGAGCATGCCTGTTTGAGTGTCAANNNNNNN
NNNNNNNNNNNNNNNNNNNNNNNNNNNNNNNNNNNNNNNNNNNNNNNNNNNNNNNNNNNNNNNNNNNNNNNNNNNNNNNN
NNNNNNNNNNNNNNNNNNNNNNNNNNNNNNNNNNNNNNNNNNNNNNNNNNNNNNNNNNNNNNNNNNNNNNNNNNNNNNNN
NNNNNNNNNNNNNNNNNNNNNNNNNNNNNNNNNNNNNNNNNNNNNNNNNNNNNNNNNNNNNNNNNNNNNNNNNNNNNNNN
NNNNNNNNNNNNNNNNNNNNNNNNNNNNNNNNNNNNNNNNNNNNNNNNNNNNNNNNNNNNNNNNNNNNNNNNNNNNNNNN
NNNNNNNNNNNNNNNNNNNNNNNNNNNNNNNNNNNNNNNNNNNNNNNNNNNNNNNNNNNNNNNNNNNNNNNNNNNNNNNN
NNNNNNNNNNNNNNNNNNNNNNNNNNNNNNNNNNNNNNNNNNNNNNNNNNNNNNNNNNNNNNNNNNNNNNNNNNNNNNNN
NNNNNNNNNNNNNNNNNNNNNNNNNNNNNNNNNNNNNNNNNNNNNNNNNNNNNNNNNNNNNNNNNNNNNNNNNNNNNNNN
NNNNNNNNNNNNNNNNNNNNNNNNNNNNNNNNNNNNNNNNNNNNNNNNNNNNNNNNNNNNNNNNNNNNNNNNNNNNNNNN
NNNNNNNNNNNNNNNNNNNNNNNNNNNNNNNNNNNNNNNNNNNNNNNNNNNNNNNNNNNNNNNNNNNNNNNNNNNNNNNN
NNNNNNNNNNNNNNNNNNNNNNNNNNNNNNNNNNNNNNNNNNNNNNNNNNNNNNNNNNNNNNNNNNNNNNNNNNNNNNNN
NNNNNNNNNNNNNNNNNNNNNNNNNNNNNNNNNNNNNNNNNNNNNNNNNNNNNNNNNNNNNNNNNNNNNNNNNNNNNNNN
NNNNNNNNNNNNNNNNNNNNNNNNNNNNNNNNNNNNNNNNNNNNNNNNNNNNNNNNNNNNNNNNNNNNNNNNNNNNNNNN
NNNNNNNNNNNNNNNNNNNNNNNNNNNNNNNNNNNNNNNNNNNNNNNNNNNNNNNNNNNNNNNNNNNNNNNNNNNNNNNN
NNNNNNNNNNNNNNNNNNNNNNNNNNNNNNNNNNNNNNNNNNNNNNNNNNNNNNNNNNNNNNNNNNNNNNNNNNNNNNNN
NNNNNNNNNNNNNNNNNNNNNNNNNNNNNNNNNNNNNNNNNNNNNNNNNNNNNNNNNNNNNNNNNNNNNNNNNNNNNNNN
NNNNNNNNNNNNNNNNNNNNNNNNNNNNNNNNNNNNNNNNNNNNNNNNNNNNNNNNNNNNNNNNNNNNNNNNNNNNNNNN
NNNNNNNNNNNNNNNNNNNNNNNNNNNNNNNNNNNNNNNNNNNNNNNNNNNNNNNNNNNNNNNNNNNNNNNNNNNNNNNN
NNNNNNNNNNNNNNNNNNNNNNNNNNNNNNNNNNNNNNNNNNNNNNNNNNNNNNNNNNNNNNNNNNNNNNNNNNNNNNNN
NNNNNNNNNNNNNNNNNNNNNNNNNNNNNNNNNNNNNNNNNNNNNNNNNNNNNNNNNNNNNNNNNNNNNNNNNNNNNNNN
NNNNNNNNNNNNNNNNNNNNNNNNNNNNNNNNNNNNNNNNNNNNNNNNNNNNNNNNNNNNNNNNNNNNNNNNNNNNNNNN
NNNNNNNNNNNNNNNNNNNNNNNNNNNNNNNNNNNNNNNNNNNNNNNNNNNNNNNNNNNNNNNNNNNNNNNNNNNNNNNN
NNNNNNNNNNNNNNNNNNNNNNNNNNNNNNNNNNNNNNNNNNNNNNNNNNNNNNNNNNNNNNNNNNNNNNNNNNNNNNNN
NNNNNNNNNNNNNNNNNNNNNNNNNNNNNNNNNNNNNNNNNNNNNNNNNNNNNNNNNNNNNNNNNNNNNNNNNNNNNNNN
NNNNNNNNNNNNNNNNNNNNNNNNNNNNNNNNNNNNNNNNNNNNNNNNNNNNNNNNNNNNNNNNNNNNNNNNNNNNNNNN
NNNNNNNNNNNNNNNNNNNNNNNNNNNNNNNNNNNNNNNNNNNNNNNNNNNNNNNNNNNNNNNNNNNNNNNNNNNNNNNN
NNNNNNNNNNNNNNNNNNNNNNNNNNNNNNNNNNNNNNNNNNNNNNNNNNNNNNNNNNNNNNNNNNNNNNNNNNNNNNNN
NNNNNNNNNNNNNNNNNNNNNNNNNNNNNNNNNNNNNNNNNNNNNNNNNNNNNNNNNNNNNNNNNNNNNNNNNNNNNNNN
NNNNNNNNNNNNNNNNNNNNNNNNNNNNNNNNNNNNNNNNNNNNNNNNNNNNNNNNNNNNNNNNNNNNNNNNNNNNNNNN
NNNNNNNNNNN
>A21
CATTATCGAACT---------------------------------GGGGAAGG-CTGTCGCTGGCTCTCTC-----GAGC
ATGTGC-ACGTCTTTCTTC----------------------TCTCTCGC-AAACCCCTACTACACCTGTGCACCCATTGT
AGGCTCTCG-AAAGAGG-ATCTAC-GTATTTCATACAACACCCACTT----TGCATGTCCATAGAATGT----AATCAGT
AGGATTCGTC--------------CTACGAAATC---ATACAACGAATTCTCAACCATGCCTTTGTCGAAA-----GGGC
ATGGCTTGGACTTTGGGAG--CCTTGCTGGCC--------TTTTC-GGTCAGCTCTCCTGAAATGCATTAGCGAT---GG
--GTGG------------CTAGGACGTGCACGGCCTT-CGACGTGATAA-------TGATCGTCGTGGCTGGA-GCGTCT
TTA----------------------------------TCCTCGC-TCAC-AATC-CACACTAGCCTT-------GGGT-T
AGC-TTTTGGCTATTAGTTCGGTCGCGAGACTTGACGAACGTCAG---AG--TTTTCTTT--TGGCTGGTCGATTTCGAC
TTTCAGCAACGGATCTCTTGGCTCTCGCATCGATGAAGAACGCAGCGAATTGCGATAAGTAATGTGAATTGCAGATTTTC
AGTGAATCATCGAATCTTTGAACGCACCTTGCGCTCCTTGGTATTCCGAGGAGCATGCCTGTTTGAGTGTCAANNNNNNN
NNNNNNNNNNNNNNNNNNNNNNNNNNNNNNNNNNNNNNNNNNNNNNNNNNNNNNNNNNNNNNNNNNNNNNNNNNNNNNNN
NNNNNNNNNNNNNNNNNNNNNNNNNNNNNNNNNNNNNNNNNNNNNNNNNNNNNNNNNNNNNNNNNNNNNNNNNNNNNNNN
NNNNNNNNNNNNNNNNNNNNNNNNNNNNNNNNNNNNNNNNNNNNNNNNNNNNNNNNNNNNNNNNNNNNNNNNNNNNNNNN
NNNNNNNNNNNNNNNNNNNNNNNNNNNNNNNNNNNNNNNNNNNNNNNNNNNNNNNNNNNNNNNNNNNNNNNNNNNNNNNN
NNNNNNNNNNNNNNNNNNNNNNNNNNNNNNNNNNNNNNNNNNNNNNNNNNNNNNNNNNNNNNNNNNNNNNNNNNNNNNNN
NNNNNNNNNNNNNNNNNNNNNNNNNNNNNNNNNNNNNNNNNNNNNNNNNNNNNNNNNNNNNNNNNNNNNNNNNNNNNNNN
NNNNNNNNNNNNNNNNNNNNNNNNNNNNNNNNNNNNNNNNNNNNNNNNNNNNNNNNNNNNNNNNNNNNNNNNNNNNNNNN
NNNNNNNNNNNNNNNNNNNNNNNNNNNNNNNNNNNNNNNNNNNNNNNNNNNNNNNNNNNNNNNNNNNNNNNNNNNNNNNN
NNNNNNNNNNNNNNNNNNNNNNNNNNNNNNNNNNNNNNNNNNNNNNNNNNNNNNNNNNNNNNNNNNNNNNNNNNNNNNNN
NNNNNNNNNNNNNNNNNNNNNNNNNNNNNNNNNNNNNNNNNNNNNNNNNNNNNNNNNNNNNNNNNNNNNNNNNNNNNNNN
NNNNNNNNNNNNNNNNNNNNNNNNNNNNNNNNNNNNNNNNNNNNNNNNNNNNNNNNNNNNNNNNNNNNNNNNNNNNNNNN
NNNNNNNNNNNNNNNNNNNNNNNNNNNNNNNNNNNNNNNNNNNNNNNNNNNNNNNNNNNNNNNNNNNNNNNNNNNNNNNN
NNNNNNNNNNNNNNNNNNNNNNNNNNNNNNNNNNNNNNNNNNNNNNNNNNNNNNNNNNNNNNNNNNNNNNNNNNNNNNNN
NNNNNNNNNNNNNNNNNNNNNNNNNNNNNNNNNNNNNNNNNNNNNNNNNNNNNNNNNNNNNNNNNNNNNNNNNNNNNNNN
NNNNNNNNNNNNNNNNNNNNNNNNNNNNNNNNNNNNNNNNNNNNNNNNNNNNNNNNNNNNNNNNNNNNNNNNNNNNNNNN
NNNNNNNNNNNNNNNNNNNNNNNNNNNNNNNNNNNNNNNNNNNNNNNNNNNNNNNNNNNNNNNNNNNNNNNNNNNNNNNN
NNNNNNNNNNNNNNNNNNNNNNNNNNNNNNNNNNNNNNNNNNNNNNNNNNNNNNNNNNNNNNNNNNNNNNNNNNNNNNNN
NNNNNNNNNNNNNNNNNNNNNNNNNNNNNNNNNNNNNNNNNNNNNNNNNNNNNNNNNNNNNNNNNNNNNNNNNNNNNNNN
NNNNNNNNNNNNNNNNNNNNNNNNNNNNNNNNNNNNNNNNNNNNNNNNNNNNNNNNNNNNNNNNNNNNNNNNNNNNNNNN
NNNNNNNNNNNNNNNNNNNNNNNNNNNNNNNNNNNNNNNNNNNNNNNNNNNNNNNNNNNNNNNNNNNNNNNNNNNNNNNN
NNNNNNNNNNNNNNNNNNNNNNNNNNNNNNNNNNNNNNNNNNNNNNNNNNNNNNNNNNNNNNNNNNNNNNNNNNNNNNNN
NNNNNNNNNNNNNNNNNNNNNNNNNNNNNNNNNNNNNNNNNNNNNNNNNNNNNNNNNNNNNNNNNNNNNNNNNNNNNNNN
NNNNNNNNNNNNNNNNNNNNNNNNNNNNNNNNNNNNNNNNNNNNNNNNNNNNNNNNNNNNNNNNNNNNNNNNNNNNNNNN
NNNNNNNNNNNNNNNNNNNNNNNNNNNNNNNNNNNNNNNNNNNNNNNNNNNNNNNNNNNNNNNNNNNNNNNNNNNNNNNN
NNNNNNNNNNNNNNNNNNNNNNNNNNNNNNNNNNNNNNNNNNNNNNNNNNNNNNNNNNNNNNNNNNNNNNNNNNNNNNNN
NNNNNNNNNNNNNNNNNNNNNNNNNNNNNNNNNNNNNNNNNNNNNNNNNNNNNNNNNNNNNNNNNNNNNNNNNNNNNNNN
NNNNNNNNNNNNNNNNNNNNNNNNNNNNNNNNNNNNNNNNNNNNNNNNNNNNNNNNNNNNNNNNNNNNNNNNNNNNNNNN
NNNNNNNNNNNNNNNNNNNNNNNNNNNNNNNNNNNNNNNNNNNNNNNNNNNNNNNNNNNNNNNNNNNNNNNNNNNNNNNN
NNNNNNNNNNN
>A7
CATTATCGAACT---------------------------------GGGGAAGG-CTGTCGCTGGCTCTCTC-----GAGC
ATGTGC-ACGTCTTTCTTC----------------------TCTCTCGC-AAACCCCTACTACACCTGTGCACCCATTGT
AGGCTCTCG-AAAGAGG-ATCTAC-GTATTTCATACAACACCCACTT----TGCATGTCCATAGAATGT----AATCAGT
AGGATTCGTC--------------CTACGAAATC---ATACAACGAATTCTCAACCATGCCTTTGTCGAAA-----GGGC
ATGGCTTGGACTTTGGGAG--CCTTGCTGGCC--------TTTTC-GGTCAGCTCTCCTGAAATGCATTAGCGAT---GG
--GTGG------------CTAGGACGTGCACGGCCTT-CGACGTGATAA-------TGATCGTCGTGGCTGGA-GCGTCT
TTA----------------------------------TCCTCGC-TCAC-AATC-CACACTAGCCTT-------GGGT-T
AGC-TTTTGGCTATTAGTTCGGTCGCGAGACTTGACGAACGTCAG---AGGATTTTCTCT--TGGCTGGTCGATTTCGAC
TTTCAGCAACGGATCTCTTGGCTCTCGCATCGATGAAGAACGCAGCGAATTGCGATAAGTAATGTGAATTGCAGATTTTC
AGTGAATCATCGAATCTTTGAACGCACCTTGCGCTCCTTGGTATTCCGAGGAGCATGCCTGTTTGAGTGTCAANNNNNNN
NNNNNNNNNNNNNNNNNNNNNNNNNNNNNNNNNNNNNNNNNNNNNNNNNNNNNNNNNNNNNNNNNNNNNNNNNNNNNNNN
NNNNNNNNNNNNNNNNNNNNNNNNNNNNNNNNNNNNNNNNNNNNNNNNNNNNNNNNNNNNNNNNNNNNNNNNNNNNNNNN
NNNNNNNNNNNNNNNNNNNNNNNNNNNNNNNNNNNNNNNNNNNNNNNNNNNNNNNNNNNNNNNNNNNNNNNNNNNNNNNN
NNNNNNNNNNNNNNNNNNNNNNNNNNNNNNNNNNNNNNNNNNNNNNNNNNNNNNNNNNNNNNNNNNNNNNNNNNNNNNNN
NNNNNNNNNNNNNNNNNNNNNNNNNNNNNNNNNNNNNNNNNNNNNNNNNNNNNNNNNNNNNNNNNNNNNNNNNNNNNNNN
NNNNNNNNNNNNNNNNNNNNNNNNNNNNNNNNNNNNNNNNNNNNNNNNNNNNNNNNNNNNNNNNNNNNNNNNNNNNNNNN
NNNNNNNNNNNNNNNNNNNNNNNNNNNNNNNNNNNNNNNNNNNNNNNNNNNNNNNNNNNNNNNNNNNNNNNNNNNNNNNN
NNNNNNNNNNNNNNNNNNNNNNNNNNNNNNNNNNNNNNNNNNNNNNNNNNNNNNNNNNNNNNNNNNNNNNNNNNNNNNNN
NNNNNNNNNNNNNNNNNNNNNNNNNNNNNNNNNNNNNNNNNNNNNNNNNNNNNNNNNNNNNNNNNNNNNNNNNNNNNNNN
NNNNNNNNNNNNNNNNNNNNNNNNNNNNNNNNNNNNNNNNNNNNNNNNNNNNNNNNNNNNNNNNNNNNNNNNNNNNNNNN
NNNNNNNNNNNNNNNNNNNNNNNNNNNNNNNNNNNNNNNNNNNNNNNNNNNNNNNNNNNNNNNNNNNNNNNNNNNNNNNN
NNNNNNNNNNNNNNNNNNNNNNNNNNNNNNNNNNNNNNNNNNNNNNNNNNNNNNNNNNNNNNNNNNNNNNNNNNNNNNNN
NNNNNNNNNNNNNNNNNNNNNNNNNNNNNNNNNNNNNNNNNNNNNNNNNNNNNNNNNNNNNNNNNNNNNNNNNNNNNNNN
NNNNNNNNNNNNNNNNNNNNNNNNNNNNNNNNNNNNNNNNNNNNNNNNNNNNNNNNNNNNNNNNNNNNNNNNNNNNNNNN
NNNNNNNNNNNNNNNNNNNNNNNNNNNNNNNNNNNNNNNNNNNNNNNNNNNNNNNNNNNNNNNNNNNNNNNNNNNNNNNN
NNNNNNNNNNNNNNNNNNNNNNNNNNNNNNNNNNNNNNNNNNNNNNNNNNNNNNNNNNNNNNNNNNNNNNNNNNNNNNNN
NNNNNNNNNNNNNNNNNNNNNNNNNNNNNNNNNNNNNNNNNNNNNNNNNNNNNNNNNNNNNNNNNNNNNNNNNNNNNNNN
NNNNNNNNNNNNNNNNNNNNNNNNNNNNNNNNNNNNNNNNNNNNNNNNNNNNNNNNNNNNNNNNNNNNNNNNNNNNNNNN
NNNNNNNNNNNNNNNNNNNNNNNNNNNNNNNNNNNNNNNNNNNNNNNNNNNNNNNNNNNNNNNNNNNNNNNNNNNNNNNN
NNNNNNNNNNNNNNNNNNNNNNNNNNNNNNNNNNNNNNNNNNNNNNNNNNNNNNNNNNNNNNNNNNNNNNNNNNNNNNNN
NNNNNNNNNNNNNNNNNNNNNNNNNNNNNNNNNNNNNNNNNNNNNNNNNNNNNNNNNNNNNNNNNNNNNNNNNNNNNNNN
NNNNNNNNNNNNNNNNNNNNNNNNNNNNNNNNNNNNNNNNNNNNNNNNNNNNNNNNNNNNNNNNNNNNNNNNNNNNNNNN
NNNNNNNNNNNNNNNNNNNNNNNNNNNNNNNNNNNNNNNNNNNNNNNNNNNNNNNNNNNNNNNNNNNNNNNNNNNNNNNN
NNNNNNNNNNNNNNNNNNNNNNNNNNNNNNNNNNNNNNNNNNNNNNNNNNNNNNNNNNNNNNNNNNNNNNNNNNNNNNNN
NNNNNNNNNNNNNNNNNNNNNNNNNNNNNNNNNNNNNNNNNNNNNNNNNNNNNNNNNNNNNNNNNNNNNNNNNNNNNNNN
NNNNNNNNNNNNNNNNNNNNNNNNNNNNNNNNNNNNNNNNNNNNNNNNNNNNNNNNNNNNNNNNNNNNNNNNNNNNNNNN
NNNNNNNNNNNNNNNNNNNNNNNNNNNNNNNNNNNNNNNNNNNNNNNNNNNNNNNNNNNNNNNNNNNNNNNNNNNNNNNN
NNNNNNNNNNNNNNNNNNNNNNNNNNNNNNNNNNNNNNNNNNNNNNNNNNNNNNNNNNNNNNNNNNNNNNNNNNNNNNNN
NNNNNNNNNNN
>AB_B04_01
CATTATCGAACTTCAAGGGA-------------AGGGAAGACGAGAGTGAAGT-CTGTCGCTGGCTCGCTC-----GAGC
ATGTGC-ACGTCTTCGTTC---TTGTCGA-------CCCCTTCTCTTACACAA-----CACACACCTGTGCACTCATTGT
AGGCCCTCG-AAAGAGG-ATCTAT-GTTTTTCACATCGCACCCTTAT----CGTATGTCCATAGAATGT----AAT----
-----------------------------AAATC---ATACAACGAATTCTCAACCATGCTTTGATTGATTTC--GAGGC
ATGGCTTGGACTTTGGGAG--CC-TGCCGGCG----------AT--CGTCGGCTCTCCTGAAATGCATTAGCAAT---GG
--GTGGGCATGT------CTTTGACGTGCACGGCCTT-CGACGTGATAA-------TGATCGTCGTGGCTGGA-GCGTCT
TTTGG--------------GACATGCATGAAATCCA-TCCTTGC-TTAC------AATACCAGCTT--------AGGT-T
GGC--TTTGGCTATTAG-TCGGTCGTGAGGCT-GACGAACGTCGG----G---------------GCAGACTATTTCGAC
TTTCAGCAACGGATCTCTTGGCTCTCGCATCGATGAAGAACGCAGCGAATTGCGATAAGTAATGTGAATTGCAGATTTTC
AGTGAATCATCGAATCTTTGAACGCACCTTGCGCTCCTTGGTATTCCGAGGAGCATGCCTGTTTGAGTGTCATGCTCAAA
TTTTGAATCTGGCGGT--CTTTGG-CCGTCCGAGTTGTAATCTAGAGAAGCGTTTTCCGCGCT-GGACCGTGTACAAGTC
TCCTGGAAGGGAGCGTCATAGAGGGTGAGAATCCCGTCTTTGACACGGAYGA-CCA-GTGC--TATGTGATGCGCTCTCG
ACGAGTCGAGTTGTTTGGGAATGCAGCTCATAACGGGTGGTAAATTCCATCTAAAGCTAAATACAGGCGAGAGACCGATA
GCGAACAAGTACCGTGAGGGAAAGATGAAAAGAACTTTGGAAAGAGAGTTAAGCAGTACGTGAAATTGCTGAAAGGGAAA
CGCTTGATGTCAGTCGCGTCGTCCGGGGATCAACCTT--GCT--TCTCGCTGG--GTGTACTTNNNNNNNNNNNNNNNNN
NNNNNNNNNNNNNNNNNNNNNNNNNNNNNNNNNNNNNNNNNNNNNNNNNNNNNNNNNNNNNNNNNNNNNNNNNNNNNNNN
NNNNNNNNNNNNNNNNNNNNNNNNNNNNNNNNNNNNNNNNNNNNNNNNNNNNNNNNNNNNNNNNNNNNNNNNNNNNNNNN
NNNNNNNNNNNNNNNNNNNNNNNNNNNNNNNNNNNNNNNNNNNNNNNNNNNNNNNNNNNNNNNNNNNNNNNNNNNNNNNN
NNNNNNNNNNNNNNNNNNNNNNNNNNNNNNNNNNNNNNNNNNNNNNNNNNNNNNNNNNNNNNNNNNNNNNNNNNNNNNNN
NNNNNNNNNNNNNNNNNNNNNNNNNNNNNNNNNNNNNNNNNNNNNNNNNNNNNNNNNNNNNNNNNNNNNNNNNNNNNNNN
NNNNNNNNNNNNNNNNNNNNNNNNNNNNNNNNNNNNNNNNNNNNNNNNNNNNNNNNNNNNNNNNNNNNNNNNNNNNNNNN
NNNNNNNNNNNNNNNNNNNNNNNNNNNNNNNNNNNNNNNNNNNNNNNNNNNNNNNNNNNNNNNNNNNNNNNNNNNNNNNN
NNNNNNNNNNNNNNNNNNNNNNNNNNNNNNNNNNNNNNNNNNNNNNNNNNNNNNNNNNNNNNNNNNNNNNNNNNNNNNNN
NNNNNNNNNNNNNNNNNNNNNNNNNNNNNNNNNNNNNNNNNNNNNNNNNNNNNNNNNNNNNNNNNNNNNNNNNNNNNNNN
NNNNNNNNNNNNNNNNNNNNNNNNNNNNNNNNNNNNNNNNNNNNNNNNNNNNNNNNNNNNNNNNNNNNNNNNNNNNNNNN
NNNNNNNNNNNNNNNNNNNNNNNNNNNNNNNNNNNNNNNNNNNNNNNNNNNNNNNNNNNNNNNNNNNNNNNNNNNNNNNN
NNNNNNNNNNNNNNNNNNNNNNNNNNNNNNNNNNNNNNNNNNNNNNNNNNNNNNNNNNNNNNNNNNNNNNNNNNNNNNNN
NNNNNNNNNNNNNNNNNNNNNNNNNNNNNNNNNNNNNNNNNNNNNNNNNNNNNNNNNNNNNNNNNNNNNNNNNNNNNNNN
NNNNNNNNNNNNNNNNNNNNNNNNNNNNNNNNNNNNNNNNNNNNNNNNNNNNNNNNNNNNNNNNNNNNNNNNNNNNNNNN
NNNNNNNNNNNNNNNNNNNNNNNNNNNNNNNNNNNNNNNNNNNNNNNNNNNNNNNNNNNNNNNNNNNNNNNNNNNNNNNN
NNNNNNNNNNNNNNNNNNNNNNNNNNNNNNNNNNNNNNNNNNNNNNNNNNNNNNNNNNNNNNNNNNNNNNNNNNNNNNNN
NNNNNNNNNNNNNNNNNNNNNNNNNNNNNNNNNNNNNNNNNNNNNNNNNNNNNNNNNNNNNNNNNNNNNNNNNNNNNNNN
NNNNNNNNNNNNNNNNNNNNNNNNNNNNNNNNNNNNNNNNNNNNNNNNNNNNNNNNNNNNNNNNNNNNNNNNNNNNNNNN
NNNNNNNNNNNNNNNNNNNNNNNNNNNNNNNNNNNNNNNNNNNNNNNNNNNNNNNNNNNNNNNNNNNNNNNNNNNNNNNN
NNNNNNNNNNNNNNNNNNNNNNNNNNNNNNNNNNNNNNNNNNNNNNNNNNNNNNNNNNNNNNNNNNNNNNNNNNNNNNNN
NNNNNNNNNNNNNNNNNNNNNNNNNNNNNNNNNNNNNNNNNNNNNNNNNNNNNNNNNNNNNNNNNNNNNNNNNNNNNNNN
NNNNNNNNNNNNNNNNNNNNNNNNNNNNNNNNNNNNNNNNNNNNNNNNNNNNNNNNNNNNNNNNNNNNNNNNNNNNNNNN
NNNNNNNNNNNNNNNNNNNNNNNNNNNNNNNNNNNNNNNNNNNNNNNNNNNNNNNNNNNNNNNNNNNNNNNNNNNNNNNN
NNNNNNNNNNN
>AB_B11_02
CATTATCGAATTTCGAGGGA-----GGGGAGGGGAAAAGATTGGGGAGGAAGGACTGTCGCTGGCTCTCTC-----GAGC
ATGTGC-ACGTCTTGCCTTT--TCGTTGAATCCCCTTCCTTTCTCTCGCATTTACCCACACACACCTGTGCACCCTTTGT
AGGCCCTCG-AAAGAGG-ATCTAT-GTTTTTCACATCACACCCCCAT----CGTATGTCCATAGAATGT-----------
------------------------GTATTAAATC---ATACAACGAATTCTCAACCATGCTTTGATTTGTTTTTCGAGGC
ATGGCTTGGA-GTTGGGAG---TTTGCTGGCGACGA---ATCGGT-CGTCGGCTCTCCTTAAATGCATTAGCAAT--GGG
--TGGGGCAAGTCT----TTTCGACGTGCACGGCCTT-TGACGTGATAA-------TGATCGTTGTGGCTGGA-GCGTTT
TGGG----------------ACATGCATGAAATCTG-TCCATGC-TTCC-AATCACCCCCTAGCTT--------AGGT-C
TGC---TTGGTTATTAT-TCGGTCGTGAGGCT-GGCGAACGTTGGGCAGGGACTGGCTTT----------TGTTTTCGAC
TTTCAGCAACGGATCTCTTGGCTCTCGCATCGATGAAGAACGCAGCGAATTGCGATAAGTAATGTGAATTGCAGATTTTC
AGTGAATCATCGAATCTTTGAACGCACCTTGCGCTCCTTGGTATTCCGAGGAGCATGCCTGTTTGAGTGTTATGCTCAAA
TTTTGAATCTGGCGGT--CTTGCGGCCGTCCGAGTTGTAATCTAGAGAAGCGTTTTCCGCGCT-GGACCGTGTACAAGTC
TCCTGGAAGGGAGCGTCGTAGAGGGTGAGAATCCCGTCTTTGACACGGACGA-CCA-GTGC--TATGTGATGCGCTCTCG
ACGAGTCGAGTTGTTTGGGAATGCAGCTCAAAATGGGTGGTAAATTCCATCTAAAGCTAAATACATGCGAGAGACCGATA
GCGAACAAGTACCGTGAGGGAAAGACGAAAAGAACTTTGGAAAGAGAGTTAAACAGTACGTGAAATTGCTGAAAGGGAAA
CGCTTGATGTCAGTCGCGTCGGCCGGGGATCAACCTT--GCT--TCTCGCTGG--GTGCAGTTCCTGGT-CGACGGGTCA
GCATCGGTTTCGGT-CGCCGTACAATGGCGAGGGGAACGTGGCACTCTCCG------GAGTGTG-TTATAGCCTTTCGTC
-GCATGCGGT-GGTTGGGATCGAGGAACTCAGCACGG-------CTTCGGCTTGTG---CTTAGGATGCTGGCATAATGG
CCTTAAGCGACCCGTCTTGAAACACGGACCAAGGAGTCTAACATGCCTGCGAGTGTTTGGGTGGC--AAACCCAAGCGCG
CAATGAAAGTGAAAGTCGAGACCTCTGT-CGTGGA-GGGCATCGACGCCCGGACCTGAGTCTTTGACA--AAGGATCTGC
GGTAGAGCATGTATGTTGGGACCCGAAAGATGGTGAACTATGCCTGAATAGGGTGAAGCCAGAGGAAACTCTGGTGGAGG
CTCGTAGCGATTCTGACGTGCAAATCGATCGTCGAATTTGGGTATANNNNNNNNNNNNNNNNNNNNNNNNNNNNNNNNNN
NNNNNNNNNNNNNNNNNNNNNNNNNNNNNNNNNNNNNNNNNNNNNNNNNNNNNNNNNNNNNNNNNNNNNNNNNNNNNNNN
NNNNNNNNNNNNNNNNNNNNNNNNNNNNNNNNNNNNNNNNNNNNNNNNNNNNNNNNNNNNNNNNNNNNNNNNNNNNNNNN
NNNNNNNNNNNNNNNNNNNNNNNNNNNNNNNNNNNNNNNNNNNNNNNNNNNNNNNNNNNNNNNNNNNNNNNNNNNNNNNN
NNNNNNNNNNNNNNNNNNNNNNNNNNNNNNNNNNNNNNNNNNNNNNNNNNNNNNNNNNNNNNNNNNNNNNNNNNNNNNNN
NNNNNNNNNNNNNNNNNNNNNNNNNNNNNNNNNNNNNNNNNNNNNNNNNNNNNNNNNNNNNNNNNNNNNNNNNNNNNNNN
NNNNNNNNNNNNNNNNNNNNNNNNNNNNNNNNNNNNNNNNNNNNNNNNNNNNNNNNNNNNNNNNNNNNNNNNNNNNNNNN
NNNNNNNNNNNNNNNNNNNNNNNNNNNNNNNNNNNNNNNNNNNNNNNNNNNNNNNNNNNNNNNNNNNNNNNNNNNNNNNN
NNNNNNNNNNNNNNNNNNNNNNNNNNNNNNNNNNNNNNNNNNNNNNNNNNNNNNNNNNNNNNNNNNNNNNNNNNNNNNNN
NNNNNNNNNNNNNNNNNNNNNNNNNNNNNNNNNNNNNNNNNNNNNNNNNNNNNNNNNNNNNNNNNNNNNNNNNNNNNNNN
NNNNNNNNNNNNNNNNNNNNNNNNNNNNNNNNNNNNNNNNNNNNNNNNNNNNNNNNNNNNNNNNNNNNNNNNNNNNNNNN
NNNNNNNNNNNNNNNNNNNNNNNNNNNNNNNNNNNNNNNNNNNNNNNNNNNNNNNNNNNNNNNNNNNNNNNNNNNNNNNN
NNNNNNNNNNNNNNNNNNNNNNNNNNNNNNNNNNNNNNNNNNNNNNNNNNNNNNNNNNNNNNNNNNNNNNNNNNNNNNNN
NNNNNNNNNNNNNNNNNNNNNNNNNNNNNNNNNNNNNNNNNNNNNNNNNNNNNNNNNNNNNNNNNNNNNNNNNNNNNNNN
NNNNNNNNNNNNNNNNNNNNNNNNNNNNNNNNNNNNNNNNNNNNNNNNNNNNNNNNNNNNNNNNNNNNNNNNNNNNNNNN
NNNNNNNNNNNNNNNNNNNNNNNNNNNNNNNNNNNNNNNNNNNNNNNNNNNNNNNNNNNNNNNNNNNNNNNNNNNNNNNN
NNNNNNNNNNNNNNNNNNNNNNNNNNNNNNNNNNNNNNNNNNNNNNNNNNNNNNNNNNNNNNNNNNNNNNNNNNNNNNNN
NNNNNNNNNNNNNNNNNNNNNNNNNNNNNNNNNNNNNNNNNNNNNNNNNNNNNNNNNNNNNNNNNNNNNNNNNNNNNNNN
NNNNNNNNNNN
>AB_B12_070
CATTATCGAATTTCGAGGGA-----GGGGAGGGGAAAAGATTGGGGAGGAAGGACTGTCGCTGGCTCTCTC-----GAGC
ATGTGC-ACGTCTTGCCTTT--TCGTTGAATCCCCTTCCTTTCTCTCGCATTTACCCACACACACCTGTGCACCCTTTGT
AGGCCCTCG-AAAGAGG-ATCTAT-GTTTTTCACATCACACCCCCAT----CGTATGTCCATAGAATGT-----------
------------------------GTATTAAATC---ATACAACGAATTCTCAACCATGCTTTGATTTGTTTTTCGAGGC
ATGGCTTGGA-GTTGGGAG---TTTGCTGGCGACGA---ATCGGT-CGTCGGCTCTCCTTAAATGCATTAGCAAT--GGG
--TGGGGCAAGTCT----TTTCGACGTGCACGGCCTT-TGACGTGATAA-------TGATCGTTGTGGCTGGA-GCGTTT
TGGG----------------ACATGCATGAAATCTG-TCCATGC-TTCC-AATCACCCCCTAGCTT--------AGGT-C
TGC---TTGGTTATTAG-TCGGTCGTGAGGCT-GGCGAACGTTGGGCAGGGACTGGCTTT----------TGTTTTCGAC
TTTCAGCAACGGATCTCTTGGCTCTCGCATCGATGAAGAACGCAGCGAATTGCGATAAGTAATGTGAATTGCAGATTTTC
AGTGAATCATCGAATCTTTGAACGCACCTTGCGCTCCTTGGTATTCCGAGGAGCATGCCTGTTTGAGTGTTATNNNNNNN
NNNNNNNNNNNNNNNNNNNNNNNNNNNNNNNNNNNNNNNNNNNNNNNNNNNNNNNNNNNNNNNNNNNNNNNNNNNNNNNN
NNNNNNNNNNNNNNNNNNNNNNNNNNNNNNNNNNNNNNNNNNNNNNNNNNNNNNNNNNNNNNNNNNNNNNNNNNNNNNNN
NNNNNNNNNNNNNNNNNNNNNNNNNNNNNNNNNNNNNNNNNNNNNNNNNNNNNNNNNNNNNNNNNNNNNNNNNNNNNNNN
NNNNNNNNNNNNNNNNNNNNNNNNNNNNNNNNNNNNNNNNNNNNNNNNNNNNNNNNNNNNNNNNNNNNNNNNNNNNNNNN
NNNNNNNNNNNNNNNNNNNNNNNNNNNNNNNNNNNNNNNNNNNNNNNNNNNNNNNNNNNNNNNNNNNNNNNNNNNNNNNN
NNNNNNNNNNNNNNNNNNNNNNNNNNNNNNNNNNNNNNNNNNNNNNNNNNNNNNNNNNNNNNNNNNNNNNNNNNNNNNNN
NNNNNNNNNNNNNNNNNNNNNNNNNNNNNNNNNNNNNNNNNNNNNNNNNNNNNNNNNNNNNNNNNNNNNNNNNNNNNNNN
NNNNNNNNNNNNNNNNNNNNNNNNNNNNNNNNNNNNNNNNNNNNNNNNNNNNNNNNNNNNNNNNNNNNNNNNNNNNNNNN
NNNNNNNNNNNNNNNNNNNNNNNNNNNNNNNNNNNNNNNNNNNNNNNNNNNNNNNNNNNNNNNNNNNNNNNNNNNNNNNN
NNNNNNNNNNNNNNNNNNNNNNNNNNNNNNNNNNNNNNNNNNNNNNNNNNNNNNNNNNNNNNNNNNNNNNNNNNNNNNNN
NNNNNNNNNNNNNNNNNNNNNNNNNNNNNNNNNNNNNNNNNNNNNNNNNNNNNNNNNNNNNNNNNNNNNNNNNNNNNNNN
NNNNNNNNNNNNNNNNNNNNNNNNNNNNNNNNNNNNNNNNNNNNNNNNNNNNNNNNNNNNNNNNNNNNNNNNNNNNNNNN
NNNNNNNNNNNNNNNNNNNNNNNNNNNNNNNNNNNNNNNNNNNNNNNNNNNNNNNNNNNNNNNNNNNNNNNNNNNNNNNN
NNNNNNNNNNNNNNNNNNNNNNNNNNNNNNNNNNNNNNNNNNNNNNNNNNNNNNNNNNNNNNNNNNNNNNNNNNNNNNNN
NNNNNNNNNNNNNNNNNNNNNNNNNNNNNNNNNNNNNNNNNNNNNNNNNNNNNNNNNNNNNNNNNNNNNNNNNNNNNNNN
NNNNNNNNNNNNNNNNNNNNNNNNNNNNNNNNNNNNNNNNNNNNNNNNNNNNNNNNNNNNNNNNNNNNNNNNNNNNNNNN
NNNNNNNNNNNNNNNNNNNNNNNNNNNNNNNNNNNNNNNNNNNNNNNNNNNNNNNNNNNNNNNNNNNNNNNNNNNNNNNN
NNNNNNNNNNNNNNNNNNNNNNNNNNNNNNNNNNNNNNNNNNNNNNNNNNNNNNNNNNNNNNNNNNNNNNNNNNNNNNNN
NNNNNNNNNNNNNNNNNNNNNNNNNNNNNNNNNNNNNNNNNNNNNNNNNNNNNNNNNNNNNNNNNNNNNNNNNNNNNNNN
NNNNNNNNNNNNNNNNNNNNNNNNNNNNNNNNNNNNNNNNNNNNNNNNNNNNNNNNNNNNNNNNNNNNNNNNNNNNNNNN
NNNNNNNNNNNNNNNNNNNNNNNNNNNNNNNNNNNNNNNNNNNNNNNNNNNNNNNNNNNNNNNNNNNNNNNNNNNNNNNN
NNNNNNNNNNNNNNNNNNNNNNNNNNNNNNNNNNNNNNNNNNNNNNNNNNNNNNNNNNNNNNNNNNNNNNNNNNNNNNNN
NNNNNNNNNNNNNNNNNNNNNNNNNNNNNNNNNNNNNNNNNNNNNNNNNNNNNNNNNNNNNNNNNNNNNNNNNNNNNNNN
NNNNNNNNNNNNNNNNNNNNNNNNNNNNNNNNNNNNNNNNNNNNNNNNNNNNNNNNNNNNNNNNNNNNNNNNNNNNNNNN
NNNNNNNNNNNNNNNNNNNNNNNNNNNNNNNNNNNNNNNNNNNNNNNNNNNNNNNNNNNNNNNNNNNNNNNNNNNNNNNN
NNNNNNNNNNNNNNNNNNNNNNNNNNNNNNNNNNNNNNNNNNNNNNNNNNNNNNNNNNNNNNNNNNNNNNNNNNNNNNNN
NNNNNNNNNNNNNNNNNNNNNNNNNNNNNNNNNNNNNNNNNNNNNNNNNNNNNNNNNNNNNNNNNNNNNNNNNNNNNNNN
NNNNNNNNNNNNNNNNNNNNNNNNNNNNNNNNNNNNNNNNNNNNNNNNNNNNNNNNNNNNNNNNNNNNNNNNNNNNNNNN
NNNNNNNNNNN
>AB_B12_085
CATTATCGAATTTCGAGGGA-----GGGGAGGGGAAAAGATTGGGGAGGAAGGACTGTCGCTGGCTCTCTC-----GAGC
ATGTGC-ACGTCTTGCCTTT--TCGTTGAATCCCCTTCCTTTCTCTCGCATTTACCCACACACACCTGTGCACCCTTTGT
AGGCCCTCG-AAAGAGG-ATCTAT-GTTTTTCACATCACACCCCCAT----CGTATGTCCATAGAATGT-----------
------------------------GTATTAAATC---ATACAACGAATTCTCAACCATGCTTTGATTTGTTTTTCGAGGC
ATGGCTTGGA-GTTGGGAG---TTTGCTGGCGACGA---ATCGGT-CGTCGGCTCTCCTTAAATGCATTAGCAAT--GGG
--TGGGGCAAGTCT----TTTCGACGTGCACGGCCTT-TGACGTGATAA-------TGATCGTTGTGGCTGGA-GCGTTT
TGGG----------------ACATGCATGAAATCTG-TCCATGC-TTCC-AATCACCCCCTAGCTT--------AGGT-C
TGC---TTGGTTATTAG-TCGGTCGTGAGGCT-GGCGAACGTTGGGCAGGGACTGGCTTT----------TGTTTTCGAC
TTTCAGCAACGGATCTCTTGGCTCTCGCATCGATGAAGAACGCAGCGAATTGCGATAAGTAATGTGAATTGCAGATTTTC
AGTGAATCATCGAATCTTTGAACGCACCTTGCGCTCCTTGGTATTCCGAGGAGCATGCCTGTTTGAGTGTTATGCTCAAA
TTTTGAATCTGGCGGT--CTTGCGGCCGTCCGAGTTGTAATCTAGAGAAGCGTTTTCCGCGCT-GGACCGTGTACAAGTC
TCCTGGAAGGGAGCGTCGTAGAGGGTGAGAATCCCGTCTTTGACACGGACGA-CCA-GTGC--TATGTGATGCGCTCTCG
ACGAGTCGAGTTGTTTGGGAATGCAGCTCAAAATGGGTGGTAAATTCCATCTAAAGCTAAATACATGCGAGAGACCGATA
GCGAACAAGTACCGTGAGGGAAAGACGAAAAGAACTTTGGAAAGAGAGTTAAACAGTACGTGAAATTGCTGAAAGGGAAA
CGCTTGATGTCAGTCGCGTCGGCCGGGGATCAACCTT--GCT--TCTCGCTGG--GTGCAGTTCCTGGT-CGACGGGTCA
GCATCGGTTTCGGT-CGCCGTACAATGGCGAGGGGAACGTGGCACTCTCCG------GAGTGTG-TTATAGCCTTTCGTC
-GCATGCGGT-GGTTGGGATCGAGGAACTCAGCACGG-------CTTCGGCTTGTG---CTTAGGATGCTGGCATAATGG
CCTTAAGCGACCCGTCTTGAAACACGGACCAAGGAGTCTAACATGCCTGCGAGTGTTTGGGTGGC--AAACCCAAGCGCG
CAATGAAAGTGAAAGTCGAGACCTCTGT-CGTGGA-GGGCATCGACGCCCGGACCTGAGTCTTTGACA--AAGGATCTGC
GGTAGAGCATGTATGTTGGGACCCGAAAGATGGTGAACTATGCCTGAATAGGGTGAAGCCAGAGGAAACTCTGGTGGAGG
CTCGCAGCGATTCTGACGTGCAAATCGATCGTCGAATTTGGGTATANNNNNNNNNNNNNNNNNNNNNNNNNNNNNNNNNN
NNNNNNNNNNNNNNNNNNNNNNNNNNNNNNNNNNNNNNNNNNNNNNNNNNNNNNNNNNNNNNNNNNNNNNNNNNNNNNNN
NNNNNNNNNNNNNNNNNNNNNNNNNNNNNNNNNNNNNNNNNNNNNNNNNNNNNNNNNNNNNNNNNNNNNNNNNNNNNNNN
NNNNNNNNNNNNNNNNNNNNNNNNNNNNNNNNNNNNNNNNNNNNNNNNNNNNNNNNNNNNNNNNNNNNNNNNNNNNNNNN
NNNNNNNNNNNNNNNNNNNNNNNNNNNNNNNNNNNNNNNNNNNNNNNNNNNNNNNNNNNNNNNNNNNNNNNNNNNNNNNN
NNNNNNNNNNNNNNNNNNNNNNNNNNNNNNNNNNNNNNNNNNNNNNNNNNNNNNNNNNNNNNNNNNNNNNNNNNNNNNNN
NNNNNNNNNNNNNNNNNNNNNNNNNNNNNNNNNNNNNNNNNNNNNNNNNNNNNNNNNNNNNNNNNNNNNNNNNNNNNNNN
NNNNNNNNNNNNNNNNNNNNNNNNNNNNNNNNNNNNNNNNNNNNNNNNNNNNNNNNNNNNNNNNNNNNNNNNNNNNNNNN
NNNNNNNNNNNNNNNNNNNNNNNNNNNNNNNNNNNNNNNNNNNNNNNNNNNNNNNNNNNNNNNNNNNNNNNNNNNNNNNN
NNNNNNNNNNNNNNNNNNNNNNNNNNNNNNNNNNNNNNNNNNNNNNNNNNNNNNNNNNNNNNNNNNNNNNNNNNNNNNNN
NNNNNNNNNNNNNNNNNNNNNNNNNNNNNNNNNNNNNNNNNNNNNNNNNNNNNNNNNNNNNNNNNNNNNNNNNNNNNNNN
NNNNNNNNNNNNNNNNNNNNNNNNNNNNNNNNNNNNNNNNNNNNNNNNNNNNNNNNNNNNNNNNNNNNNNNNNNNNNNNN
NNNNNNNNNNNNNNNNNNNNNNNNNNNNNNNNNNNNNNNNNNNNNNNNNNNNNNNNNNNNNNNNNNNNNNNNNNNNNNNN
NNNNNNNNNNNNNNNNNNNNNNNNNNNNNNNNNNNNNNNNNNNNNNNNNNNNNNNNNNNNNNNNNNNNNNNNNNNNNNNN
NNNNNNNNNNNNNNNNNNNNNNNNNNNNNNNNNNNNNNNNNNNNNNNNNNNNNNNNNNNNNNNNNNNNNNNNNNNNNNNN
NNNNNNNNNNNNNNNNNNNNNNNNNNNNNNNNNNNNNNNNNNNNNNNNNNNNNNNNNNNNNNNNNNNNNNNNNNNNNNNN
NNNNNNNNNNNNNNNNNNNNNNNNNNNNNNNNNNNNNNNNNNNNNNNNNNNNNNNNNNNNNNNNNNNNNNNNNNNNNNNN
NNNNNNNNNNNNNNNNNNNNNNNNNNNNNNNNNNNNNNNNNNNNNNNNNNNNNNNNNNNNNNNNNNNNNNNNNNNNNNNN
NNNNNNNNNNN
>AB_B15_279
CATTATCGAACTTCAAGGGA-------------AGGGAAGACGAGAGTGAAGT-CTGTCGCTGGCTCGCTC-----GAGC
ATGTGC-ACGTCTTCGTTC---TTGTCGA-------CCCCTTCTCTTACACAA-----CACACACCTGTGCACTCATTGT
AGGCCCTCG-AAAGAGG-ATCTAT-GTTTTTCACATCGCACCCTTAT----CGTATGTCCATAGAATGT----AAT----
-----------------------------AAATC---ATACAACGAATTCTCAACCATGCTTTGATTGATTTC--GAGGC
ATGGCTTGGACTTTGGGAG--CC-TGCCGGCG----------AT--CGTCGGCTCTCCTGAAATGCATTAGCAAT---GG
--GTGGGCATGT------CTTTGACGTGCACGGCCTT-CGACGTGATAA-------TGATCGTCGTGGCTGGA-GCGTCT
TTTGG--------------GACATGCATGAAATCCA-TCCTTGC-TTAC------AATACCAGCTT--------AGGT-T
GGC--TTTGGCTATTAG-TCGGTCGTGAGGCT-GACGAACGTCGG----G---------------GCAGACTATTTCGAC
TTTCAGCAACGGATCTCTTGGCTCTCGCATCGATGAAGAACGCAGCGAATTGCGATAAGTAATGTGAATTGCAGATTTTC
AGTGAATCATCGAATCTTTGAACGCACCTTGCGCTCCTTGGTATTCCGAGGAGCATGCCTGTTTGAGTGTCATNNNNNNN
NNNNNNNNNNNNNNNNNNNNNNNNNNNNNNNNNNNNNNNNNNNNNNNNNNNNNNNNNNNNNNNNNNNNNNNNNNNNNNNN
NNNNNNNNNNNNNNNNNNNNNNNNNNNNNNNNNNNNNNNNNNNNNNNNNNNNNNNNNNNNNNNNNNNNNNNNNNNNNNNN
NNNNNNNNNNNNNNNNNNNNNNNNNNNNNNNNNNNNNNNNNNNNNNNNNNNNNNNNNNNNNNNNNNNNNNNNNNNNNNNN
NNNNNNNNNNNNNNNNNNNNNNNNNNNNNNNNNNNNNNNNNNNNNNNNNNNNNNNNNNNNNNNNNNNNNNNNNNNNNNNN
NNNNNNNNNNNNNNNNNNNNNNNNNNNNNNNNNNNNNNNNNNNNNNNNNNNNNNNNNNNNNNNNNNNNNNNNNNNNNNNN
NNNNNNNNNNNNNNNNNNNNNNNNNNNNNNNNNNNNNNNNNNNNNNNNNNNNNNNNNNNNNNNNNNNNNNNNNNNNNNNN
NNNNNNNNNNNNNNNNNNNNNNNNNNNNNNNNNNNNNNNNNNNNNNNNNNNNNNNNNNNNNNNNNNNNNNNNNNNNNNNN
NNNNNNNNNNNNNNNNNNNNNNNNNNNNNNNNNNNNNNNNNNNNNNNNNNNNNNNNNNNNNNNNNNNNNNNNNNNNNNNN
NNNNNNNNNNNNNNNNNNNNNNNNNNNNNNNNNNNNNNNNNNNNNNNNNNNNNNNNNNNNNNNNNNNNNNNNNNNNNNNN
NNNNNNNNNNNNNNNNNNNNNNNNNNNNNNNNNNNNNNNNNNNNNNNNNNNNNNNNNNNNNNNNNNNNNNNNNNNNNNNN
NNNNNNNNNNNNNNNNNNNNNNNNNNNNNNNNNNNNNNNNNNNNNNNNNNNNNNNNNNNNNNNNNNNNNNNNNNNNNNNN
NNNNNNNNNNNNNNNNNNNNNNNNNNNNNNNNNNNNNNNNNNNNNNNNNNNNNNNNNNNNNNNNNNNNNNNNNNNNNNNN
NNNNNNNNNNNNNNNNNNNNNNNNNNNNNNNNNNNNNNNNNNNNNNNNNNNNNNNNNNNNNNNNNNNNNNNNNNNNNNNN
NNNNNNNNNNNNNNNNNNNNNNNNNNNNNNNNNNNNNNNNNNNNNNNNNNNNNNNNNNNNNNNNNNNNNNNNNNNNNNNN
NNNNNNNNNNNNNNNNNNNNNNNNNNNNNNNNNNNNNNNNNNNNNNNNNNNNNNNNNNNNNNNNNNNNNNNNNNNNNNNN
NNNNNNNNNNNNNNNNNNNNNNNNNNNNNNNNNNNNNNNNNNNNNNNNNNNNNNNNNNNNNNNNNNNNNNNNNNNNNNNN
NNNNNNNNNNNNNNNNNNNNNNNNNNNNNNNNNNNNNNNNNNNNNNNNNNNNNNNNNNNNNNNNNNNNNNNNNNNNNNNN
NNNNNNNNNNNNNNNNNNNNNNNNNNNNNNNNNNNNNNNNNNNNNNNNNNNNNNNNNNNNNNNNNNNNNNNNNNNNNNNN
NNNNNNNNNNNNNNNNNNNNNNNNNNNNNNNNNNNNNNNNNNNNNNNNNNNNNNNNNNNNNNNNNNNNNNNNNNNNNNNN
NNNNNNNNNNNNNNNNNNNNNNNNNNNNNNNNNNNNNNNNNNNNNNNNNNNNNNNNNNNNNNNNNNNNNNNNNNNNNNNN
NNNNNNNNNNNNNNNNNNNNNNNNNNNNNNNNNNNNNNNNNNNNNNNNNNNNNNNNNNNNNNNNNNNNNNNNNNNNNNNN
NNNNNNNNNNNNNNNNNNNNNNNNNNNNNNNNNNNNNNNNNNNNNNNNNNNNNNNNNNNNNNNNNNNNNNNNNNNNNNNN
NNNNNNNNNNNNNNNNNNNNNNNNNNNNNNNNNNNNNNNNNNNNNNNNNNNNNNNNNNNNNNNNNNNNNNNNNNNNNNNN
NNNNNNNNNNNNNNNNNNNNNNNNNNNNNNNNNNNNNNNNNNNNNNNNNNNNNNNNNNNNNNNNNNNNNNNNNNNNNNNN
NNNNNNNNNNNNNNNNNNNNNNNNNNNNNNNNNNNNNNNNNNNNNNNNNNNNNNNNNNNNNNNNNNNNNNNNNNNNNNNN
NNNNNNNNNNNNNNNNNNNNNNNNNNNNNNNNNNNNNNNNNNNNNNNNNNNNNNNNNNNNNNNNNNNNNNNNNNNNNNNN
NNNNNNNNNNNNNNNNNNNNNNNNNNNNNNNNNNNNNNNNNNNNNNNNNNNNNNNNNNNNNNNNNNNNNNNNNNNNNNNN
NNNNNNNNNNNNNNNNNNNNNNNNNNNNNNNNNNNNNNNNNNNNNNNNNNNNNNNNNNNNNNNNNNNNNNNNNNNNNNNN
NNNNNNNNNNN
>AB_B17_324
CATTATCGAACTTCAAGGGA-------------AGGGAAGACGAGAGTGAAGT-CTGTCGCTGGCTCGCTC-----GAGC
ATGTGC-ACGTCTTCGTTC---TTGTCGA-------CCCCTTCTCTTACACAA-----CACACACCTGTGCACTCATTGT
AGGCCCTCG-AAAGAGG-ATCTAT-GTTTTTCACATCGCACCCTTAT----CGTATGTCCATAGAATGT----AAT----
-----------------------------AAATC---ATACAACGAATTCTCAACCATGCTTTGATTGATTTC--GAGGC
ATGGCTTGGACTTTGGGAG--CC-TGCCGGCG----------AT--CGTCGGCTCTCCTGAAATGCATTAGCAAT---GG
--GTGGGCATGT------CTTTGACGTGCACGGCCTT-CGACGTGATAA-------TGATCGTCGTGGCTGGA-GCGTCT
TTTGG--------------GACATGCATGAAATCCA-TCCTTGC-TTAC------AATACCAGCTT--------AGGT-T
GGC--TTTGGCTATTAG-TCGGTCGTGAGGCT-GACGAACGTCGG----G---------------GCAGACTATTTCGAC
TTTCAGCAACGGATCTCTTGGCTCTCGCATCGATGAAGAACGCAGCGAATTGCGATAAGTAATGTGAATTGCAGATTTTC
AGTGAATCATCGAATCTTTGAACGCACCTTGCGCTCCTTGGTATTCCGAGGAGCATGCCTGTTTGAGTGTCATGCTCAAA
TTTTGAATCTGGCGGT--CTTTGG-CCGTCCGAGTTGTAATCTAGAGAAGCGTTTTCCGCGCT-GGACCGTGTACAAGTC
TCCTGGAAGGGAGCGTCATAGAGGGTGAGAATCCCGTCTTTGACACGGACGA-CCA-GTGC--TATGTGATGCGCTCTCG
ACGAGTCGAGTTGTTTGGGAATGCAGCTCAAAACGGGTGGTAAATTCCATCTAAAGCTAAATACAGGCGAGAGACCGATA
GCGAACAAGTACCGTGAGGGAAAGATGAAAAGAACTTTGGAAAGAGAGTTAAACAGTACGTGAAATTGCTGAAAGGGAAA
CGCTTGATGTCAGTCGCGTCGTCCGGGGATCAACCTT--GCT--TCTCGCTGG--GTGTACTTCCCGGT-CTACGGGTCA
GCATCGGTTTCGAT-CGCCGTACAATGGCGAGGGGAATGTGGCACCCTTCG------GGGTGTG-TTATAGCCTTTCGTC
-GTATGCGGT-GATTGGGACCGAGGAACTCAGCACGG-------CTTCGGTTTGTG---CTTAGGATGCTGGCATAATGG
CCTTAAGCGACCCGTCTTGAAACACGGACCAAGGAGTCTAACATGCCTGCGAGTGTTTGGGTGGT--AAACCCAGGCGCG
AAATGAAAGTGAAAGTTGAGACCTCTGT-CGTGGA-GGGCATCGACGCCCGGACCTGAGTCTTTGACG--ACGGATCTGC
GGTAGAGCATGCATGTTGGGACCCGAAAGATGGTGAACTATGCCTGAATAGGGTGAAGCCAGAGGAAACTCTGGTGGAGG
CTCGTAGCGATTCTGACGTGCAAATCGATCGTCGAATTTGGGTATANNNNNNNNNNNNNNNNNNNNNNNNNNNNNNNNNN
NNNNNNNNNNNNNNNNNNNNNNNNNNNNNNNNNNNNNNNNNNNNNNNNNNNNNNNNNNNNNNNNNNNNNNNNNNNNNNNN
NNNNNNNNNNNNNNNNNNNNNNNNNNNNNNNNNNNNNNNNNNNNNNNNNNNNNNNNNNNNNNNNNNNNNNNNNNNNNNNN
NNNNNNNNNNNNNNNNNNNNNNNNNNNNNNNNNNNNNNNNNNNNNNNNNNNNNNNNNNNNNNNNNNNNNNNNNNNNNNNN
NNNNNNNNNNNNNNNNNNNNNNNNNNNNNNNNNNNNNNNNNNNNNNNNNNNNNNNNNNNNNNNNNNNNNNNNNNNNNNNN
NNNNNNNNNNNNNNNNNNNNNNNNNNNNNNNNNNNNNNNNNNNNNNNNNNNNNNNNNNNNNNNNNNNNNNNNNNNNNNNN
NNNNNNNNNNNNNNNNNNNNNNNNNNNNNNNNNNNNNNNNNNNNNNNNNNNNNNNNNNNNNNNNNNNNNNNNNNNNNNNN
NNNNNNNNNNNNNNNNNNNNNNNNNNNNNNNNNNNNNNNNNNNNNNNNNNNNNNNNNNNNNNNNNNNNNNNNNNNNNNNN
NNNNNNNNNNNNNNNNNNNNNNNNNNNNNNNNNNNNNNNNNNNNNNNNNNNNNNNNNNNNNNNNNNNNNNNNNNNNNNNN
NNNNNNNNNNNNNNNNNNNNNNNNNNNNNNNNNNNNNNNNNNNNNNNNNNNNNNNNNNNNNNNNNNNNNNNNNNNNNNNN
NNNNNNNNNNNNNNNNNNNNNNNNNNNNNNNNNNNNNNNNNNNNNNNNNNNNNNNNNNNNNNNNNNNNNNNNNNNNNNNN
NNNNNNNNNNNNNNNNNNNNNNNNNNNNNNNNNNNNNNNNNNNNNNNNNNNNNNNNNNNNNNNNNNNNNNNNNNNNNNNN
NNNNNNNNNNNNNNNNNNNNNNNNNNNNNNNNNNNNNNNNNNNNNNNNNNNNNNNNNNNNNNNNNNNNNNNNNNNNNNNN
NNNNNNNNNNNNNNNNNNNNNNNNNNNNNNNNNNNNNNNNNNNNNNNNNNNNNNNNNNNNNNNNNNNNNNNNNNNNNNNN
NNNNNNNNNNNNNNNNNNNNNNNNNNNNNNNNNNNNNNNNNNNNNNNNNNNNNNNNNNNNNNNNNNNNNNNNNNNNNNNN
NNNNNNNNNNNNNNNNNNNNNNNNNNNNNNNNNNNNNNNNNNNNNNNNNNNNNNNNNNNNNNNNNNNNNNNNNNNNNNNN
NNNNNNNNNNNNNNNNNNNNNNNNNNNNNNNNNNNNNNNNNNNNNNNNNNNNNNNNNNNNNNNNNNNNNNNNNNNNNNNN
NNNNNNNNNNNNNNNNNNNNNNNNNNNNNNNNNNNNNNNNNNNNNNNNNNNNNNNNNNNNNNNNNNNNNNNNNNNNNNNN
NNNNNNNNNNN
>AB_B19_391
CATTATCGAACTTTGA---------------------GGGGGGGAGGGGAAGG-CTGTCGCTGGCTCTCTC-----GAGC
ATGTGC-ACGTCTTTCTTC----------------------TCTCTCGC-AAACCCCTACTACACCTGTGCACCCATTGT
AGGCTCTCG-AAAGAGG-ATCTAC-GTATTTCATACAACACCCACTT----TGCATGTCCATAGAATGT----AATCAGT
AGGATTCGTC--------------CTACGAAATC---ATACAACGAATTCTCAACCATGCCTTTGTCGAAA-----GGGC
ATGGCTTGGACTTTGGGAG--CCTTGCTGGCC--------TTTTC-GGTCAGCTCTCCTGAAATGCATTAGCGAT---GG
--GTGG------------CTAGGACGTGCACGGCCTT-CGACGTGATAA-------TGATCGTCGTGGCTGGA-GCGTCT
TTA----------------------------------TCCTCGC-TCAC-AATC-CACACTAGCCTT-------GGGT-T
AGC-TTTTGGCTATTAGTTCGGTCGCGAGACTTGACGAACGTCGG---AGGATTTTCTCT--TGGCTGGTCGATTTCGAC
TTTCAGCAACGGATCTCTTGGCTCTCGCATCGATGAAGAACGCAGCGAATTGCGATAAGTAATGTGAATTGCAGATTTTC
AGTGAATCATCGAATCTTTGAACGCACCTTGCGCTCCTTGGTATTCCGAGGAGCATGCCTGTTTGAGTGTCAANNNNNNN
NNNNNNNNNNNNNNNNNNNNNNNNNNNNNNNNNNNNNNNNNNNNNNNNNNNNNNNNNNNNNNNNNNNNNNNNNNNNNNNN
NNNNNNNNNNNNNNNNNNNNNNNNNNNNNNNNNNNNNNNNNNNNNNNNNNNNNNNNNNNNNNNNNNNNNNNNNNNNNNNN
NNNNNNNNNNNNNNNNNNNNNNNNNNNNNNNNNNNNNNNNNNNNNNNNNNNNNNNNNNNNNNNNNNNNNNNNNNNNNNNN
NNNNNNNNNNNNNNNNNNNNNNNNNNNNNNNNNNNNNNNNNNNNNNNNNNNNNNNNNNNNNNNNNNNNNNNNNNNNNNNN
NNNNNNNNNNNNNNNNNNNNNNNNNNNNNNNNNNNNNNNNNNNNNNNNNNNNNNNNNNNNNNNNNNNNNNNNNNNNNNNN
NNNNNNNNNNNNNNNNNNNNNNNNNNNNNNNNNNNNNNNNNNNNNNNNNNNNNNNNNNNNNNNNNNNNNNNNNNNNNNNN
NNNNNNNNNNNNNNNNNNNNNNNNNNNNNNNNNNNNNNNNNNNNNNNNNNNNNNNNNNNNNNNNNNNNNNNNNNNNNNNN
NNNNNNNNNNNNNNNNNNNNNNNNNNNNNNNNNNNNNNNNNNNNNNNNNNNNNNNNNNNNNNNNNNNNNNNNNNNNNNNN
NNNNNNNNNNNNNNNNNNNNNNNNNNNNNNNNNNNNNNNNNNNNNNNNNNNNNNNNNNNNNNNNNNNNNNNNNNNNNNNN
NNNNNNNNNNNNNNNNNNNNNNNNNNNNNNNNNNNNNNNNNNNNNNNNNNNNNNNNNNNNNNNNNNNNNNNNNNNNNNNN
NNNNNNNNNNNNNNNNNNNNNNNNNNNNNNNNNNNNNNNNNNNNNNNNNNNNNNNNNNNNNNNNNNNNNNNNNNNNNNNN
NNNNNNNNNNNNNNNNNNNNNNNNNNNNNNNNNNNNNNNNNNNNNNNNNNNNNNNNNNNNNNNNNNNNNNNNNNNNNNNN
NNNNNNNNNNNNNNNNNNNNNNNNNNNNNNNNNNNNNNNNNNNNNNNNNNNNNNNNNNNNNNNNNNNNNNNNNNNNNNNN
NNNNNNNNNNNNNNNNNNNNNNNNNNNNNNNNNNNNNNNNNNNNNNNNNNNNNNNNNNNNNNNNNNNNNNNNNNNNNNNN
NNNNNNNNNNNNNNNNNNNNNNNNNNNNNNNNNNNNNNNNNNNNNNNNNNNNNNNNNNNNNNNNNNNNNNNNNNNNNNNN
NNNNNNNNNNNNNNNNNNNNNNNNNNNNNNNNNNNNNNNNNNNNNNNNNNNNNNNNNNNNNNNNNNNNNNNNNNNNNNNN
NNNNNNNNNNNNNNNNNNNNNNNNNNNNNNNNNNNNNNNNNNNNNNNNNNNNNNNNNNNNNNNNNNNNNNNNNNNNNNNN
NNNNNNNNNNNNNNNNNNNNNNNNNNNNNNNNNNNNNNNNNNNNNNNNNNNNNNNNNNNNNNNNNNNNNNNNNNNNNNNN
NNNNNNNNNNNNNNNNNNNNNNNNNNNNNNNNNNNNNNNNNNNNNNNNNNNNNNNNNNNNNNNNNNNNNNNNNNNNNNNN
NNNNNNNNNNNNNNNNNNNNNNNNNNNNNNNNNNNNNNNNNNNNNNNNNNNNNNNNNNNNNNNNNNNNNNNNNNNNNNNN
NNNNNNNNNNNNNNNNNNNNNNNNNNNNNNNNNNNNNNNNNNNNNNNNNNNNNNNNNNNNNNNNNNNNNNNNNNNNNNNN
NNNNNNNNNNNNNNNNNNNNNNNNNNNNNNNNNNNNNNNNNNNNNNNNNNNNNNNNNNNNNNNNNNNNNNNNNNNNNNNN
NNNNNNNNNNNNNNNNNNNNNNNNNNNNNNNNNNNNNNNNNNNNNNNNNNNNNNNNNNNNNNNNNNNNNNNNNNNNNNNN
NNNNNNNNNNNNNNNNNNNNNNNNNNNNNNNNNNNNNNNNNNNNNNNNNNNNNNNNNNNNNNNNNNNNNNNNNNNNNNNN
NNNNNNNNNNNNNNNNNNNNNNNNNNNNNNNNNNNNNNNNNNNNNNNNNNNNNNNNNNNNNNNNNNNNNNNNNNNNNNNN
NNNNNNNNNNNNNNNNNNNNNNNNNNNNNNNNNNNNNNNNNNNNNNNNNNNNNNNNNNNNNNNNNNNNNNNNNNNNNNNN
NNNNNNNNNNNNNNNNNNNNNNNNNNNNNNNNNNNNNNNNNNNNNNNNNNNNNNNNNNNNNNNNNNNNNNNNNNNNNNNN
NNNNNNNNNNNNNNNNNNNNNNNNNNNNNNNNNNNNNNNNNNNNNNNNNNNNNNNNNNNNNNNNNNNNNNNNNNNNNNNN
NNNNNNNNNNN
>AB_B19_392
CATTATCGAACTTTGAG--------------------GGGGGGGAGGGGAAGG-CTGTCGCTGGCTCTCTC-----GAGC
ATGTGC-ACGTCTTTCTTC----------------------TCTCTCGC-AAACCCCTACTACACCTGTGCACCCATTGT
AGGCTCTCG-AAAGAGG-ATCTAC-GTATTTCATACAACACCCACTT----TGCATGTCCATAGAATGT----AATCAGT
AGGATTCGTC--------------CTACGAAATC---ATACAACGAATTCTCAACCATGCCTTTGTCGAAA-----GGGC
ATGGCTTGGACTTTGGGAG--CCTTGCTGGCC--------TTTTC-GGTCAGCTCTCCTGAAATGCATTAGCGAT---GG
--GTGG------------CTAGGACGTGCACGGCCTT-CGACGTGATAA-------TGATCGTCGTGGCTGGA-GCGTCT
TTA----------------------------------TCCTCGC-TCAC-AATC-CACACTAGCCTT-------GGGT-T
AGC-TTTTGGCTATTAGTTCGGTCGCGAGACTTGACGAACGTCGG---AGGATTTTCTCT--TGGCTGGTCGATTTCSAC
TTTCAGCAACGGATCTCTTGGCTCTCGCATCGATGAAGAACGCAGCGAATTGCGATAAGTAATGTGAATTGCAGATTTTC
AGTGAATCATCGAATCTTTGAACGCACCTTGCGCTCCTTGGTATTCCGAGGAGCATGCCTGTTTGAGTGTCAANNNNNNN
NNNNNNNNNNNNNNNNNNNNNNNNNNNNNNNNNNNNNNNNNNNNNNNNNNNNNNNNNNNNNNNNNNNNNNNNNNNNNNNN
NNNNNNNNNNNNNNNNNNNNNNNNNNNNNNNNNNNNNNNNNNNNNNNNNNNNNNNNNNNNNNNNNNNNNNNNNNNNNNNN
NNNNNNNNNNNNNNNNNNNNNNNNNNNNNNNNNNNNNNNNNNNNNNNNNNNNNNNNNNNNNNNNNNNNNNNNNNNNNNNN
NNNNNNNNNNNNNNNNNNNNNNNNNNNNNNNNNNNNNNNNNNNNNNNNNNNNNNNNNNNNNNNNNNNNNNNNNNNNNNNN
NNNNNNNNNNNNNNNNNNNNNNNNNNNNNNNNNNNNNNNNNNNNNNNNNNNNNNNNNNNNNNNNNNNNNNNNNNNNNNNN
NNNNNNNNNNNNNNNNNNNNNNNNNNNNNNNNNNNNNNNNNNNNNNNNNNNNNNNNNNNNNNNNNNNNNNNNNNNNNNNN
NNNNNNNNNNNNNNNNNNNNNNNNNNNNNNNNNNNNNNNNNNNNNNNNNNNNNNNNNNNNNNNNNNNNNNNNNNNNNNNN
NNNNNNNNNNNNNNNNNNNNNNNNNNNNNNNNNNNNNNNNNNNNNNNNNNNNNNNNNNNNNNNNNNNNNNNNNNNNNNNN
NNNNNNNNNNNNNNNNNNNNNNNNNNNNNNNNNNNNNNNNNNNNNNNNNNNNNNNNNNNNNNNNNNNNNNNNNNNNNNNN
NNNNNNNNNNNNNNNNNNNNNNNNNNNNNNNNNNNNNNNNNNNNNNNNNNNNNNNNNNNNNNNNNNNNNNNNNNNNNNNN
NNNNNNNNNNNNNNNNNNNNNNNNNNNNNNNNNNNNNNNNNNNNNNNNNNNNNNNNNNNNNNNNNNNNNNNNNNNNNNNN
NNNNNNNNNNNNNNNNNNNNNNNNNNNNNNNNNNNNNNNNNNNNNNNNNNNNNNNNNNNNNNNNNNNNNNNNNNNNNNNN
NNNNNNNNNNNNNNNNNNNNNNNNNNNNNNNNNNNNNNNNNNNNNNNNNNNNNNNNNNNNNNNNNNNNNNNNNNNNNNNN
NNNNNNNNNNNNNNNNNNNNNNNNNNNNNNNNNNNNNNNNNNNNNNNNNNNNNNNNNNNNNNNNNNNNNNNNNNNNNNNN
NNNNNNNNNNNNNNNNNNNNNNNNNNNNNNNNNNNNNNNNNNNNNNNNNNNNNNNNNNNNNNNNNNNNNNNNNNNNNNNN
NNNNNNNNNNNNNNNNNNNNNNNNNNNNNNNNNNNNNNNNNNNNNNNNNNNNNNNNNNNNNNNNNNNNNNNNNNNNNNNN
NNNNNNNNNNNNNNNNNNNNNNNNNNNNNNNNNNNNNNNNNNNNNNNNNNNNNNNNNNNNNNNNNNNNNNNNNNNNNNNN
NNNNNNNNNNNNNNNNNNNNNNNNNNNNNNNNNNNNNNNNNNNNNNNNNNNNNNNNNNNNNNNNNNNNNNNNNNNNNNNN
NNNNNNNNNNNNNNNNNNNNNNNNNNNNNNNNNNNNNNNNNNNNNNNNNNNNNNNNNNNNNNNNNNNNNNNNNNNNNNNN
NNNNNNNNNNNNNNNNNNNNNNNNNNNNNNNNNNNNNNNNNNNNNNNNNNNNNNNNNNNNNNNNNNNNNNNNNNNNNNNN
NNNNNNNNNNNNNNNNNNNNNNNNNNNNNNNNNNNNNNNNNNNNNNNNNNNNNNNNNNNNNNNNNNNNNNNNNNNNNNNN
NNNNNNNNNNNNNNNNNNNNNNNNNNNNNNNNNNNNNNNNNNNNNNNNNNNNNNNNNNNNNNNNNNNNNNNNNNNNNNNN
NNNNNNNNNNNNNNNNNNNNNNNNNNNNNNNNNNNNNNNNNNNNNNNNNNNNNNNNNNNNNNNNNNNNNNNNNNNNNNNN
NNNNNNNNNNNNNNNNNNNNNNNNNNNNNNNNNNNNNNNNNNNNNNNNNNNNNNNNNNNNNNNNNNNNNNNNNNNNNNNN
NNNNNNNNNNNNNNNNNNNNNNNNNNNNNNNNNNNNNNNNNNNNNNNNNNNNNNNNNNNNNNNNNNNNNNNNNNNNNNNN
NNNNNNNNNNNNNNNNNNNNNNNNNNNNNNNNNNNNNNNNNNNNNNNNNNNNNNNNNNNNNNNNNNNNNNNNNNNNNNNN
NNNNNNNNNNNNNNNNNNNNNNNNNNNNNNNNNNNNNNNNNNNNNNNNNNNNNNNNNNNNNNNNNNNNNNNNNNNNNNNN
NNNNNNNNNNNNNNNNNNNNNNNNNNNNNNNNNNNNNNNNNNNNNNNNNNNNNNNNNNNNNNNNNNNNNNNNNNNNNNNN
NNNNNNNNNNN
>AB_B21_386
NNNNNNNNNNNNNNNNNNNNNNNNNNNNNNNNNNNNNNNNNNNNNNNNNNNNNNNNNNNNNNNNNNNNNNNNNNNNNNNN
NNNNNNNNNNNNNNNNNNNNNNNNNNNNNNNNNNNNNNNNNNNNNNNNNNNNNNNNNNNNNNNNNNNNNNNNNNNNNNNN
NNNNNNNNNNNNNNNNNNNNNNNNNNNNNNNNNNNNNNNNNNNNNNNNNNNNNNNNNNNNNNNNNNNNNNNNNNNNNNNN
NNNNNNNNNNNNNNNNNNNNNNNNNNNNNNNNNNNNNNNNNNNCGAATTCTCAACCATGCCTTTGTCGAAA-----GGGC
ATGGCTTGGACTTTGGGAG--CCTTGCTGGCC--------TTTTC-GGTCAGCTCTCCTGAAATGCATTAGCGAT---GG
--GTGG------------CTAGGACGTGCACGGCCTT-CGACGTGATAA-------TGATCGTCGTGGCTGGA-GCGTCT
TTA----------------------------------TCCTCGC-TCAC-AATC-CACACTAGCCTT-------GGGT-T
AGC-TTTTGGCTATTAGTTCGGTCGCGAGACTTGACGAACGTCGG---AGGATTTTCTCT--TGGCTGGTCGATTTCGAN
NNNNNNNNNNNNNNNNNNNNNNNNNNNNNNNNNNNNAGAACGCAGCGAATTGCGATAAGTAATGTGAATTGCAGATTTTC
AGTGAATCATCGAATCTTTGAACGCACCTTGCGCTCCTTGGTATTCCGAGGAGCATGCCTGTTTGAGTGTCAANNNNNNN
NNNNNNNNNNNNNNNNNNNNNNNNNNNNNNNNNNNNNNNNNNNNNNNNNNNNNNNNNNNNNNNNNNNNNNNNNNNNNNNN
NNNNNNNNNNNNNNNNNNNNNNNNNNNNNNNNNNNNNNNNNNNNNNNNNNNNNNNNNNNNNNNNNNNNNNNNNNNNNNNN
NNNNNNNNNNNNNNNNNNNNNNNNNNNNNNNNNNNNNNNNNNNNNNNNNNNNNNNNNNNNNNNNNNNNNNNNNNNNNNNN
NNNNNNNNNNNNNNNNNNNNNNNNNNNNNNNNNNNNNNNNNNNNNNNNNNNNNNNNNNNNNNNNNNNNNNNNNNNNNNNN
NNNNNNNNNNNNNNNNNNNNNNNNNNNNNNNNNNNNNNNNNNNNNNNNNNNNNNNNNNNNNNNNNNNNNNNNNNNNNNNN
NNNNNNNNNNNNNNNNNNNNNNNNNNNNNNNNNNNNNNNNNNNNNNNNNNNNNNNNNNNNNNNNNNNNNNNNNNNNNNNN
NNNNNNNNNNNNNNNNNNNNNNNNNNNNNNNNNNNNNNNNNNNNNNNNNNNNNNNNNNNNNNNNNNNNNNNNNNNNNNNN
NNNNNNNNNNNNNNNNNNNNNNNNNNNNNNNNNNNNNNNNNNNNNNNNNNNNNNNNNNNNNNNNNNNNNNNNNNNNNNNN
NNNNNNNNNNNNNNNNNNNNNNNNNNNNNNNNNNNNNNNNNNNNNNNNNNNNNNNNNNNNNNNNNNNNNNNNNNNNNNNN
NNNNNNNNNNNNNNNNNNNNNNNNNNNNNNNNNNNNNNNNNNNNNNNNNNNNNNNNNNNNNNNNNNNNNNNNNNNNNNNN
NNNNNNNNNNNNNNNNNNNNNNNNNNNNNNNNNNNNNNNNNNNNNNNNNNNNNNNNNNNNNNNNNNNNNNNNNNNNNNNN
NNNNNNNNNNNNNNNNNNNNNNNNNNNNNNNNNNNNNNNNNNNNNNNNNNNNNNNNNNNNNNNNNNNNNNNNNNNNNNNN
NNNNNNNNNNNNNNNNNNNNNNNNNNNNNNNNNNNNNNNNNNNNNNNNNNNNNNNNNNNNNNNNNNNNNNNNNNNNNNNN
NNNNNNNNNNNNNNNNNNNNNNNNNNNNNNNNNNNNNNNNNNNNNNNNNNNNNNNNNNNNNNNNNNNNNNNNNNNNNNNN
NNNNNNNNNNNNNNNNNNNNNNNNNNNNNNNNNNNNNNNNNNNNNNNNNNNNNNNNNNNNNNNNNNNNNNNNNNNNNNNN
NNNNNNNNNNNNNNNNNNNNNNNNNNNNNNNNNNNNNNNNNNNNNNNNNNNNNNNNNNNNNNNNNNNNNNNNNNNNNNNN
NNNNNNNNNNNNNNNNNNNNNNNNNNNNNNNNNNNNNNNNNNNNNNNNNNNNNNNNNNNNNNNNNNNNNNNNNNNNNNNN
NNNNNNNNNNNNNNNNNNNNNNNNNNNNNNNNNNNNNNNNNNNNNNNNNNNNNNNNNNNNNNNNNNNNNNNNNNNNNNNN
NNNNNNNNNNNNNNNNNNNNNNNNNNNNNNNNNNNNNNNNNNNNNNNNNNNNNNNNNNNNNNNNNNNNNNNNNNNNNNNN
NNNNNNNNNNNNNNNNNNNNNNNNNNNNNNNNNNNNNNNNNNNNNNNNNNNNNNNNNNNNNNNNNNNNNNNNNNNNNNNN
NNNNNNNNNNNNNNNNNNNNNNNNNNNNNNNNNNNNNNNNNNNNNNNNNNNNNNNNNNNNNNNNNNNNNNNNNNNNNNNN
NNNNNNNNNNNNNNNNNNNNNNNNNNNNNNNNNNNNNNNNNNNNNNNNNNNNNNNNNNNNNNNNNNNNNNNNNNNNNNNN
NNNNNNNNNNNNNNNNNNNNNNNNNNNNNNNNNNNNNNNNNNNNNNNNNNNNNNNNNNNNNNNNNNNNNNNNNNNNNNNN
NNNNNNNNNNNNNNNNNNNNNNNNNNNNNNNNNNNNNNNNNNNNNNNNNNNNNNNNNNNNNNNNNNNNNNNNNNNNNNNN
NNNNNNNNNNNNNNNNNNNNNNNNNNNNNNNNNNNNNNNNNNNNNNNNNNNNNNNNNNNNNNNNNNNNNNNNNNNNNNNN
NNNNNNNNNNNNNNNNNNNNNNNNNNNNNNNNNNNNNNNNNNNNNNNNNNNNNNNNNNNNNNNNNNNNNNNNNNNNNNNN
NNNNNNNNNNNNNNNNNNNNNNNNNNNNNNNNNNNNNNNNNNNNNNNNNNNNNNNNNNNNNNNNNNNNNNNNNNNNNNNN
NNNNNNNNNNNNNNNNNNNNNNNNNNNNNNNNNNNNNNNNNNNNNNNNNNNNNNNNNNNNNNNNNNNNNNNNNNNNNNNN
NNNNNNNNNNN
>AB_B22_400
CATTATCGAACTTCAAGGGA-------------AGGGAAGACGAGAGTGAAGT-CTGTCGCTGGCTCGCTC-----GAGC
ATGTGC-ACGTCTTCGTTC---TTGTCGA-------CCCCTTCTCTTACACAA-----CACACACCTGTGCACTCATTGT
AGGCCCTCG-AAAGAGG-ATCTAT-GTTTTTCACATCGCACCCTTAT----CGTATGTCCATAGAATGT----AAT----
-----------------------------AAATC---ATACAACGAATTCTCAACCATGCTTTGATTGATTTC--GAGGC
ATGGCTTGGACTTTGGGAG--CC-TGCCGGCG----------AT--CGTCGGCTCTCCTGAAATGCATTAGCAAT---GG
--GTGGGCATGT------CTTTGACGTGCACGGCCTT-CGACGTGATAA-------TGATCGTCGTGGCTGGA-GCGTCT
TTTGG--------------GACATGCATGAAATCCA-TCCTTGC-TTAC------AATACCAGCTT--------AGGT-T
GGC--TTTGGCTATTAG-TCGGTCGTGAGGCT-GACGAACGTCGG----G---------------GCAGACTATTTCGAC
TTTCAGCAACGGATCTCTTGGCTCTCGCATCGATGAAGAACGCAGCGAATTGCGATAAGTAATGTGAATTGCAGATTTTC
AGTGAATCATCGAATCTTTGAACGCACCTTGCGCTCCTTGGTATTCCGAGGAGCATGCCTGTTTGAGTGTCATNNNNNNN
NNNNNNNNNNNNNNNNNNNNNNNNNNNNNNNNNNNNNNNNNNNNNNNNNNNNNNNNNNNNNNNNNNNNNNNNNNNNNNNN
NNNNNNNNNNNNNNNNNNNNNNNNNNNNNNNNNNNNNNNNNNNNNNNNNNNNNNNNNNNNNNNNNNNNNNNNNNNNNNNN
NNNNNNNNNNNNNNNNNNNNNNNNNNNNNNNNNNNNNNNNNNNNNNNNNNNNNNNNNNNNNNNNNNNNNNNNNNNNNNNN
NNNNNNNNNNNNNNNNNNNNNNNNNNNNNNNNNNNNNNNNNNNNNNNNNNNNNNNNNNNNNNNNNNNNNNNNNNNNNNNN
NNNNNNNNNNNNNNNNNNNNNNNNNNNNNNNNNNNNNNNNNNNNNNNNNNNNNNNNNNNNNNNNNNNNNNNNNNNNNNNN
NNNNNNNNNNNNNNNNNNNNNNNNNNNNNNNNNNNNNNNNNNNNNNNNNNNNNNNNNNNNNNNNNNNNNNNNNNNNNNNN
NNNNNNNNNNNNNNNNNNNNNNNNNNNNNNNNNNNNNNNNNNNNNNNNNNNNNNNNNNNNNNNNNNNNNNNNNNNNNNNN
NNNNNNNNNNNNNNNNNNNNNNNNNNNNNNNNNNNNNNNNNNNNNNNNNNNNNNNNNNNNNNNNNNNNNNNNNNNNNNNN
NNNNNNNNNNNNNNNNNNNNNNNNNNNNNNNNNNNNNNNNNNNNNNNNNNNNNNNNNNNNNNNNNNNNNNNNNNNNNNNN
NNNNNNNNNNNNNNNNNNNNNNNNNNNNNNNNNNNNNNNNNNNNNNNNNNNNNNNNNNNNNNNNNNNNNNNNNNNNNNNN
NNNNNNNNNNNNNNNNNNNNNNNNNNNNNNNNNNNNNNNNNNNNNNNNNNNNNNNNNNNNNNNNNNNNNNNNNNNNNNNN
NNNNNNNNNNNNNNNNNNNNNNNNNNNNNNNNNNNNNNNNNNNNNNNNNNNNNNNNNNNNNNNNNNNNNNNNNNNNNNNN
NNNNNNNNNNNNNNNNNNNNNNNNNNNNNNNNNNNNNNNNNNNNNNNNNNNNNNNNNNNNNNNNNNNNNNNNNNNNNNNN
NNNNNNNNNNNNNNNNNNNNNNNNNNNNNNNNNNNNNNNNNNNNNNNNNNNNNNNNNNNNNNNNNNNNNNNNNNNNNNNN
NNNNNNNNNNNNNNNNNNNNNNNNNNNNNNNNNNNNNNNNNNNNNNNNNNNNNNNNNNNNNNNNNNNNNNNNNNNNNNNN
NNNNNNNNNNNNNNNNNNNNNNNNNNNNNNNNNNNNNNNNNNNNNNNNNNNNNNNNNNNNNNNNNNNNNNNNNNNNNNNN
NNNNNNNNNNNNNNNNNNNNNNNNNNNNNNNNNNNNNNNNNNNNNNNNNNNNNNNNNNNNNNNNNNNNNNNNNNNNNNNN
NNNNNNNNNNNNNNNNNNNNNNNNNNNNNNNNNNNNNNNNNNNNNNNNNNNNNNNNNNNNNNNNNNNNNNNNNNNNNNNN
NNNNNNNNNNNNNNNNNNNNNNNNNNNNNNNNNNNNNNNNNNNNNNNNNNNNNNNNNNNNNNNNNNNNNNNNNNNNNNNN
NNNNNNNNNNNNNNNNNNNNNNNNNNNNNNNNNNNNNNNNNNNNNNNNNNNNNNNNNNNNNNNNNNNNNNNNNNNNNNNN
NNNNNNNNNNNNNNNNNNNNNNNNNNNNNNNNNNNNNNNNNNNNNNNNNNNNNNNNNNNNNNNNNNNNNNNNNNNNNNNN
NNNNNNNNNNNNNNNNNNNNNNNNNNNNNNNNNNNNNNNNNNNNNNNNNNNNNNNNNNNNNNNNNNNNNNNNNNNNNNNN
NNNNNNNNNNNNNNNNNNNNNNNNNNNNNNNNNNNNNNNNNNNNNNNNNNNNNNNNNNNNNNNNNNNNNNNNNNNNNNNN
NNNNNNNNNNNNNNNNNNNNNNNNNNNNNNNNNNNNNNNNNNNNNNNNNNNNNNNNNNNNNNNNNNNNNNNNNNNNNNNN
NNNNNNNNNNNNNNNNNNNNNNNNNNNNNNNNNNNNNNNNNNNNNNNNNNNNNNNNNNNNNNNNNNNNNNNNNNNNNNNN
NNNNNNNNNNNNNNNNNNNNNNNNNNNNNNNNNNNNNNNNNNNNNNNNNNNNNNNNNNNNNNNNNNNNNNNNNNNNNNNN
NNNNNNNNNNNNNNNNNNNNNNNNNNNNNNNNNNNNNNNNNNNNNNNNNNNNNNNNNNNNNNNNNNNNNNNNNNNNNNNN
NNNNNNNNNNNNNNNNNNNNNNNNNNNNNNNNNNNNNNNNNNNNNNNNNNNNNNNNNNNNNNNNNNNNNNNNNNNNNNNN
NNNNNNNNNNN
>AB_B22_401
NNNNNNNNNNNNNNNNNNNNNNNNNNNNNNNNNNNNNNNNNNNNNNNNNNNNNNNNNNNNNNNNNNNNNNNNNNNNNNNN
NNNNNNNNNNNNNNNNNNNNNNNNNNNNNNNNNNNNNNNNNNNNNNNNNNNNNNNNNNNNNNNNNNNNNNNNNNNNNNNN
NNNNNNNNNNNNNNNNNNNNNNNNNNNNNNNNNNNNNNNNNNNNNNNNNNNNNNNNNNNNNNNNNNNNNNNNNNNNNNNN
NNNNNNNNNNNNNNNNNNNNNNNNNNNNNNNNNNNNNNNNNNNCGAATTCTCAACCATGCTTTGATTGATTTC--GAGGC
ATGGCTTGGACTTTGGGAG--CC-TGCCGGCG----------AT--CGTCGGCTCTCCTGAAATGCATTAGCAAT---GG
--GTGGGCATGT------CTTTGACGTGCACGGCCTT-CGACGTGATAA-------TGATCGTCGTGGCTGGA-GCGTCT
TTTGG--------------GACATGCATGAAATCCA-TCCTTGC-TTAC------AATACCAGCTT--------AGGT-T
GGC--TTTGGCTATTAG-TCGGTCGTGAGGCT-GACGAACGTCGG----G---------------GCAGACTATTTCGAN
NNNNNNNNNNNNNNNNNNNNNNNNNNNNNNNNNNNNNNNACGCAGCGAATTGCGATAAGTAATGTGAATTGCAGATTTTC
AGTGAATCATCGAATCTTTGAACGCACCTTGCGCTCCTTGGTATTCCGAGGAGCATGCCTGTTTGAGTGTCATNNNNNNN
NNNNNNNNNNNNNNNNNNNNNNNNNNNNNNNNNNNNNNNNNNNNNNNNNNNNNNNNNNNNNNNNNNNNNNNNNNNNNNNN
NNNNNNNNNNNNNNNNNNNNNNNNNNNNNNNNNNNNNNNNNNNNNNNNNNNNNNNNNNNNNNNNNNNNNNNNNNNNNNNN
NNNNNNNNNNNNNNNNNNNNNNNNNNNNNNNNNNNNNNNNNNNNNNNNNNNNNNNNNNNNNNNNNNNNNNNNNNNNNNNN
NNNNNNNNNNNNNNNNNNNNNNNNNNNNNNNNNNNNNNNNNNNNNNNNNNNNNNNNNNNNNNNNNNNNNNNNNNNNNNNN
NNNNNNNNNNNNNNNNNNNNNNNNNNNNNNNNNNNNNNNNNNNNNNNNNNNNNNNNNNNNNNNNNNNNNNNNNNNNNNNN
NNNNNNNNNNNNNNNNNNNNNNNNNNNNNNNNNNNNNNNNNNNNNNNNNNNNNNNNNNNNNNNNNNNNNNNNNNNNNNNN
NNNNNNNNNNNNNNNNNNNNNNNNNNNNNNNNNNNNNNNNNNNNNNNNNNNNNNNNNNNNNNNNNNNNNNNNNNNNNNNN
NNNNNNNNNNNNNNNNNNNNNNNNNNNNNNNNNNNNNNNNNNNNNNNNNNNNNNNNNNNNNNNNNNNNNNNNNNNNNNNN
NNNNNNNNNNNNNNNNNNNNNNNNNNNNNNNNNNNNNNNNNNNNNNNNNNNNNNNNNNNNNNNNNNNNNNNNNNNNNNNN
NNNNNNNNNNNNNNNNNNNNNNNNNNNNNNNNNNNNNNNNNNNNNNNNNNNNNNNNNNNNNNNNNNNNNNNNNNNNNNNN
NNNNNNNNNNNNNNNNNNNNNNNNNNNNNNNNNNNNNNNNNNNNNNNNNNNNNNNNNNNNNNNNNNNNNNNNNNNNNNNN
NNNNNNNNNNNNNNNNNNNNNNNNNNNNNNNNNNNNNNNNNNNNNNNNNNNNNNNNNNNNNNNNNNNNNNNNNNNNNNNN
NNNNNNNNNNNNNNNNNNNNNNNNNNNNNNNNNNNNNNNNNNNNNNNNNNNNNNNNNNNNNNNNNNNNNNNNNNNNNNNN
NNNNNNNNNNNNNNNNNNNNNNNNNNNNNNNNNNNNNNNNNNNNNNNNNNNNNNNNNNNNNNNNNNNNNNNNNNNNNNNN
NNNNNNNNNNNNNNNNNNNNNNNNNNNNNNNNNNNNNNNNNNNNNNNNNNNNNNNNNNNNNNNNNNNNNNNNNNNNNNNN
NNNNNNNNNNNNNNNNNNNNNNNNNNNNNNNNNNNNNNNNNNNNNNNNNNNNNNNNNNNNNNNNNNNNNNNNNNNNNNNN
NNNNNNNNNNNNNNNNNNNNNNNNNNNNNNNNNNNNNNNNNNNNNNNNNNNNNNNNNNNNNNNNNNNNNNNNNNNNNNNN
NNNNNNNNNNNNNNNNNNNNNNNNNNNNNNNNNNNNNNNNNNNNNNNNNNNNNNNNNNNNNNNNNNNNNNNNNNNNNNNN
NNNNNNNNNNNNNNNNNNNNNNNNNNNNNNNNNNNNNNNNNNNNNNNNNNNNNNNNNNNNNNNNNNNNNNNNNNNNNNNN
NNNNNNNNNNNNNNNNNNNNNNNNNNNNNNNNNNNNNNNNNNNNNNNNNNNNNNNNNNNNNNNNNNNNNNNNNNNNNNNN
NNNNNNNNNNNNNNNNNNNNNNNNNNNNNNNNNNNNNNNNNNNNNNNNNNNNNNNNNNNNNNNNNNNNNNNNNNNNNNNN
NNNNNNNNNNNNNNNNNNNNNNNNNNNNNNNNNNNNNNNNNNNNNNNNNNNNNNNNNNNNNNNNNNNNNNNNNNNNNNNN
NNNNNNNNNNNNNNNNNNNNNNNNNNNNNNNNNNNNNNNNNNNNNNNNNNNNNNNNNNNNNNNNNNNNNNNNNNNNNNNN
NNNNNNNNNNNNNNNNNNNNNNNNNNNNNNNNNNNNNNNNNNNNNNNNNNNNNNNNNNNNNNNNNNNNNNNNNNNNNNNN
NNNNNNNNNNNNNNNNNNNNNNNNNNNNNNNNNNNNNNNNNNNNNNNNNNNNNNNNNNNNNNNNNNNNNNNNNNNNNNNN
NNNNNNNNNNNNNNNNNNNNNNNNNNNNNNNNNNNNNNNNNNNNNNNNNNNNNNNNNNNNNNNNNNNNNNNNNNNNNNNN
NNNNNNNNNNNNNNNNNNNNNNNNNNNNNNNNNNNNNNNNNNNNNNNNNNNNNNNNNNNNNNNNNNNNNNNNNNNNNNNN
NNNNNNNNNNNNNNNNNNNNNNNNNNNNNNNNNNNNNNNNNNNNNNNNNNNNNNNNNNNNNNNNNNNNNNNNNNNNNNNN
NNNNNNNNNNN
>ACAM_2022_134
NNNNNNNNNNNNNNNNNNNNNNNNNNNNNNNNNNNNNNNNNNNNNNNNNNAGT-CTGTCGCTGGCTCGCTC-----GAGC
ATGTGC-ACGTCTTCGTTC---TTGTCGA-------CCCCTTCTCTCACACAA-----CACACACCTGTGCACTCATTGT
AGGCCCTCG-AAAGAGG-ATCTAC-GTTTTTCACATCACACCCTTAT----CGTATGTCCATAGAATGT----AAT----
-----------------------------AAATC---ATACAACGAATTCTCAACCATGCTTTGATTGATTTC--GAGGC
ATGGCTTGGACTTTGGGAG--CC-TGCCGGCG----------AT--CGTCGGCTCTCCTGAAATGCATTAGCAAT---GG
--GTGGGCACGT------CTTTGACGTGCACGGCCTT-CGACGTGATAA-------TGATCGTCGTGGCTGGA-GCGTCT
TTTGG--------------GACATGCATGAAATCCA-TCCTTGC-TTAC------AATACCAGCTT--------AGGT-T
GGC--TTTGGCTATTAG-TCGGTCGTGAGGCT-GACGAACGTCGG----G---------------GCAGACTATTTCGAC
TTTCAGCAACGGATCTCTTGGCTCTCGCATCGATGAAGAACGCAGCGAATTGCGATAAGTAATGTGAATTGCAGATTTTC
AGTGAATCATCGAATCTTTGAACGCACCTTGCGCTCCTTGGTATTCCGAGGAGCATGCCTGTTTGAGTGTCATGCTCAAA
TTTTGAATCTGGCGGT--CTTTGG-CCGTCCGAGTTGTAATCTAGAGAAGCGTTTTCCGCGCT-GGACCGTGTACAAGTC
TCCTGGAAGGGAGCGTCATAGAGGGTGAGAATCCCGTCTTTGACACGGACGA-CCA-GTGC--TATGTGATGCGCTCTCG
ACGAGTCGAGTTGTTTGGGAATGCAGCTCAAAACGGGTGGTAAATTCCATCTAAAGCTAAATACAGGCGAGAGACCGATA
GCGAACAAGTACCGTGAGGGAAAGATGAAAAGAACTTTGGAAAGAGAGTTAAACAGTACGTGAAATTGCTGAAAGGGAAA
CGCTTGATGTCAGTCGCGTCGTCCGGGGATCAACCTT--GCT--TCTCGCTGG--GTGTACTTCCCGGT-CTACGGGTCA
GCATCGGTTTCGAT-CGCCGTACAATGGCGAGGGGAATGTGGCACCCTTCG------GGGTGTG-TTATAGCCTTTCGTC
-GTATGCGGT-GATTGGGACCGAGGAACTCAGCACGG-------CTTCGGTTTGTG---CTTAGGATGCTGGCATAATGG
CCTTAAGCGACCCGTCTTGAAACACGGACCAAGGAGTCTAACATGCCTGCGAGTGTTTGGGTGGC--AAACCCAGGCGCG
AAATGAAAGTGAAAGTTGAGACCTCTGT-CGTGGA-GGGCATCGACGCCCGGACCTGAGTCTTTGACG--ACGGATCTGC
GGTAGAGCATGCATGTTGGGACCCGAAAGATGGTGAACTATGCCTGAATAGGGTGAAGCCAGAGGAAACTCTGGTGGAGG
CTCGTAGCGATTCTGACGTGCAAATCGATCGTCGAATTTGGGTATANNNNNNNNNNNNNNNNNNNNNNNNNNNNNNNNNN
NNNNNNNNNNNNNNNNNNNNNNNNNNNNNNNNNNNNNNNNNNNNNNNNNNNNNNNNNNNNNNNNNNNNNNNNNNNNNNNN
NNNNNNNNNNNNNNNNNNNNNNNNNNNNNNNNNNNNNNNNNNNNNNNNNNNNNNNNNNNNNNNNNNNNNNNNNNNNNNNN
NNNNNNNNNNNNNNNNNNNNNNNNNNNNNNNNNNNNNNNNNNNNNNNNNNNNNNNNNNNNNNNNNNNNNNNNNNNNNNNN
NNNNNNNNNNNNNNNNNNNNNNNNNNNNNNNNNNNNNNNNNNNNNNNNNNNNNNNNNNNNNNNNNNNNNNNNNNNNNNNN
NNNNNNNNNNNNNNNNNNNNNNNNNNNNNNNNNNNNNNNNNNNNNNNNNNNNNNNNNNNNNNNNNNNNNNNNNNNNNNNN
NNNNNNNNNNNNNNNNNNNNNNNNNNNNNNNNNNNNNNNNNNNNNNNNNNNNNNNNNNNNNNNNNNNNNNNNNNNNNNNN
NNNNNNNNNNNNNNNNNNNNNNNNNNNNNNNNNNNNNNNNNNNNNNNNNNNNNNNNNNNNNNNNNNNNNNNNNNNNNNNN
NNNNNNNNNNNNNNNNNNNNNNNNNNNNNNNNNNNNNNNNNNNNNNNNNNNNNNNNNNNNNNNNNNNNNNNNNNNNNNNN
NNNNNNNNNNNNNNNNNNNNNNNNNNNNNNNNNNNNNNNNNNNNNNNNNNNNNNNNNNNNNNNNNNNNNNNNNNNNNNNN
NNNNNNNNNNNNNNNNNNNNNNNNNNNNNNNNNNNNNNNNNNNNNNNNNNNNNNNNNNNNNNNNNNNNNNNNNNNNNNNN
NNNNNNNNNNNNNNNNNNNNNNNNNNNNNNNNNNNNNNNNNNNNNNNNNNNNNNNNNNNNNNNNNNNNNNNNNNNNNNNN
NNNNNNNNNNNNNNNNNNNNNNNNNNNNNNNNNNNNNNNNNNNNNNNNNNNNNNNNNNNNNNNNNNNNNNNNNNNNNNNN
NNNNNNNNNNNNNNNNNNNNNNNNNNNNNNNNNNNNNNNNNNNNNNNNNNNNNNNNNNNNNNNNNNNNNNNNNNNNNNNN
NNNNNNNNNNNNNNNNNNNNNNNNNNNNNNNNNNNNNNNNNNNNNNNNNNNNNNNNNNNNNNNNNNNNNNNNNNNNNNNN
NNNNNNNNNNNNNNNNNNNNNNNNNNNNNNNNNNNNNNNNNNNNNNNNNNNNNNNNNNNNNNNNNNNNNNNNNNNNNNNN
NNNNNNNNNNNNNNNNNNNNNNNNNNNNNNNNNNNNNNNNNNNNNNNNNNNNNNNNNNNNNNNNNNNNNNNNNNNNNNNN
NNNNNNNNNNNNNNNNNNNNNNNNNNNNNNNNNNNNNNNNNNNNNNNNNNNNNNNNNNNNNNNNNNNNNNNNNNNNNNNN
NNNNNNNNNNN
>ACM_222080
CATTATCGAACTTCAAGGGA-------------AGGGAAGACGAGAGTGAAGT-CTGTCGCTGGCTCGCTC-----GAGC
ATGTGC-ACGTCTTCGTTC---TTGTCGA--------CCCTTCTCTCACACAA-----CACACACCTGTGCACTCATTGT
AGGCCCTCG-AAAGAGG-ATCTAC-GTTTTTCACATCACACCCTTAT----CGTATGTCCATAGAATGT----AAT----
-----------------------------AAATC---ATACAACGAATTCTCAACCATGCTTTGATTGATTTC--GAGGC
ATGGCTTGGACTTTGGGAG--CC-TGCCGGCG----------AT--CGTCGGCTCTCCTGAAATGCATTAGCAAT---GG
--GTGGGCACGT------CTTTGACGTGCACGGCCTT-CGACGTGATAA-------TGATCGTCGTGGCTGGA-GCGTCT
TTTGG--------------GACATGCATGAAATCCA-TCCTTGC-TTAC------AATACCAGCTT--------AGGT-T
GGC--TTTGGCTATTAG-TCGGTCGTGAGGCT-GACGAACGTCGG----G-------------GCGCAGACTATTTCGAC
TTTCAGCAACGGATCTCTTGGCTCTCGCATCGATGAAGAACGCAGCGAATTGCGATAAGTAATGTGAATTGCAGATTTTC
AGTGAATCATCGAATCTTTGAACGCACCTTGCGCTCCTTGGTATTCCGAGGAGCATGCCTGTTTGAGTGTCATNNNNNNN
NNNNNNNNNNNNNNNNNNNNNNNNNNNNNNNNNNNNNNNNNNNNNNNNNNNNNNNNNNNNNNNNNNNNNNNNNNNNNNNN
NNNNNNNNNNNNNNNNNNNNNNNNNNNNNNNNNNNNNNNNNNNNNNNNNNNNNNNNNNNNNNNNNNNNNNNNNNNNNNNN
NNNNNNNNNNNNNNNNNNNNNNNNNNNNNNNNNNNNNNNNNNNNNNNNNNNNNNNNNNNNNNNNNNNNNNNNNNNNNNNN
NNNNNNNNNNNNNNNNNNNNNNNNNNNNNNNNNNNNNNNNNNNNNNNNNNNNNNNNNNNNNNNNNNNNNNNNNNNNNNNN
NNNNNNNNNNNNNNNNNNNNNNNNNNNNNNNNNNNNNNNNNNNNNNNNNNNNNNNNNNNNNNNNNNNNNNNNNNNNNNNN
NNNNNNNNNNNNNNNNNNNNNNNNNNNNNNNNNNNNNNNNNNNNNNNNNNNNNNNNNNNNNNNNNNNNNNNNNNNNNNNN
NNNNNNNNNNNNNNNNNNNNNNNNNNNNNNNNNNNNNNNNNNNNNNNNNNNNNNNNNNNNNNNNNNNNNNNNNNNNNNNN
NNNNNNNNNNNNNNNNNNNNNNNNNNNNNNNNNNNNNNNNNNNNNNNNNNNNNNNNNNNNNNNNNNNNNNNNNNNNNNNN
NNNNNNNNNNNNNNNNNNNNNNNNNNNNNNNNNNNNNNNNNNNNNNNNNNNNNNNNNNNNNNNNNNNNNNNNNNNNNNNN
NNNNNNNNNNNNNNNNNNNNNNNNNNNNNNNNNNNNNNNNNNNNNNNNNNNNNNNNNNNNNNNNNNNNNNNNNNNNNNNN
NNNNNNNNNNNNNNNNNNNNNNNNNNNNNNNNNNNNNNNNNNNNNNNNNNNNNNNNNNNNNNNNNNNNNNNNNNNNNNNN
NNNNNNNNNNNNNNNNNNNNNNNNNNNNNNNNNNNNNNNNNNNNNNNNNNNNNNNNNNNNNNNNNNNNNNNNNNNNNNNN
NNNNNNNNNNNNNNNNNNNNNNNNNNNNNNNNNNNNNNNNNNNNNNNNNNNNNNNNNNNNNNNNNNNNNNNNNNNNNNNN
NNNNNNNNNNNNNNNNNNNNNNNNNNNNNNNNNNNNNNNNNNNNNNNNNNNNNNNNNNNNNNNNNNNNNNNNNNNNNNNN
NNNNNNNNNNNNNNNNNNNNNNNNNNNNNNNNNNNNNNNNNNNNNNNNNNNNNNNNNNNNNNNNNNNNNNNNNNNNNNNN
NNNNNNNNNNNNNNNNNNNNNNNNNNNNNNNNNNNNNNNNNNNNNNNNNNNNNNNNNNNNNNNNNNNNNNNNNNNNNNNN
NNNNNNNNNNNNNNNNNNNNNNNNNNNNNNNNNNNNNNNNNNNNNNNNNNNNNNNNNNNNNNNNNNNNNNNNNNNNNNNN
NNNNNNNNNNNNNNNNNNNNNNNNNNNNNNNNNNNNNNNNNNNNNNNNNNNNNNNNNNNNNNNNNNNNNNNNNNNNNNNN
NNNNNNNNNNNNNNNNNNNNNNNNNNNNNNNNNNNNNNNNNNNNNNNNNNNNNNNNNNNNNNNNNNNNNNNNNNNNNNNN
NNNNNNNNNNNNNNNNNNNNNNNNNNNNNNNNNNNNNNNNNNNNNNNNNNNNNNNNNNNNNNNNNNNNNNNNNNNNNNNN
NNNNNNNNNNNNNNNNNNNNNNNNNNNNNNNNNNNNNNNNNNNNNNNNNNNNNNNNNNNNNNNNNNNNNNNNNNNNNNNN
NNNNNNNNNNNNNNNNNNNNNNNNNNNNNNNNNNNNNNNNNNNNNNNNNNNNNNNNNNNNNNNNNNNNNNNNNNNNNNNN
NNNNNNNNNNNNNNNNNNNNNNNNNNNNNNNNNNNNNNNNNNNNNNNNNNNNNNNNNNNNNNNNNNNNNNNNNNNNNNNN
NNNNNNNNNNNNNNNNNNNNNNNNNNNNNNNNNNNNNNNNNNNNNNNNNNNNNNNNNNNNNNNNNNNNNNNNNNNNNNNN
NNNNNNNNNNNNNNNNNNNNNNNNNNNNNNNNNNNNNNNNNNNNNNNNNNNNNNNNNNNNNNNNNNNNNNNNNNNNNNNN
NNNNNNNNNNNNNNNNNNNNNNNNNNNNNNNNNNNNNNNNNNNNNNNNNNNNNNNNNNNNNNNNNNNNNNNNNNNNNNNN
NNNNNNNNNNNNNNNNNNNNNNNNNNNNNNNNNNNNNNNNNNNNNNNNNNNNNNNNNNNNNNNNNNNNNNNNNNNNNNNN
NNNNNNNNNNNNNNNNNNNNNNNNNNNNNNNNNNNNNNNNNNNNNNNNNNNNNNNNNNNNNNNNNNNNNNNNNNNNNNNN
NNNNNNNNNNN
>ACR_2024_4_MS1
NNNNNNNNNNNNNNNNNNNNNNNNNNNNNNNNNNNNNAAGACGAGAGTGAAGT-CTGTCGCTGGCTCGCTC-----GAGC
ATGTGC-ACGTCTTCGTTC---TTGTCGA--------CCCTTCTCTCACACAA-----CACACACCTGTGCACTCATTGT
AGGCCCTCG-AAAGAGG-ATCTAC-GTTTTTCACATCACACCCTTAT----CGTATGTCCATAGAATGT----AAT----
-----------------------------AAATC---ATACAACGAATTCTCAACCATGCTTTGATTGATTTC--GAGGC
ATGGCTTGGACTTTGGGAG--CC-TGCCGGCG----------AT--CGTCGGCTCTCCTGAAATGCATTAGCAAT---GG
--GTGGGCACGT------CTTTGACGTGCACGGCCTT-CGACGTGATAA-------TGATCGTCGTGGCTGGA-GCGTCT
TTTGG--------------GACATGCATGAAATCCA-TCCTTGC-TTAC------AATACCAGCTT--------AGGT-T
GGC--TTTGGCTATTAG-TCGGTCGTGAGGCT-GACGAACGTCGG----G-------------GCGCAGACTATTTCGAC
TTTCAGCAACGGATCTCTTGGCTCTCGCATCGATGAAGAACGCAGCGAATTGCGATAAGTAATGTGAATTGCAGATTTTC
AGTGAATCATCGAATCTTTGAACGCACCTTGCGCTCCTTGGTATTCCGAGGAGCATGCCTGTTTGAGTGTCATNNNNNNN
NNNNNNNNNNNNNNNNNNNNNNNNNNNNNNNNNNNNNNNNNNNNNNNNNNNNNNNNNNNNNNNNNNNNNNNNNNNNNNNN
NNNNNNNNNNNNNNNNNNNNNNNNNNNNNNNNNNNNNNNNNNNNNNNNNNNNNNNNNNNNNNNNNNNNNNNNNNNNNNNN
NNNNNNNNNNNNNNNNNNNNNNNNNNNNNNNNNNNNNNNNNNNNNNNNNNNNNNNNNNNNNNNNNNNNNNNNNNNNNNNN
NNNNNNNNNNNNNNNNNNNNNNNNNNNNNNNNNNNNNNNNNNNNNNNNNNNNNNNNNNNNNNNNNNNNNNNNNNNNNNNN
NNNNNNNNNNNNNNNNNNNNNNNNNNNNNNNNNNNNNNNNNNNNNNNNNNNNNNNNNNNNNNNNNNNNNNNNNNNNNNNN
NNNNNNNNNNNNNNNNNNNNNNNNNNNNNNNNNNNNNNNNNNNNNNNNNNNNNNNNNNNNNNNNNNNNNNNNNNNNNNNN
NNNNNNNNNNNNNNNNNNNNNNNNNNNNNNNNNNNNNNNNNNNNNNNNNNNNNNNNNNNNNNNNNNNNNNNNNNNNNNNN
NNNNNNNNNNNNNNNNNNNNNNNNNNNNNNNNNNNNNNNNNNNNNNNNNNNNNNNNNNNNNNNNNNNNNNNNNNNNNNNN
NNNNNNNNNNNNNNNNNNNNNNNNNNNNNNNNNNNNNNNNNNNNNNNNNNNNNNNNNNNNNNNNNNNNNNNNNNNNNNNN
NNNNNNNNNNNNNNNNNNNNNNNNNNNNNNNNNNNNNNNNNNNNNNNNNNNNNNNNNNNNNNNNNNNNNNNNNNNNNNNN
NNNNNNNNNNNNNNNNNNNNNNNNNNNNNNNNNNNNNNNNNNNNNNNNNNNNNNNNNNNNNNNNNNNNNNNNNNNNNNNN
NNNNNNNNNNNNNNNNNNNNNNNNNNNNNNNNNNNNNNNNNNNNNNNNNNNNNNNNNNNNNNNNNNNNNNNNNNNNNNNN
NNNNNNNNNNNNNNNNNNNNNNNNNNNNNNNNNNNNNNNNNNNNNNNNNNNNNNNNNNNNNNNNNNNNNNNNNNNNNNNN
NNNNNNNNNNNNNNNNNNNNNNNNNNNNNNNNNNNNNNNNNNNNNNNNNNNNNNNNNNNNNNNNNNNNNNNNNNNNNNNN
NNNNNNNNNNNNNNNNNNNNNNNNNNNNNNNNNNNNNNNNNNNNNNNNNNNNNNNNNNNNNNNNNNNNNNNNNNNNNNNN
NNNNNNNNNNNNNNNNNNNNNNNNNNNNNNNNNNNNNNNNNNNNNNNNNNNNNNNNNNNNNNNNNNNNNNNNNNNNNNNN
NNNNNNNNNNNNNNNNNNNNNNNNNNNNNNNNNNNNNNNNNNNNNNNNNNNNNNNNNNNNNNNNNNNNNNNNNNNNNNNN
NNNNNNNNNNNNNNNNNNNNNNNNNNNNNNNNNNNNNNNNNNNNNNNNNNNNNNNNNNNNNNNNNNNNNNNNNNNNNNNN
NNNNNNNNNNNNNNNNNNNNNNNNNNNNNNNNNNNNNNNNNNNNNNNNNNNNNNNNNNNNNNNNNNNNNNNNNNNNNNNN
NNNNNNNNNNNNNNNNNNNNNNNNNNNNNNNNNNNNNNNNNNNNNNNNNNNNNNNNNNNNNNNNNNNNNNNNNNNNNNNN
NNNNNNNNNNNNNNNNNNNNNNNNNNNNNNNNNNNNNNNNNNNNNNNNNNNNNNNNNNNNNNNNNNNNNNNNNNNNNNNN
NNNNNNNNNNNNNNNNNNNNNNNNNNNNNNNNNNNNNNNNNNNNNNNNNNNNNNNNNNNNNNNNNNNNNNNNNNNNNNNN
NNNNNNNNNNNNNNNNNNNNNNNNNNNNNNNNNNNNNNNNNNNNNNNNNNNNNNNNNNNNNNNNNNNNNNNNNNNNNNNN
NNNNNNNNNNNNNNNNNNNNNNNNNNNNNNNNNNNNNNNNNNNNNNNNNNNNNNNNNNNNNNNNNNNNNNNNNNNNNNNN
NNNNNNNNNNNNNNNNNNNNNNNNNNNNNNNNNNNNNNNNNNNNNNNNNNNNNNNNNNNNNNNNNNNNNNNNNNNNNNNN
NNNNNNNNNNNNNNNNNNNNNNNNNNNNNNNNNNNNNNNNNNNNNNNNNNNNNNNNNNNNNNNNNNNNNNNNNNNNNNNN
NNNNNNNNNNNNNNNNNNNNNNNNNNNNNNNNNNNNNNNNNNNNNNNNNNNNNNNNNNNNNNNNNNNNNNNNNNNNNNNN
NNNNNNNNNNNNNNNNNNNNNNNNNNNNNNNNNNNNNNNNNNNNNNNNNNNNNNNNNNNNNNNNNNNNNNNNNNNNNNNN
NNNNNNNNNNN
>ACR_2024_5_MS_2
NNNNNNNNNNNNNNNNNNNNNNNNNNNNNNNNNNNGGAAGACGAGAGTGAAGT-CTGTCGCTGGCTCGCTC-----GAGC
ATGTGC-ACGTCTTCGTTC---TTGTCGA--------CCCTTCTCTCACACAA-----CACACACCTGTGCACTCATTGT
AGGCCCTCG-AAAGAGG-ATCTAC-GTTTTTCACATCACACCCTTAT----CGTATGTCCATAGAATGT----AAT----
-----------------------------AAATC---ATACAACGAATTCTCAACCATGCTTTGATTGATTTC--GAGGC
ATGGCTTGGACTTTGGGAG--CC-TGCCGGCG----------AT--CGTCGGCTCTCCTGAAATGCATTAGCAAT---GG
--GTGGGCACGT------CTTTGACGTGCACGGCCTT-CGACGTGATAA-------TGATCGTCGTGGCTGGA-GCGTCT
TTTGG--------------GACATGCATGAAATCCA-TCCTTGC-TTAC------AATACCAGCTT--------AGGT-T
GGC--TTTGGCTATTAG-TCGGTCGTGAGGCT-GACGAACGTCGG----G---------------GCAGACTATTTCGAC
TTTCAGCAACGGATCTCTTGGCTCTCGCATCGATGAAGAACGCAGCGAATTGCGATAAGTAATGTGAATTGCAGATTTTC
AGTGAATCATCGAATCTTTGAACGCACCTTGCGCTCCTTGGTATTCCGAGGAGCATGCCTGTTTGAGTGTCATNNNNNNN
NNNNNNNNNNNNNNNNNNNNNNNNNNNNNNNNNNNNNNNNNNNNNNNNNNNNNNNNNNNNNNNNNNNNNNNNNNNNNNNN
NNNNNNNNNNNNNNNNNNNNNNNNNNNNNNNNNNNNNNNNNNNNNNNNNNNNNNNNNNNNNNNNNNNNNNNNNNNNNNNN
NNNNNNNNNNNNNNNNNNNNNNNNNNNNNNNNNNNNNNNNNNNNNNNNNNNNNNNNNNNNNNNNNNNNNNNNNNNNNNNN
NNNNNNNNNNNNNNNNNNNNNNNNNNNNNNNNNNNNNNNNNNNNNNNNNNNNNNNNNNNNNNNNNNNNNNNNNNNNNNNN
NNNNNNNNNNNNNNNNNNNNNNNNNNNNNNNNNNNNNNNNNNNNNNNNNNNNNNNNNNNNNNNNNNNNNNNNNNNNNNNN
NNNNNNNNNNNNNNNNNNNNNNNNNNNNNNNNNNNNNNNNNNNNNNNNNNNNNNNNNNNNNNNNNNNNNNNNNNNNNNNN
NNNNNNNNNNNNNNNNNNNNNNNNNNNNNNNNNNNNNNNNNNNNNNNNNNNNNNNNNNNNNNNNNNNNNNNNNNNNNNNN
NNNNNNNNNNNNNNNNNNNNNNNNNNNNNNNNNNNNNNNNNNNNNNNNNNNNNNNNNNNNNNNNNNNNNNNNNNNNNNNN
NNNNNNNNNNNNNNNNNNNNNNNNNNNNNNNNNNNNNNNNNNNNNNNNNNNNNNNNNNNNNNNNNNNNNNNNNNNNNNNN
NNNNNNNNNNNNNNNNNNNNNNNNNNNNNNNNNNNNNNNNNNNNNNNNNNNNNNNNNNNNNNNNNNNNNNNNNNNNNNNN
NNNNNNNNNNNNNNNNNNNNNNNNNNNNNNNNNNNNNNNNNNNNNNNNNNNNNNNNNNNNNNNNNNNNNNNNNNNNNNNN
NNNNNNNNNNNNNNNNNNNNNNNNNNNNNNNNNNNNNNNNNNNNNNNNNNNNNNNNNNNNNNNNNNNNNNNNNNNNNNNN
NNNNNNNNNNNNNNNNNNNNNNNNNNNNNNNNNNNNNNNNNNNNNNNNNNNNNNNNNNNNNNNNNNNNNNNNNNNNNNNN
NNNNNNNNNNNNNNNNNNNNNNNNNNNNNNNNNNNNNNNNNNNNNNNNNNNNNNNNNNNNNNNNNNNNNNNNNNNNNNNN
NNNNNNNNNNNNNNNNNNNNNNNNNNNNNNNNNNNNNNNNNNNNNNNNNNNNNNNNNNNNNNNNNNNNNNNNNNNNNNNN
NNNNNNNNNNNNNNNNNNNNNNNNNNNNNNNNNNNNNNNNNNNNNNNNNNNNNNNNNNNNNNNNNNNNNNNNNNNNNNNN
NNNNNNNNNNNNNNNNNNNNNNNNNNNNNNNNNNNNNNNNNNNNNNNNNNNNNNNNNNNNNNNNNNNNNNNNNNNNNNNN
NNNNNNNNNNNNNNNNNNNNNNNNNNNNNNNNNNNNNNNNNNNNNNNNNNNNNNNNNNNNNNNNNNNNNNNNNNNNNNNN
NNNNNNNNNNNNNNNNNNNNNNNNNNNNNNNNNNNNNNNNNNNNNNNNNNNNNNNNNNNNNNNNNNNNNNNNNNNNNNNN
NNNNNNNNNNNNNNNNNNNNNNNNNNNNNNNNNNNNNNNNNNNNNNNNNNNNNNNNNNNNNNNNNNNNNNNNNNNNNNNN
NNNNNNNNNNNNNNNNNNNNNNNNNNNNNNNNNNNNNNNNNNNNNNNNNNNNNNNNNNNNNNNNNNNNNNNNNNNNNNNN
NNNNNNNNNNNNNNNNNNNNNNNNNNNNNNNNNNNNNNNNNNNNNNNNNNNNNNNNNNNNNNNNNNNNNNNNNNNNNNNN
NNNNNNNNNNNNNNNNNNNNNNNNNNNNNNNNNNNNNNNNNNNNNNNNNNNNNNNNNNNNNNNNNNNNNNNNNNNNNNNN
NNNNNNNNNNNNNNNNNNNNNNNNNNNNNNNNNNNNNNNNNNNNNNNNNNNNNNNNNNNNNNNNNNNNNNNNNNNNNNNN
NNNNNNNNNNNNNNNNNNNNNNNNNNNNNNNNNNNNNNNNNNNNNNNNNNNNNNNNNNNNNNNNNNNNNNNNNNNNNNNN
NNNNNNNNNNNNNNNNNNNNNNNNNNNNNNNNNNNNNNNNNNNNNNNNNNNNNNNNNNNNNNNNNNNNNNNNNNNNNNNN
NNNNNNNNNNNNNNNNNNNNNNNNNNNNNNNNNNNNNNNNNNNNNNNNNNNNNNNNNNNNNNNNNNNNNNNNNNNNNNNN
NNNNNNNNNNNNNNNNNNNNNNNNNNNNNNNNNNNNNNNNNNNNNNNNNNNNNNNNNNNNNNNNNNNNNNNNNNNNNNNN
NNNNNNNNNNN
>ACR_Hal_BP_25
NNNNNTCGAACTTCAAGGGA-------------AGGGAAGACGAGAGTGAAGT-CTGTCGCTGGCTCGCTC-----GAGC
ATGTGC-ACGTCTTCGTTC---TTGTCGA--------CCCTTCTCTCACACAA-----CACACACCTGTGCACTCATTGT
AGGCCCTCG-AAAGAGG-ATCTAC-GTTTTTCACATCACACCCTTAT----CGTATGTCCATAGAATGT----AAT----
-----------------------------AAATC---ATACAACGAATTCTCAACCATGCTTTGATTGATTTC--GAGGC
ATGGCTTGGACTTTGGGAG--CC-TGCCGGCG----------AT--CGTCGGCTCTCCTGAAATGCATTAGCAAT---GG
--GTGGGCATGT------CTTTGACGTGCACGGCCTT-CGACGTGATAA-------TGATCGTCGTGGCTGGA-GCGTCT
TTTGG--------------GACATGCATGAAATCCA-TCCTTGC-TTAC------AATACCAGCTT--------AGGT-T
GGC--TTTGGCTATTAG-TCGGTCGTGAGGCT-GACGAACGTCGG----G---------------GCAGACTATTTCGAC
TTTCAGCAACGGATCTCTTGGCTCTCGCATCGATGAAGAACGCAGCGAATTGCGATAAGTAATGTGAATTGCAGATTTTC
AGTGAATCATCGAATCTTTGAACGCACCTTGCGCTCCTTGGTATTCCGAGGAGCATGCCTGTTTGAGTGTCATNNNNNNN
NNNNNNNNNNNNNNNNNNNNNNNNNNNNNNNNNNNNNNNNNNNNNNNNNNNNNNNNNNNNNNNNNNNNNNNNNNNNNNNN
NNNNNNNNNNNNNNNNNNNNNNNNNNNNNNNNNNNNNNNNNNNNNNNNNNNNNNNNNNNNNNNNNNNNNNNNNNNNNNNN
NNNNNNNNNNNNNNNNNNNNNNNNNNNNNNNNNNNNNNNNNNNNNNNNNNNNNNNNNNNNNNNNNNNNNNNNNNNNNNNN
NNNNNNNNNNNNNNNNNNNNNNNNNNNNNNNNNNNNNNNNNNNNNNNNNNNNNNNNNNNNNNNNNNNNNNNNNNNNNNNN
NNNNNNNNNNNNNNNNNNNNNNNNNNNNNNNNNNNNNNNNNNNNNNNNNNNNNNNNNNNNNNNNNNNNNNNNNNNNNNNN
NNNNNNNNNNNNNNNNNNNNNNNNNNNNNNNNNNNNNNNNNNNNNNNNNNNNNNNNNNNNNNNNNNNNNNNNNNNNNNNN
NNNNNNNNNNNNNNNNNNNNNNNNNNNNNNNNNNNNNNNNNNNNNNNNNNNNNNNNNNNNNNNNNNNNNNNNNNNNNNNN
NNNNNNNNNNNNNNNNNNNNNNNNNNNNNNNNNNNNNNNNNNNNNNNNNNNNNNNNNNNNNNNNNNNNNNNNNNNNNNNN
NNNNNNNNNNNNNNNNNNNNNNNNNNNNNNNNNNNNNNNNNNNNNNNNNNNNNNNNNNNNNNNNNNNNNNNNNNNNNNNN
NNNNNNNNNNNNNNNNNNNNNNNNNNNNNNNNNNNNNNNNNNNNNNNNNNNNNNNNNNNNNNNNNNNNNNNNNNNNNNNN
NNNNNNNNNNNNNNNNNNNNNNNNNNNNNNNNNNNNNNNNNNNNNNNNNNNNNNNNNNNNNNNNNNNNNNNNNNNNNNNN
NNNNNNNNNNNNNNNNNNNNNNNNNNNNNNNNNNNNNNNNNNNNNNNNNNNNNNNNNNNNNNNNNNNNNNNNNNNNNNNN
NNNNNNNNNNNNNNNNNNNNNNNNNNNNNNNNNNNNNNNNNNNNNNNNNNNNNNNNNNNNNNNNNNNNNNNNNNNNNNNN
NNNNNNNNNNNNNNNNNNNNNNNNNNNNNNNNNNNNNNNNNNNNNNNNNNNNNNNNNNNNNNNNNNNNNNNNNNNNNNNN
NNNNNNNNNNNNNNNNNNNNNNNNNNNNNNNNNNNNNNNNNNNNNNNNNNNNNNNNNNNNNNNNNNNNNNNNNNNNNNNN
NNNNNNNNNNNNNNNNNNNNNNNNNNNNNNNNNNNNNNNNNNNNNNNNNNNNNNNNNNNNNNNNNNNNNNNNNNNNNNNN
NNNNNNNNNNNNNNNNNNNNNNNNNNNNNNNNNNNNNNNNNNNNNNNNNNNNNNNNNNNNNNNNNNNNNNNNNNNNNNNN
NNNNNNNNNNNNNNNNNNNNNNNNNNNNNNNNNNNNNNNNNNNNNNNNNNNNNNNNNNNNNNNNNNNNNNNNNNNNNNNN
NNNNNNNNNNNNNNNNNNNNNNNNNNNNNNNNNNNNNNNNNNNNNNNNNNNNNNNNNNNNNNNNNNNNNNNNNNNNNNNN
NNNNNNNNNNNNNNNNNNNNNNNNNNNNNNNNNNNNNNNNNNNNNNNNNNNNNNNNNNNNNNNNNNNNNNNNNNNNNNNN
NNNNNNNNNNNNNNNNNNNNNNNNNNNNNNNNNNNNNNNNNNNNNNNNNNNNNNNNNNNNNNNNNNNNNNNNNNNNNNNN
NNNNNNNNNNNNNNNNNNNNNNNNNNNNNNNNNNNNNNNNNNNNNNNNNNNNNNNNNNNNNNNNNNNNNNNNNNNNNNNN
NNNNNNNNNNNNNNNNNNNNNNNNNNNNNNNNNNNNNNNNNNNNNNNNNNNNNNNNNNNNNNNNNNNNNNNNNNNNNNNN
NNNNNNNNNNNNNNNNNNNNNNNNNNNNNNNNNNNNNNNNNNNNNNNNNNNNNNNNNNNNNNNNNNNNNNNNNNNNNNNN
NNNNNNNNNNNNNNNNNNNNNNNNNNNNNNNNNNNNNNNNNNNNNNNNNNNNNNNNNNNNNNNNNNNNNNNNNNNNNNNN
NNNNNNNNNNNNNNNNNNNNNNNNNNNNNNNNNNNNNNNNNNNNNNNNNNNNNNNNNNNNNNNNNNNNNNNNNNNNNNNN
NNNNNNNNNNNNNNNNNNNNNNNNNNNNNNNNNNNNNNNNNNNNNNNNNNNNNNNNNNNNNNNNNNNNNNNNNNNNNNNN
NNNNNNNNNNNNNNNNNNNNNNNNNNNNNNNNNNNNNNNNNNNNNNNNNNNNNNNNNNNNNNNNNNNNNNNNNNNNNNNN
NNNNNNNNNNN
>AQUI_7195
CATTATCGAATTTCGAGGGAGGGGAGGGGAGGGGAAAAGATTGGGGAGGAAGGACTGTCGCTGGCTCTCTC-----GAGC
ATGTGC-ACGTCTTGCCTTT--TCGTTGAATCCCCTTCCTTTCTCTCGCATTTACCCACACACACCTGTGCACCCTTTGT
AGGCCCTCG-AAAGAGG-ATCTAT-GTTTTTCACATCACACCCCCAT----CGTATGTCCATAGAATGT-----------
------------------------GTATTAAATC---ATACAACGAATTCTCAACCATGCTTTGATTTGTTTTTCGAGGC
ATGGCTTGGA-GTTGGGAG---TTTGCTGGCGACGA---ATCGGT-CGTCGGCTCTCCTTAAATGCATTAGCAAT--GGG
--TGGGGCAAGTCT----TTTCGACGTGCACGGCCTT-TGACGTGATAA-------TGATCGTTGTGGCTGGA-GCGTTT
TGGG----------------ACATGCATGAAATCTG-TCCATGC-TTCC-AATCACCCCCTAGCTT--------AGGT-C
TGC---TTGGTTATTAG-TCGGTCGTGAGGCT-GGCGAACGTTGGGCAGGGACTGGCTTT----------TGTTNNNNNC
TTTCAGCAACGGATCTCTTGGCTCTCGCATCGATGAAGAACGCAGCGAATTGCGATAAGTAATGTGAATTGCAGATTTTC
AGTGAATCATCGAATCTTTGAACGCACCTTGCGCTCCTTGGTATTCCGAGGAGCATGCCTGTTTGAGTGTTATGCTCAAA
TTTTGAATCTGGCGGT--CTTGCGGCCGTCCGAGTTGTAATCTAGAGAAGCGTTTTCCGCGCT-GGACCGTGTACAAGTC
TCCTGGAAGGGAGCGTCGTAGAGGGTGAGAATCCCGTCTTTGACACGGACGA-CCA-GTGC--TATGTGATGCGCTCTCG
ACTAGTCGAGTTGTTTGGGAATGCAGCTCAAAATGGGTGGTAAATTCCATCTAAAGCTAAATACATGCGAGAGACCGATA
GCGAACAAGTACCGTGAGGGAAAGACGAAAAGAACTTTGGAAAGAGAGTTAAACAGTACGTGAAATTGCTGAAAGGGAAA
CGCTTGATGTCAGTCGCGTCGGCCGGGGATCAACCTT--GCT--TCTCGCTGG--GTGCAGTTCCTGGT-CNACGGGTCA
GCATCGGTTTCGGT-CGCCGTACAATGGCGAGGGGAACGTGGCACTCTCCG------GAGTGTG-TTATAGCCTTTCGTC
-GCATGCGGT-GGTTGGGATCGAGGANNNNNNNNNNNNNNNNNNNNNNNNNNNNNNNNNNNNNNNNNNNNNNNNNNNNNN
NNNNNNNNNNNNNNNNNNNNNNNNNNNNNNNNNNNNNNNNNNNNNNNNNNNNNNNNNNNNNNNNNNNNNNNNNNNNNNNN
NNNNNNNNNNNNNNNNNNNNNNNNNNNNNNNNNNNNNNNNNNNNNNNNNNNNNNNNNNNNNNNNNNNNNNNNNNNNNNNN
NNNNNNNNNNNNNNNNNNNNNNNNNNNNNNNNNNNNNNNNNNNNNNNNNNNNNNNNNNNNNNNNNNNNNNNNNNNNNNNN
NNNNNNNNNNNNNNNNNNNNNNNNNNNNNNNNNNNNNNNNNNNNNNNNNNNNNNNNNNNNNNNNNNNNNNNNNNNNNNNN
NNNNNNNNNNNNNNNNNNNNNNNNNNNNNNNNNNNNNNNNNNNNNNNNNNNNNNNNNNNNNNNNNNNNNNNNNNNNNNNN
NNNNNNNNNNNNNNNNNNNNNNNNNNNNNNNNNNNNNNNNNNNNNNNNNNNNNNNNNNNNNNNNNNNNNNNNNNNNNNNN
NNNNNNNNNNNNNNNNNNNNNNNNNNNNNNNNNNNNNNNNNNNNNNNNNNNNNNNNNNNNNNNNNNNNNNNNNNNNNNNN
NNNNNNNNNNNNNNNNNNNNNNNNNNNNNNNNNNNNNNNNNNNNNNNNNNNNNNNNNNNNNNNNNNNNNNNNNNNNNNNN
NNNNNNNNNNNNNNNNNNNNNNNNNNNNNNNNNNNNNNNNNNNNNNNNNNNNNNNNNNNNNNNNNNNNNNNNNNNNNNNN
NNNNNNNNNNNNNNNNNNNNNNNNNNNNNNNNNNNNNNNNNNNNNNNNNNNNNNNNNNNNNNNNNNNNNNNNNNNNNNNN
NNNNNNNNNNNNNNNNNNNNNNNNNNNNNNNNNNNNNNNNNNNNNNNNNNNNNNNNNNNNNNNNNNNNNNNNNNNNNNNN
NNNNNNNNNNNNNNNNNNNNNNNNNNNNNNNNNNNNNNNNNNNNNNNNNNNNNNNNNNNNNNNNNNNNNNNNNNNNNNNN
NNNNNNNNNNNNNNNNNNNNNNNNNNNNNNNNNNNNNNNNNNNNNNNNNNNNNNNNNNNNNNNNNNNNNNNNNNNNNNNN
NNNNNNNNNNNNNNNNNNNNNNNNNNNNNNNNNNNNNNNNNNNNNNNNNNNNNNNNNNNNNNNNNNNNNNNNNNNNNNNN
NNNNNNNNNNNNNNNNNNNNNNNNNNNNNNNNNNNNNNNNNNNNNNNNNNNNNNNNNNNNNNNNNNNNNNNNNNNNNNNN
NNNNNNNNNNNNNNNNNNNNNNNNNNNNNNNNNNNNNNNNNNNNNNNNNNNNNNNNNNNNNNNNNNNNNNNNNNNNNNNN
NNNNNNNNNNNNNNNNNNNNNNNNNNNNNNNNNNNNNNNNNNNNNNNNNNNNNNNNNNNNNNNNNNNNNNNNNNNNNNNN
NNNNNNNNNNNNNNNNNNNNNNNNNNNNNNNNNNNNNNNNNNNNNNNNNNNNNNNNNNNNNNNNNNNNNNNNNNNNNNNN
NNNNNNNNNNNNNNNNNNNNNNNNNNNNNNNNNNNNNNNNNNNNNNNNNNNNNNNNNNNNNNNNNNNNNNNNNNNNNNNN
NNNNNNNNNNNNNNNNNNNNNNNNNNNNNNNNNNNNNNNNNNNNNNNNNNNNNNNNNNNNNNNNNNNNNNNNNNNNNNNN
NNNNNNNNNNNNNNNNNNNNNNNNNNNNNNNNNNNNNNNNNNNNNNNNNNNNNNNNNNNNNNNNNNNNNNNNNNNNNNNN
NNNNNNNNNNN
>ARB1393B
CATTATTGAATTTCGAGGAG--------TAAGGAAAAATGAAGAGAGTGTAGGATTGTCGCTGGCTTCATA-ACTGAAGC
ATGTGC-ACGTCTTCTTTCTTTTCTTTGA--------TTCTTCTCTTCTTATAATACATTTACACCTGTGCACCTATTGT
AGGCCCTCGAAAAGAGGGACCTATGTTTTTTCACATCACACCCCCTCA--TCGTATGTCTATAGAATGT----GCTC---
---------------------TTTCGAGAAAATCAT-ATACAATGAATTCTCAACCATACCTTGATTTATTTCA-AGGGC
ATGGCTTGGACTTTGGGGGGAGTCTGCTGGTGATGGTGAATCTGT-TGTCAGCTCTCCTGAAATGCATTAGCAAATGCGG
--GTGGGCACACAAGT-CTTTTGACGTGTACGGCCTTTTGACGTGATAAAATTGTAATCTTGTCGTGGCTGGA-GCGTAG
GAGAAAAGACTTGCATGGGAAAATAAACCCAACCCATTCCATGC-TTCT-AAAT-ATTTCCAGACACTACCCTAAAAG-T
CCT-GTCCATCTACTAG-TCGGTCGAAATGCT-GACGAACGTGTGGCAAGGC----TTTTTTGGTTTTGTCATTTCTTGC
TTTCAGCAATGGATCTCTTGGCTCTCGCATCGATGAAGAACGCAGCGAATTGCGATAAGTAATGTGAATTGCAGATTTTC
AGTGAATCATCGAATCTTTGAACGCACCTTGCGCTCCTTGGTATTCCGAGGAGCATGCCTGTTTGAGTGTCATNNNNNNN
NNNNNNNNNNNNNNNNNNNNNNNNNNNNNNNNNNNNNNNNNNNNNNNNNNNNNNNNNNNNNNNNNNNNNNNNNNNNNNNN
NNNNNNNNNNNNNNNNNNNNNNNNNNNNNNNNNNNNNNNNNNNNNNNNNNNNNNNNNNNNNNNNNNNNNNNNNNNNNNNN
NNNNNNNNNNNNNNNNNNNNNNNNNNNNNNNNNNNNNNNNNNNNNNNNNNNNNNNNNNNNNNNNNNNNNNNNNNNNNNNN
NNNNNNNNNNNNNNNNNNNNNNNNNNNNNNNNNNNNNNNNNNNNNNNNNNNNNNNNNNNNNNNNNNNNNNNNNNNNNNNN
NNNNNNNNNNNNNNNNNNNNNNNNNNNNNNNNNNNNNNNNNNNNNNNNNNNNNNNNNNNNNNNNNNNNNNNNNNNNNNNN
NNNNNNNNNNNNNNNNNNNNNNNNNNNNNNNNNNNNNNNNNNNNNNNNNNNNNNNNNNNNNNNNNNNNNNNNNNNNNNNN
NNNNNNNNNNNNNNNNNNNNNNNNNNNNNNNNNNNNNNNNNNNNNNNNNNNNNNNNNNNNNNNNNNNNNNNNNNNNNNNN
NNNNNNNNNNNNNNNNNNNNNNNNNNNNNNNNNNNNNNNNNNNNNNNNNNNNNNNNNNNNNNNNNNNNNNNNNNNNNNNN
NNNNNNNNNNNNNNNNNNNNNNNNNNNNNNNNNNNNNNNNNNNNNNNNNNNNNNNNNNNNNNNNNNNNNNNNNNNNNNNN
NNNNNNNNNNNNNNNNNNNNNNNNNNNNNNNNNNNNNNNNNNNNNNNNNNNNNNNNNNNNNNNNNNNNNNNNNNNNNNNN
NNNNNNNNNNNNNNNNNNNNNNNNNNNNNNNNNNNNNNNNNNNNNNCGTGATTTCATCAAAAACATGATCACTGGTACCT
CCCAGGCTGACTGTGCCATCCTCATTATCGCCAGTGGTACCGGTGAGTTTGAGGCTGGTATCTCCAAGGATGGTCAGACC
CGCGAACACGCCCTTCTGGCATTCACCCTTGGTGTGCGCCAGCTCATCGTCGCAGTGAACAAGATGGACACGACCAAGTG
GAGCGAGGACCGCTTCAACGAAATTATCAAGGAAACCTCGACCTTCATCAAGAAGGTCGGCTACAACCCCAAGGCCGTTG
CTTTCGTGCCCATCTCTGGCTGGCATGGTGACAACATGCTGGAGGAGTCCGCCAACATGCCCTGGTACAAGGGCTGGACC
AAGGAGACGAAGGGGGGTGTTGTCAAGGGAAAGACCCTCCTCGATGCCATCGATGCCATCGAGCCTCCTGTCCGTCCCTC
CGACAAACCACTCCGCCTTCCTCTCCAGGATGTCTACAAGATTGGTGGTATCGGAACAGTGCCTGTTGGTCGTGTTGAAA
CCGTGTGTTATACATTCTCCTC--GGACGAATCTGGTTTGATGTGTCAAC-CATAG--GTAAGTGTTATCTTAT-AAAAT
CCACCTCCAACATTCTCAAAGCACCGAAATAGNNGGAAACTCCAGAAGGACAAGCTTGTGGTCTCGTCAAGAATTTGGCG
CTAATGGCTTGTATTTCTGTTGGTTCATATTCTGCTCCTGTCATCGAATTTTTGGAAGAATGGGGTCTCGAATCGCTGGA
AGAGAACGCACATTCATCAACGCCCTGCACGAAAGTTTTCGTGAATGGTGTCTGGATGGGCGTGCATCGTGATCCCGCCA
ACCTTGTGAAGACGATTAAAAAACTTCGCCGAAAAGATGACATTAGTCCCGAAGTTTCTGTTGTTCGTGATATTCGCGAG
AGGGAACTTCGTCTCTACACCGATGCAGGGCGAGTTTGTCGACCACTCTTTATTGTCGAAAACCAGCAACTTGCCTTGCA
GAAGAAGCATATCAAATGGCTTAACCAAGGTTACCGCGACGATGACGGCGAAGAGTTCAAGTGGGAGCAACTAGTGAAGA
CAGGGATAATTGAGTTATTGGATGCCGAGGAAGAGGAGACAGTGATGATTTCCATGACACCAGAAGACTTGGAGAATTCC
AGGTTACAAACTGCGGGCGTCAATCCCCACGAGAATGATGGAGATTATGACCCCGCAGCGCGACTAAAGGCTGGAATCAA
TGCGCACACGTGGACCCACTGCGAGATCCATCCTAGTATGATTCTTGGTGTCTGTGCCAGTATCATTCCTTTCCCCGATC
ACAATCAGTCACCGCGAAACACCTACCAATCCNNNNNNNGTACGC---ACTTCCTCTACACGGATTGAT-AATGACCTTG
CAGCTTTACAG
>ASIS22672
NNNNNNNNNNNNNNNNNNNNNNNNNNNNNNNNNNNNNNNNNNNNNNNNNNNNNNNNNNNNNTGGCTCTCTC-----GAGC
ATGTGC-ACGCCTTTCCTT--------------------CTCTTCATGC-AAA-----CCTACACCTGTGCACCCATTGT
AGGCCCTCG-AAAGAGG-ATCTAC-GTATTTCATACAACACCCACTT----AGCATGTCCATAGAATGT--CAAATCA-T
A-GGATCGTCCTTCGGGGCGGTATCTACGAAATCA--ATACAACGAATTCTCAACCATGCCCTTTGTCAAAAGA-GGGGC
ATGGCTTGGACGTTGGGAG--CCTTGCTGGCC-------TTTTTC-GGTCAGCTCTCCTGAAATGCATTAGCGAT---GG
--GTGTGC----------TTAGGACGTGCACGGCCTT-CGACGTGATAA-------TGATCGTCGTGGCTGGA-GCGTCT
TTAT---------------------------------TCCTCGC-TCAC-AATC-TCCACCAGCCTT-------GGGT-T
GGC-TTTTGGCTACTAGTTCGGTCGCAAAGNNNNNNNNNNNNNNNNNNNNNNNNNNNNNNNNNNNNNNNNNNNNNNNNNC
TTTCAGCAACGGATCTCTTGGCTCTCGCATCGATGAAGAACGCAGCGAATTGCGATAAGTAATGTGAATTGCAGATTTTC
AGTGAATCATCGAATCTTTGAACGCACCTTGCGCTCCTCGGTATTCCGAGGAGCATGCCTGTTTGAGTGTCAANNNNNNN
NNNNNNNNNNNNNNNNNNNNNNNNNNNNNNNNNNNNNNNNNNNNNNNNNNNNNNNNNNNNNNNNNNNNNNNNNNNNNNNN
NNNNNNNNNNNNNNNNNNNNNNNNNNNNNNNNNNNNNNNNNNNNNNNNNNNNNNNNNNNNNNNNNNNNNNNNNNNNNNNN
NNNNNNNNNNNNNNNNNNNNNNNNNNNNNNNNNNNNNNNNNNNNNNNNNNNNNNNNNNNNNNNNNNNNNNNNNNNNNNNN
NNNNNNNNNNNNNNNNNNNNNNNNNNNNNNNNNNNNNNNNNNNNNNNNNNNNNNNNNNNNNNNNNNNNNNNNNNNNNNNN
NNNNNNNNNNNNNNNNNNNNNNNNNNNNNNNNNNNNNNNNNNNNNNNNNNNNNNNNNNNNNNNNNNNNNNNNNNNNNNNN
NNNNNNNNNNNNNNNNNNNNNNNNNNNNNNNNNNNNNNNNNNNNNNNNNNNNNNNNNNNNNNNNNNNNNNNNNNNNNNNN
NNNNNNNNNNNNNNNNNNNNNNNNNNNNNNNNNNNNNNNNNNNNNNNNNNNNNNNNNNNNNNNNNNNNNNNNNNNNNNNN
NNNNNNNNNNNNNNNNNNNNNNNNNNNNNNNNNNNNNNNNNNNNNNNNNNNNNNNNNNNNNNNNNNNNNNNNNNNNNNNN
NNNNNNNNNNNNNNNNNNNNNNNNNNNNNNNNNNNNNNNNNNNNNNNNNNNNNNNNNNNNNNNNNNNNNNNNNNNNNNNN
NNNNNNNNNNNNNNNNNNNNNNNNNNNNNNNNNNNNNNNNNNNNNNNNNNNNNNNNNNNNNNNNNNNNNNNNNNNNNNNN
NNNNNNNNNNNNNNNNNNNNNNNNNNNNNNNNNNNNNNNNNNNNNNNNNNNNNNNNNNNNNNNNNNNNNNNNNNNNNNNN
NNNNNNNNNNNNNNNNNNNNNNNNNNNNNNNNNNNNNNNNNNNNNNNNNNNNNNNNNNNNNNNNNNNNNNNNNNNNNNNN
NNNNNNNNNNNNNNNNNNNNNNNNNNNNNNNNNNNNNNNNNNNNNNNNNNNNNNNNNNNNNNNNNNNNNNNNNNNNNNNN
NNNNNNNNNNNNNNNNNNNNNNNNNNNNNNNNNNNNNNNNNNNNNNNNNNNNNNNNNNNNNNNNNNNNNNNNNNNNNNNN
NNNNNNNNNNNNNNNNNNNNNNNNNNNNNNNNNNNNNNNNNNNNNNNNNNNNNNNNNNNNNNNNNNNNNNNNNNNNNNNN
NNNNNNNNNNNNNNNNNNNNNNNNNNNNNNNNNNNNNNNNNNNNNNNNNNNNNNNNNNNNNNNNNNNNNNNNNNNNNNNN
NNNNNNNNNNNNNNNNNNNNNNNNNNNNNNNNNNNNNNNNNNNNNNNNNNNNNNNNNNNNNNNNNNNNNNNNNNNNNNNN
NNNNNNNNNNNNNNNNNNNNNNNNNNNNNNNNNNNNNNNNNNNNNNNNNNNNNNNNNNNNNNNNNNNNNNNNNNNNNNNN
NNNNNNNNNNNNNNNNNNNNNNNNNNNNNNNNNNNNNNNNNNNNNNNNNNNNNNNNNNNNNNNNNNNNNNNNNNNNNNNN
NNNNNNNNNNNNNNNNNNNNNNNNNNNNNNNNNNNNNNNNNNNNNNNNNNNNNNNNNNNNNNNNNNNNNNNNNNNNNNNN
NNNNNNNNNNNNNNNNNNNNNNNNNNNNNNNNNNNNNNNNNNNNNNNNNNNNNNNNNNNNNNNNNNNNNNNNNNNNNNNN
NNNNNNNNNNNNNNNNNNNNNNNNNNNNNNNNNNNNNNNNNNNNNNNNNNNNNNNNNNNNNNNNNNNNNNNNNNNNNNNN
NNNNNNNNNNNNNNNNNNNNNNNNNNNNNNNNNNNNNNNNNNNNNNNNNNNNNNNNNNNNNNNNNNNNNNNNNNNNNNNN
NNNNNNNNNNNNNNNNNNNNNNNNNNNNNNNNNNNNNNNNNNNNNNNNNNNNNNNNNNNNNNNNNNNNNNNNNNNNNNNN
NNNNNNNNNNNNNNNNNNNNNNNNNNNNNNNNNNNNNNNNNNNNNNNNNNNNNNNNNNNNNNNNNNNNNNNNNNNNNNNN
NNNNNNNNNNNNNNNNNNNNNNNNNNNNNNNNNNNNNNNNNNNNNNNNNNNNNNNNNNNNNNNNNNNNNNNNNNNNNNNN
NNNNNNNNNNNNNNNNNNNNNNNNNNNNNNNNNNNNNNNNNNNNNNNNNNNNNNNNNNNNNNNNNNNNNNNNNNNNNNNN
NNNNNNNNNNNNNNNNNNNNNNNNNNNNNNNNNNNNNNNNNNNNNNNNNNNNNNNNNNNNNNNNNNNNNNNNNNNNNNNN
NNNNNNNNNNN
>B1915
CATTATCGAACT---------------------------------GGGGAAGG-CTGTCGCTGGCTCTCTC-----GAGC
ATGTGC-ACGTCTTTTCGT-----------------------CT--------------CACACACCTGTGCACNCATTGT
AGGCCCTCG-AAAGAGG-ATCTAC-GTATTTCATACAACATCCACTT----AGCATGTCCATAGAATGT----AATCA-T
A-GGATCGTCCTACGGGGCGGTATCTACGAAATC---ATACAACGAATTCTCAACCATGCCCCTTTGTCAAAA---GGAC
ATGGCTTGGACTTTGGGAG--CCTTGCTGGCC--------TTTTT-GGTCAGCTCTCCTGAAATGCATTAGCGAT---GG
--GTGGGCAAGTCTTCATTAGAGACGTGCACGGCCTT-CGACGTGATAA-------TGATCGTCGTGGCTGGA-GCGTCT
TTATT--------------------CTTGCGATCCRATCCTCGC-TCAC-AATC-TCTGCTAGCCTT-------GGGT-T
AGC-TTTTGGCTATTAGTTCGGTCGCGAGACCTGACGAACGTCAG---AGGTGCACCCCCAAGGACTGGTCGATTTCGAC
TTTCAGCAACGGATCTCTTGGCTCTCGCATCGATGAAGAACGCAGCGAATTGCGATAAGTAATGTGAATTGCAGATTTTC
AGTGAATCATCGAATCTTTGAACGCACCTTGCGCTCCTCGGTATTCCGAGGAGCATGCCTGTTTGAGTGTCATNNNNNNN
NNNNNNNNNNNNNNNNNNNNNNNNNNNNNNNNNNNNNNNNNNNNNNNNNNNNNNNNNNNNNNNNNNNNNNNNNNNNNNNN
NNNNNNNNNNNNNNNNNNNNNNNNNNNNNNNNNNNNNNNNNNNNNNNNNNNNNNNNNNNNNNNNNNNNNNNNNNNNNNNN
NNNNNNNNNNNNNNNNNNNNNNNNNNNNNNNNNNNNNNNNNNNNNNNNNNNNNNNNNNNNNNNNNNNNNNNNNNNNNNNN
NNNNNNNNNNNNNNNNNNNNNNNNNNNNNNNNNNNNNNNNNNNNNNNNNNNNNNNNNNNNNNNNNNNNNNNNNNNNNNNN
NNNNNNNNNNNNNNNNNNNNNNNNNNNNNNNNNNNNNNNNNNNNNNNNNNNNNNNNNNNNNNNNNNNNNNNNNNNNNNNN
NNNNNNNNNNNNNNNNNNNNNNNNNNNNNNNNNNNNNNNNNNNNNNNNNNNNNNNNNNNNNNNNNNNNNNNNNNNNNNNN
NNNNNNNNNNNNNNNNNNNNNNNNNNNNNNNNNNNNNNNNNNNNNNNNNNNNNNNNNNNNNNNNNNNNNNNNNNNNNNNN
NNNNNNNNNNNNNNNNNNNNNNNNNNNNNNNNNNNNNNNNNNNNNNNNNNNNNNNNNNNNNNNNNNNNNNNNNNNNNNNN
NNNNNNNNNNNNNNNNNNNNNNNNNNNNNNNNNNNNNNNNNNNNNNNNNNNNNNNNNNNNNNNNNNNNNNNNNNNNNNNN
NNNNNNNNNNNNNNNNNNNNNNNNNNNNNNNNNNNNNNNNNNNNNNNNNNNNNNNNNNNNNNNNNNNNNNNNNNNNNNNN
NNNNNNNNNNNNNNNNNNNNNNNNNNNNNNNNNNNNNNNNNNNNNNNNNNNNNNNNNNNNNNNNNNNNNNNNNNNNNNNN
NNNNNNNNNNNNNNNNNNNNNNNNNNNNNNNNNNNNNNNNNNNNNNNNNNNNNNNNNNNNNNNNNNNNNNNNNNNNNNNN
NNNNNNNNNNNNNNNNNNNNNNNNNNNNNNNNNNNNNNNNNNNNNNNNNNNNNNNNNNNNNNNNNNNNNNNNNNNNNNNN
NNNNNNNNNNNNNNNNNNNNNNNNNNNNNNNNNNNNNNNNNNNNNNNNNNNNNNNNNNNNNNNNNNNNNNNNNNNNNNNN
NNNNNNNNNNNNNNNNNNNNNNNNNNNNNNNNNNNNNNNNNNNNNNNNNNNNNNNNNNNNNNNNNNNNNNNNNNNNNNNN
NNNNNNNNNNNNNNNNNNNNNNNNNNNNNNNNNNNNNNNNNNNNNNNNNNNNNNNNNNNNNNNNNNNNNNNNNNNNNNNN
NNNNNNNNNNNNNNNNNNNNNNNNNNNNNNNNNNNNNNNNNNNNNNNNNNNNNNNNNNNNNNNNNNNNNNNNNNNNNNNN
NNNNNNNNNNNNNNNNNNNNNNNNNNNNNNNNNNNNNNNNNNNNNNNNNNNNNNNNNNNNNNNNNNNNNNNNNNNNNNNN
NNNNNNNNNNNNNNNNNNNNNNNNNNNNNNNNNNNNNNNNNNNNNNNNNNNNNNNNNNNNNNNNNNNNNNNNNNNNNNNN
NNNNNNNNNNNNNNNNNNNNNNNNNNNNNNNNNNNNNNNNNNNNNNNNNNNNNNNNNNNNNNNNNNNNNNNNNNNNNNNN
NNNNNNNNNNNNNNNNNNNNNNNNNNNNNNNNNNNNNNNNNNNNNNNNNNNNNNNNNNNNNNNNNNNNNNNNNNNNNNNN
NNNNNNNNNNNNNNNNNNNNNNNNNNNNNNNNNNNNNNNNNNNNNNNNNNNNNNNNNNNNNNNNNNNNNNNNNNNNNNNN
NNNNNNNNNNNNNNNNNNNNNNNNNNNNNNNNNNNNNNNNNNNNNNNNNNNNNNNNNNNNNNNNNNNNNNNNNNNNNNNN
NNNNNNNNNNNNNNNNNNNNNNNNNNNNNNNNNNNNNNNNNNNNNNNNNNNNNNNNNNNNNNNNNNNNNNNNNNNNNNNN
NNNNNNNNNNNNNNNNNNNNNNNNNNNNNNNNNNNNNNNNNNNNNNNNNNNNNNNNNNNNNNNNNNNNNNNNNNNNNNNN
NNNNNNNNNNNNNNNNNNNNNNNNNNNNNNNNNNNNNNNNNNNNNNNNNNNNNNNNNNNNNNNNNNNNNNNNNNNNNNNN
NNNNNNNNNNNNNNNNNNNNNNNNNNNNNNNNNNNNNNNNNNNNNNNNNNNNNNNNNNNNNNNNNNNNNNNNNNNNNNNN
NNNNNNNNNNNNNNNNNNNNNNNNNNNNNNNNNNNNNNNNNNNNNNNNNNNNNNNNNNNNNNNNNNNNNNNNNNNNNNNN
NNNNNNNNNNN
>BJTC_FM2319_A
CATTATAGAACTTTGA------------------------GGGGAGGGGAAGG-CTGTCGCTGGCTTTCTC-----GAGC
ATGTGC-ACGTCTT-CCTT---------------------CTCTCACAC-AAAC----CCCACACCTGTGCACCCTTTGT
AGGCCCTCG-AAAGAGG-ATCTAC-GTATTTCATACAACACCCACTT----GGCATGTCCATAGAATGT----AAT----
-----------------------------AAATC---ATACAACGAATTCTCAACCATGCCCT-------------GGGC
ATGGCTTGGACTTTGGGAG--CCTTGCTGGCC--------TTTTC-GGTCAGCTCTCCTGAAATGCATTAGCGAT---GG
--GTGGGCAAGT----------GACGTGCACGGCCTT-CGACGTGATAA-------TGATCGTCGTGGCTGGA-GCGTCT
TTA-----------------------------TCTA-TCCTCGC-TCAC-AATCTTCTACTAGCTTT------GGGGT-T
AGC-ATTTGGCTACTAGTTCGGTCGTGAGACTTGACGAACGTCGG---AGGCAAGACTTTCTTGGCTGGTCGATTTCGAC
TTTCAGCAACGGATCTCTTGGCTCTCGCATCGATGAAGAACGCAGCGAATTGCGATAAGTAATGTGAATTGCAGATTTTC
AGTGAATCATCGAATCTTTGAACGCACCTTGCGCTCCTCGGTATTCCGAGGAGCATGCCTGTTTGAGTGTCATGCTCAAA
TTTTGAATCTGGCGGT--CTTTGG-CCGTCCGAGTTGTAATCTAGAGAAGCGTCTTCCGCGCT-GGACCGTGTACAAGTC
TCCTGGAAGGGAGCGTCATAGAGGGTGAGAATCCCGTCTTTGACACGGACTA-CCA-GTGC--TATGTGATGCGCTCTCG
ACGAGTCGAGTTGTTTGGGAATGCAGCTCAAATAGGGTGGTAAATTCCATCTAAAGCTAAATACAGGCGAGAGACCGATA
GCGAACAAGTACCGTGAGGGAAAGATGAAAAGAACTTTGGAAAGAGAGTTAAACAGTACGTGAAATTGCTGAAAGGGAAA
CGCTTGATGTCAGTCGCGTCGTCCGGGGATCAACCTT--GCAT-CACTGCTGG--GTGTACTTCCCGGT-AGACGGGTCA
GCATCGGTTTCGGT-CGCCGTACAATGGCAAGAGGAACGTGGCACCCTTCT-----CGGGTGTG-TTATAGCCTTTCGTC
-GTATGCGGC-GGTCGGGACCGAGGAACTCAGCACGA-------CTTCGGTCTGTG---CTTAGGATGCTGGCATAATGG
CCTTAAGCGACCCGTCTTGAAACACGGACCAAGGAGTCTAACATGCCTGCGAGTGTTCGGGTGCT--AAACTCGTGCGCG
CAATGAAAGTGAAAGTCGAGACCTCCGT-CATGGG-GGGCATCGACGCCCGGACTTGAGTCTTTGACG--ACGGATCTGC
GGTAGAGCATGCATGTTGGGACCCGAAAGATGGTGAACTATGCCTGAATAGGGTGAAGCCAGAGGAAACTCTGGTGGAGG
CTCGTAGCGATTCTGACGTGCAAATCGATCGTCGAATTTGGGTATACGTGATTTTATCAAAAACATGATCACTGGTACCT
CCCAAGCCGACTGCGCCGTCCTCATTATCGCTGGTGGTACTGGTGAGTTCGAGGCAGGTATCTCCAAGGACGGTCAAACT
CGTGAACACGCCCTCCTGGCATTCACCCTTGGTGTCCGTCATCTTATCGTCGCAGTGAACAAGATGGACACAACCAAGTG
GAGTGAGGACCGCTTCAATGAAATTATCAAGGAAACCTCAACCTTTATTAAGAAGGTCGGCTACAACCCCAAGGCTGTCG
CTTTCGTGCCTATCTCTGGCTGGCATGGTGACAACATGTTGGAGGAGTCCCCCAACATGCCCTGGTACAAGGGCTGGACC
AAGGAGACCAAGGGAGGTGTCGTCAAGGGAAAGACCCTCCTTGATGCCATCGATGCCATCGAGCCTCCTGTTCGTCCCTC
TGACAAACCCCTTCGCCTTCCTCTCCAGGATGTTTACAAGATCGGTGGTATCGGGACAGTGCCTGTTGGTCGTGTTGAAA
CTGTGTGTTGTACGTTCTCCTC--GGATAAATGTGGTTTGATGTGTCGAC-AATAG--GTAAGCATTATGTAAC-CACAT
TCGCCTCCAACATTCTCTGAGCGCCGAAATAGNNNNNNNNNNNNNNNNNNNNNNNNNNNNGTCTCGTCAAGAATTTAGCG
TTGATGGCTTGTATCTCTGTTGGTTCATATTCTGCTCCTGTCATCGAATTTTTGGAGGAATGGGGTCTTGAATCATTGGA
AGAGAATGCACATTCATCAACGCCCTGCACGAAGGTCTTCGTAAACGGTGTYTGGATGGGCGTACATCGTGATCCCGCCA
ACCTTGTGAAGACGATCAAAAAGCTTCGCCGGAARGATGACATTAGTCCCGAAGTTTCTGTGGTTCGTGATATCCGCGAG
AGGGAGCTTCGTCTCTACACTGATGCAGGGCGAGTTTGTCGACCTCTCTTCATTGTTGAAAATCAGCAGCTTGCCCTGCA
GAAGAAGCATATCAAATGGCTWAACCAGGGTTACCGCGACGATGATGGTGAAGAGTTCAAATGGGAGCAGCTGGTGAAGA
CAGGGATAATCGAATTATTGGATGCTGAGGAGGAGGAAACGGTGATGATATCCATGACACCAGAAGATTTGGAGAATTCC
AGGCTACAATCTGCAGGCATCAACCCGCACGAGAACGATGGAGATTTTGACCCCGCGGCGCGACTAAAGGCTGGAATCAA
TGCGCACACATGGACTCACTGCGAAATCCATCCTAGTATGATTCTTGGTGTTTGTGCCAGTATCATCCCTTTCCCCGATC
ATAATCAGTCACCGCGAAACACCTATCAGTCCGCTATGGGTACAT---ATTATTTCGACATGGATTGAA-AATGACCTTA
CACCTTTGCAG
>BJTC_FM2319_B
NNNNNNNNNNNNNNNNNNNNNNNNNNNNNNNNNNNNNNNNNNNNNNNNNNNNNNNNNNNNNNNNNNNNNNNNNNNNNNNN
NNNNNNNNNNNNNNNNNNNNNNNNNNNNNNNNNNNNNNNNNNNNNNNNNNNNNNNNNNNNNNNNNNNNNNNNNNNNNNNN
NNNNNNNNNNNNNNNNNNNNNNNNNNNNNNNNNNNNNNNNNNNNNNNNNNNNNNNNNNNNNNNNNNNNNNNNNNNNNNNN
NNNNNNNNNNNNNNNNNNNNNNNNNNNNNNNNNNNNNNNNNNNNNNNNNNNNNNNNNNNNNNNNNNNNNNNNNNNNNNNN
NNNNNNNNNNNNNNNNNNNNNNNNNNNNNNNNNNNNNNNNNNNNNNNNNNNNNNNNNNNNNNNNNNNNNNNNNNNNNNNN
NNNNNNNNNNNNNNNNNNNNNNNNNNNNNNNNNNNNNNNNNNNNNNNNNNNNNNNNNNNNNNNNNNNNNNNNNNNNNNNN
NNNNNNNNNNNNNNNNNNNNNNNNNNNNNNNNNNNNNNNNNNNNNNNNNNNNNNNNNNNNNNNNNNNNNNNNNNNNNNNN
NNNNNNNNNNNNNNNNNNNNNNNNNNNNNNNNNNNNNNNNNNNNNNNNNNNNNNNNNNNNNNNNNNNNNNNNNNNNNNNN
NNNNNNNNNNNNNNNNNNNNNNNNNNNNNNNNNNNNNNNNNNNNNNNNNNNNNNNNNNNNNNNNNNNNNNNNNNNNNNNN
NNNNNNNNNNNNNNNNNNNNNNNNNNNNNNNNNNNNNNNNNNNNNNNNNNNNNNNNNNNNNNNNNNNNNNNNNGCTCAAA
TTTTGAATCTGGCGGT--CTTTGG-CCGTCCGAGTTGTAATCTAGAGAAGCGTCTTCCGCGCT-GGACCGTGTACAAGTC
TCCTGGAAGGGAGCGTCATAGAGGGTGAGAATCCCGTCTTTGACACGGACTA-CCA-GTGC--TATGTGATGCGCTCTCG
ACGAGTCGAGTTGTTTGGGAATGCAGCTCAAATAGGGTGGTAAATTCCATCTAAAGCTAAATACAGGCGAGAGACCGATA
GCGAACAAGTACCGTGAGGGAAAGATGAAAAGAACTTTGGAAAGAGAGTTAAACAGTACGTGAAATTGCTGAAAGGGAAA
CGCTTGATGTCAGTCGCGTCGTCCGGGGATCAACCTT--GCAT-CACTGCTGG--GTGTACTTCCCGGT-AGACGGGTCA
GCATCGGTTTCGGT-CGCCGTACAATGGCAAGAGGAACGTGGCACCCTTCT-----CGGGTGTG-TTATAGCCTTTCGTC
-GTATGCGGC-GGTCGGGACCGAGGAACTCAGCACGA-------CTTCGGTCTGTG---CTTAGGATGCTGGCATAATGG
CCTTAAGCGACCCGTCTTGAAACACGGACCAAGGAGTCTAACATGCCTGCGAGTGTTCGGGTGCT--AAACTCGTGCGCG
CAATGAAAGTGAAAGTCGAGACCTCCGT-CATGGG-GGGCATCGACGCCCGGACTTGAGTCTTTGACG--ACGGATCTGC
GGTAGAGCATGCATGTTGGGACCCGAAAGATGGTGAACTATGCCTGAATAGGGTGAAGCCAGAGGAAACTCTGGTGGAGG
CTCGTAGCGATTCTGACGTGCAAATCGATCGTCGAATTTGGGTATACGTGATTTTATCAAAAACATGATCACTGGTACCT
CCCAAGCCGACTGCGCCGTCCTCATTATCGCTGGTGGTACTGGTGAGTTCGAGGCAGGTATCTCCAAGGACGGTCAAACT
CGTGAACACGCCCTCCTGGCATTCACCCTTGGTGTCCGTCATCTTATCGTCGCAGTGAACAAGATGGACACAACCAAGTG
GAGTGAGGACCGCTTCAATGAAATTATCAAGGAAACCTCAACCTTTATTAAGAAGGTCGGCTACAACCCCAAGGCTGTCG
CTTTCGTGCCTATCTCTGGCTGGCATGGTGACAACATGTTGGAGGAGTCCCCCAACATGCCCTGGTACAAGGGCTGGACC
AAGGAGACCAAGGGAGGTGTCGTCAAGGGAAAGACCCTCCTTGATGCCATCGATGCCATCGAGCCTCCTGTTCGTCCCTC
TGACAAACCCCTTCGCCTTCCTCTCCAGGATGTTTACAAGATCGGTGGTATCGGGACAGTGCCTGTTGGTCGTGTTGAAA
CTGTGTGTTGTACGTTCTCCTC--GGATAAATGTGGTTTGATGTGTCGAC-AATAG--GTAAGCATTATGTAAC-CACAT
TCGCCTCCAACATTCTCTGAGCGCCGAAATAGNNNNNNNNNNNNNNNNNNNNNNNNNNNNGTCTCGTCAAGAATTTAGCG
TTGATGGCTTGTATCTCTGTTGGTTCATATTCTGCTCCTGTCATCGAATTTTTGGAGGAATGGGGTCTTGAATCATTGGA
AGAGAATGCACATTCATCAACGCCCTGCACGAAGGTCTTCGTAAACGGTGTYTGGATGGGCGTACATCGTGATCCCGCCA
ACCTTGTGAAGACGATCAAAAAGCTTCGCCGGAARGATGACATTAGTCCCGAAGTTTCTGTGGTTCGTGATATCCGCGAG
AGGGAGCTTCGTCTCTACACTGATGCAGGGCGAGTTTGTCGACCTCTCTTCATTGTTGAAAATCAGCAGCTTGCCCTGCA
GAAGAAGCATATCAAATGGCTWAACCAGGGTTACCGCGACGATGATGGTGAAGAGTTCAAATGGGAGCAGCTGGTGAAGA
CAGGGATAATCGAATTATTGGATGCTGAGGAGGAGGAAACGGTGATGATATCCATGACACCAGAAGATTTGGAGAATTCC
AGGCTACAATCTGCAGGCATCAACCCGCACGAGAACGATGGAGATTTTGACCCCGCGGCGCGACTAAAGGCTGGAATCAA
TGCGCACACATGGACTCACTGCGAAATCCATCCTAGTATGATTCTTGGTGTTTGTGCCAGTATCATCCCTTTCCCCGATC
ATAATCAGTCACCGCGAAACACCTATCAGTCCGCTATGGGTACAT---ATTATTTCGACATGGATTGAA-AATGACCTTA
CACCTTTGCAG
>CA050916_04
CATTATCGAACT---------------------------------GGGGAAGG-CTGTCGCTGGCTCTCTC-----GAGC
ATGTGC-ACGTCTTTCTTC----------------------TCTCTCGC-AAACCCCTACTACACCTGTGCACCCATTGT
AGGCTCTCG-AAAGAGG-ATCTAC-GTATTTCATACAACACCCACTT----TGCATGTCCATAGAATGT----AATCAGT
AGGATTCGTC--------------CTACGAAATC---ATACAACGAATTCTCAACCATGCCTTTGTCGAAA-----GGGC
ATGGCTTGGACTTTGGGAG--CCTTGCTGGCC--------TTTTC-GGTCAGCTCTCCTGAAATGCATTAGCGAT---GG
--GTGG------------CTAGGACGTGCACGGCCTT-CGACGTGATAA-------TGATCGTCGTGGCTGGA-GCGTCT
TTA----------------------------------TCCTCGC-TCAC-AATC-CACACTAGCCTT-------GGGT-T
AGC-TTTTGGCTATTAGTTCGGTCGCGAGACTTGACGAACGTCAG---AGGATTTTCTCT--TGGCTGGTCGATTTCGAC
TTTCAGCAACGGATCTCTTGGCTCTCGCATCGATGAAGAACGCAGCGAATTGCGATAAGTAATGTGAATTGCAGATTTTC
AGTGAATCATCGAATCTTTGAACGCACCTTGCGCTCCTTGGTATTCCGAGGAGCATGCCTGTTTGAGTGTCAANNNNNNN
NNNNNNNNNNNNNNNNNNNNNNNNNNNNNNNNNNNNNNNNNNNNNNNNNNNNNNNNNNNNNNNNNNNNNNNNNNNNNNNN
NNNNNNNNNNNNNNNNNNNNNNNNNNNNNNNNNNNNNNNNNNNNNNNNNNNNNNNNNNNNNNNNNNNNNNNNNNNNNNNN
NNNNNNNNNNNNNNNNNNNNNNNNNNNNNNNNNNNNNNNNNNNNNNNNNNNNNNNNNNNNNNNNNNNNNNNNNNNNNNNN
NNNNNNNNNNNNNNNNNNNNNNNNNNNNNNNNNNNNNNNNNNNNNNNNNNNNNNNNNNNNNNNNNNNNNNNNNNNNNNNN
NNNNNNNNNNNNNNNNNNNNNNNNNNNNNNNNNNNNNNNNNNNNNNNNNNNNNNNNNNNNNNNNNNNNNNNNNNNNNNNN
NNNNNNNNNNNNNNNNNNNNNNNNNNNNNNNNNNNNNNNNNNNNNNNNNNNNNNNNNNNNNNNNNNNNNNNNNNNNNNNN
NNNNNNNNNNNNNNNNNNNNNNNNNNNNNNNNNNNNNNNNNNNNNNNNNNNNNNNNNNNNNNNNNNNNNNNNNNNNNNNN
NNNNNNNNNNNNNNNNNNNNNNNNNNNNNNNNNNNNNNNNNNNNNNNNNNNNNNNNNNNNNNNNNNNNNNNNNNNNNNNN
NNNNNNNNNNNNNNNNNNNNNNNNNNNNNNNNNNNNNNNNNNNNNNNNNNNNNNNNNNNNNNNNNNNNNNNNNNNNNNNN
NNNNNNNNNNNNNNNNNNNNNNNNNNNNNNNNNNNNNNNNNNNNNNNNNNNNNNNNNNNNNNNNNNNNNNNNNNNNNNNN
NNNNNNNNNNNNNNNNNNNNNNNNNNNNNNNNNNNNNNNNNNNNNNNNNNNNNNNNNNNNNNNNNNNNNNNNNNNNNNNN
NNNNNNNNNNNNNNNNNNNNNNNNNNNNNNNNNNNNNNNNNNNNNNNNNNNNNNNNNNNNNNNNNNNNNNNNNNNNNNNN
NNNNNNNNNNNNNNNNNNNNNNNNNNNNNNNNNNNNNNNNNNNNNNNNNNNNNNNNNNNNNNNNNNNNNNNNNNNNNNNN
NNNNNNNNNNNNNNNNNNNNNNNNNNNNNNNNNNNNNNNNNNNNNNNNNNNNNNNNNNNNNNNNNNNNNNNNNNNNNNNN
NNNNNNNNNNNNNNNNNNNNNNNNNNNNNNNNNNNNNNNNNNNNNNNNNNNNNNNNNNNNNNNNNNNNNNNNNNNNNNNN
NNNNNNNNNNNNNNNNNNNNNNNNNNNNNNNNNNNNNNNNNNNNNNNNNNNNNNNNNNNNNNNNNNNNNNNNNNNNNNNN
NNNNNNNNNNNNNNNNNNNNNNNNNNNNNNNNNNNNNNNNNNNNNNNNNNNNNNNNNNNNNNNNNNNNNNNNNNNNNNNN
NNNNNNNNNNNNNNNNNNNNNNNNNNNNNNNNNNNNNNNNNNNNNNNNNNNNNNNNNNNNNNNNNNNNNNNNNNNNNNNN
NNNNNNNNNNNNNNNNNNNNNNNNNNNNNNNNNNNNNNNNNNNNNNNNNNNNNNNNNNNNNNNNNNNNNNNNNNNNNNNN
NNNNNNNNNNNNNNNNNNNNNNNNNNNNNNNNNNNNNNNNNNNNNNNNNNNNNNNNNNNNNNNNNNNNNNNNNNNNNNNN
NNNNNNNNNNNNNNNNNNNNNNNNNNNNNNNNNNNNNNNNNNNNNNNNNNNNNNNNNNNNNNNNNNNNNNNNNNNNNNNN
NNNNNNNNNNNNNNNNNNNNNNNNNNNNNNNNNNNNNNNNNNNNNNNNNNNNNNNNNNNNNNNNNNNNNNNNNNNNNNNN
NNNNNNNNNNNNNNNNNNNNNNNNNNNNNNNNNNNNNNNNNNNNNNNNNNNNNNNNNNNNNNNNNNNNNNNNNNNNNNNN
NNNNNNNNNNNNNNNNNNNNNNNNNNNNNNNNNNNNNNNNNNNNNNNNNNNNNNNNNNNNNNNNNNNNNNNNNNNNNNNN
NNNNNNNNNNNNNNNNNNNNNNNNNNNNNNNNNNNNNNNNNNNNNNNNNNNNNNNNNNNNNNNNNNNNNNNNNNNNNNNN
NNNNNNNNNNNNNNNNNNNNNNNNNNNNNNNNNNNNNNNNNNNNNNNNNNNNNNNNNNNNNNNNNNNNNNNNNNNNNNNN
NNNNNNNNNNNNNNNNNNNNNNNNNNNNNNNNNNNNNNNNNNNNNNNNNNNNNNNNNNNNNNNNNNNNNNNNNNNNNNNN
NNNNNNNNNNNNNNNNNNNNNNNNNNNNNNNNNNNNNNNNNNNNNNNNNNNNNNNNNNNNNNNNNNNNNNNNNNNNNNNN
NNNNNNNNNNN
>CAL_DC_14_010
CATTATCGAACTTTGA-----------------------GGGGAGGGGGAAGA-CTGTCGCTGGCTCTTTC-----GAGC
ATGTGC-ACGTCTT-TCTT---------------------CTCTCACACAACAA--CCCCCACACCTGTGCACCCTTTGT
AGGCCCTCG-AAAGAGG-ATCTAT-GTATTTCACACAACACCCCACT---TAGTATGTCCATAGAATGT----AATCGGA
AGGACTC-TGTCC-----------CTACGAAATC---ATACAACGAATTCTCAACCATGCTTTCTTC---------GAGC
ATGGCTTGGACTTTGGGAG--CC-TGCTGGCC-----------TC-GGTCAGCTCTCCTGAAATGCATTAGCAAC---GG
--GTGTGCAAGCCT----TTTTGACGTGCACGGCCTT-CGACGTGATAA-------TGATCGTTGTGGCTGGA-GCGTCT
CTTGC---------------AAATATTTACATCCCCTTGCTTTT-TAAA-AATC-TGTGCAGGGCTG-------GAGT-T
AGCTTTTTGGCTATTAG-TCGGTCGCAAGGCC-GACGAACGNNNNNNNNNNNNNNNNNNNNNNNNNNNNNNNNNNNNNNC
TTTCAGCAACGGATCTCTTGGCTCTCGCATCGATGAAGAACGCAGCGAATTGCGATAAGTAATGTGAATTGCAGATTTTC
AGTGAATCATCGAATCTTTGAACGCACCTTGCGCTCCTTGGTATTCCGAGGAGCATGCCTGTTTGAGTGTCATNNNNNNN
NNNNNNNNNNNNNNNNNNNNNNNNNNNNNNNNNNNNNNNNNNNNNNNNNNNNNNNNNNNNNNNNNNNNNNNNNNNNNNNN
NNNNGGAAGGGAGCGTCATAGAGGGGGAGAATCCCGTCTTTGACACGGACTA-CCA-GTGC--TATGTGATGCGCTCTCG
ACGAGTCGAGTTGTTTGGGAATGCAGCTCAAATCGGGTGGTAAATTCCATCTAAAGCTAAATACAGGCGAGAGACCGATA
GCGAACAAGTACCGTGAGGGAAAGATGAAAAGAACTTTGGAAAGAGAGTTAAACAGTACGTGAAATTGCTGAAAGGGAAA
CGCTTGATGTCAGTCGCGTCGTCCGGGGATCAACCTT--GCTT-CATCGCTGG--GTGTACTTCCCGGT-AGACGGGTCA
GCATCGGTTTCGGT-CGCCGTACAATGGCGAGAGGAACGTGGCACCCTTCC------GGGTGTG-TTATAGCCTTTCGTC
-GCATGCGGC-GGTCGGGACCGAGGAACTCGGCACGA-----CCTTCGGGTTTGTG---CTCAGGATGCTGGCATAATGG
CCTTAAGCGACCCGTCTTGAAACACGGACCAAGGAGTCTAACATGCCTGCGAGTGTTCGGGTGCT--AAACTCGTGCGCG
TAATGAAAGTGAAAGTCGAGACCTCCGT-CATGGA-GGGCATCGACGCCCGGACTTGAGTCTTTGACG--ACGGATCTGC
GGTAGAGCATGCATGTTGGGACCCGAAAGATGGTGAACTATGCCTGAATAGGGTGAAGCCAGAGGAAACTCTGGTGGAGG
CTCGTAGCGATTCTGACGTGCAAATCGATCGTCNNNNNNNNNNNNNNNNNNNNNNNNNNNNNNNNNNNNNNNNNNNNNNN
NNNNNNNNNNNNNNNNNNNNNNNNNNNNNNNNNNNNNNNNNNNNNNNNNNNNNNNNNNNNNNNNNNNNNNNNNNNNNNNN
NNNNNNNNNNNNNNNNNNNNNNNNNNNNNNNNNNNNNNNNNNNNNNNNNNNNNNNNNNNNNNNNNNNNNNNNNNNNNNNN
NNNNNNNNNNNNNNNNNNNNNNNNNNNNNNNNNNNNNNNNNNNNNNNNNNNNNNNNNNNNNNNNNNNNNNNNNNNNNNNN
NNNNNNNNNNNNNNNNNNNNNNNNNNNNNNNNNNNNNNNNNNNNNNNNNNNNNNNNNNNNNNNNNNNNNNNNNNNNNNNN
NNNNNNNNNNNNNNNNNNNNNNNNNNNNNNNNNNNNNNNNNNNNNNNNNNNNNNNNNNNNNNNNNNNNNNNNNNNNNNNN
NNNNNNNNNNNNNNNNNNNNNNNNNNNNNNNNNNNNNNNNNNNNNNNNNNNNNNNNNNNNNNNNNNNNNNNNNNNNNNNN
NNNNNNNNNNNNNNNNNNNNNNNNNNNNNNNNNNNNNNNNNNNNNNNNNNNNNNNNNNNNNNNNNNNNNNNNNNNNNNNN
NNNNNNNNNNNNNNNNNNNNNNNNNNNNNNNNNNNNNNNNNNNNNNNNNNNNNNNNNNNNNNNNNNNNNNNNNNNNNNNN
NNNNNNNNNNNNNNNNNNNNNNNNNNNNNNNNNNNNNNNNNNNNNNNNNNNNNNNNNNNNNNNNNNNNNNNNNNNNNNNN
NNNNNNNNNNNNNNNNNNNNNNNNNNNNNNNNNNNNNNNNNNNNNNNNNNNNNNNNNNNNNNNNNNNNNNNNNNNNNNNN
NNNNNNNNNNNNNNNNNNNNNNNNNNNNNNNNNNNNNNNNNNNNNNNNNNNNNNNNNNNNNNNNNNNNNNNNNNNNNNNN
NNNNNNNNNNNNNNNNNNNNNNNNNNNNNNNNNNNNNNNNNNNNNNNNNNNNNNNNNNNNNNNNNNNNNNNNNNNNNNNN
NNNNNNNNNNNNNNNNNNNNNNNNNNNNNNNNNNNNNNNNNNNNNNNNNNNNNNNNNNNNNNNNNNNNNNNNNNNNNNNN
NNNNNNNNNNNNNNNNNNNNNNNNNNNNNNNNNNNNNNNNNNNNNNNNNNNNNNNNNNNNNNNNNNNNNNNNNNNNNNNN
NNNNNNNNNNNNNNNNNNNNNNNNNNNNNNNNNNNNNNNNNNNNNNNNNNNNNNNNNNNNNNNNNNNNNNNNNNNNNNNN
NNNNNNNNNNNNNNNNNNNNNNNNNNNNNNNNNNNNNNNNNNNNNNNNNNNNNNNNNNNNNNNNNNNNNNNNNNNNNNNN
NNNNNNNNNNNNNNNNNNNNNNNNNNNNNNNNNNNNNNNNNNNNNNNNNNNNNNNNNNNNNNNNNNNNNNNNNNNNNNNN
NNNNNNNNNNN
>clone_12944
CATTATCGAACTTTGAG--------------------GGGGGGGAGGGGAAGG-CTGTCGCTGGCTTTTTT-----GAGC
ATGTGC-CCGTCTTTCTTT----------------------TTTTTTGC-AAACCCCTACTACACCTGTGCACCCATTGT
AGGCTCTCG-AAAGAGGGATCTAC-GTATTTCATACAACACCCACTT----TGCATGTCCATAGAATGT----AATCAGT
AGGATTCGTC--------------CTACGAAATC---ATACAACGAATTCTCAACCATGCCTTTGTCGAAA-----GGGC
ATGGCTTGGACTTTGGGAG--CCTTGCTGGCC--------TTTTC-GGTCAGCTCTCCTGAAATGCATTAGCGAT---GG
--GTGG------------CTAGGACGTGCACGGCCTT-CGACGTGATAA-------TGATCGTCGTGGCTGGA-GCGTCT
TTA----------------------------------TCCTCGC-TCAC-AATC-CACACTAGCCTT-------GGGT-T
AGC-TTTTGGCTATTAGTTCGGTCGCGAGACTTGACGAACGTCGG---AGGATTTTCTCT--TGGNNNNNNNNNNNNNNC
TTTCAGCAACGGATCTCTTGGCTCTCGCATCGATGAAGAACGCAGCGAATTGCGATAAGTAATGTGAATTGCAGATTTTC
AGTGAATCATCGAATCTTTGAACGCACCTTGCGCTCCTTGGTATTCCGAGGAGCATGCCTGTTTGAGTGTCAANNNNNNN
NNNNNNNNNNNNNNNNNNNNNNNNNNNNNNNNNNNNNNNNNNNNNNNNNNNNNNNNNNNNNNNNNNNNNNNNNNNNNNNN
NNNNNNNNNNNNNNNNNNNNNNNNNNNNNNNNNNNNNNNNNNNNNNNNNNNNNNNNNNNNNNNNNNNNNNNNNNNNNNNN
NNNNNNNNNNNNNNNNNNNNNNNNNNNNNNNNNNNNNNNNNNNNNNNNNNNNNNNNNNNNNNNNNNNNNNNNNNNNNNNN
NNNNNNNNNNNNNNNNNNNNNNNNNNNNNNNNNNNNNNNNNNNNNNNNNNNNNNNNNNNNNNNNNNNNNNNNNNNNNNNN
NNNNNNNNNNNNNNNNNNNNNNNNNNNNNNNNNNNNNNNNNNNNNNNNNNNNNNNNNNNNNNNNNNNNNNNNNNNNNNNN
NNNNNNNNNNNNNNNNNNNNNNNNNNNNNNNNNNNNNNNNNNNNNNNNNNNNNNNNNNNNNNNNNNNNNNNNNNNNNNNN
NNNNNNNNNNNNNNNNNNNNNNNNNNNNNNNNNNNNNNNNNNNNNNNNNNNNNNNNNNNNNNNNNNNNNNNNNNNNNNNN
NNNNNNNNNNNNNNNNNNNNNNNNNNNNNNNNNNNNNNNNNNNNNNNNNNNNNNNNNNNNNNNNNNNNNNNNNNNNNNNN
NNNNNNNNNNNNNNNNNNNNNNNNNNNNNNNNNNNNNNNNNNNNNNNNNNNNNNNNNNNNNNNNNNNNNNNNNNNNNNNN
NNNNNNNNNNNNNNNNNNNNNNNNNNNNNNNNNNNNNNNNNNNNNNNNNNNNNNNNNNNNNNNNNNNNNNNNNNNNNNNN
NNNNNNNNNNNNNNNNNNNNNNNNNNNNNNNNNNNNNNNNNNNNNNNNNNNNNNNNNNNNNNNNNNNNNNNNNNNNNNNN
NNNNNNNNNNNNNNNNNNNNNNNNNNNNNNNNNNNNNNNNNNNNNNNNNNNNNNNNNNNNNNNNNNNNNNNNNNNNNNNN
NNNNNNNNNNNNNNNNNNNNNNNNNNNNNNNNNNNNNNNNNNNNNNNNNNNNNNNNNNNNNNNNNNNNNNNNNNNNNNNN
NNNNNNNNNNNNNNNNNNNNNNNNNNNNNNNNNNNNNNNNNNNNNNNNNNNNNNNNNNNNNNNNNNNNNNNNNNNNNNNN
NNNNNNNNNNNNNNNNNNNNNNNNNNNNNNNNNNNNNNNNNNNNNNNNNNNNNNNNNNNNNNNNNNNNNNNNNNNNNNNN
NNNNNNNNNNNNNNNNNNNNNNNNNNNNNNNNNNNNNNNNNNNNNNNNNNNNNNNNNNNNNNNNNNNNNNNNNNNNNNNN
NNNNNNNNNNNNNNNNNNNNNNNNNNNNNNNNNNNNNNNNNNNNNNNNNNNNNNNNNNNNNNNNNNNNNNNNNNNNNNNN
NNNNNNNNNNNNNNNNNNNNNNNNNNNNNNNNNNNNNNNNNNNNNNNNNNNNNNNNNNNNNNNNNNNNNNNNNNNNNNNN
NNNNNNNNNNNNNNNNNNNNNNNNNNNNNNNNNNNNNNNNNNNNNNNNNNNNNNNNNNNNNNNNNNNNNNNNNNNNNNNN
NNNNNNNNNNNNNNNNNNNNNNNNNNNNNNNNNNNNNNNNNNNNNNNNNNNNNNNNNNNNNNNNNNNNNNNNNNNNNNNN
NNNNNNNNNNNNNNNNNNNNNNNNNNNNNNNNNNNNNNNNNNNNNNNNNNNNNNNNNNNNNNNNNNNNNNNNNNNNNNNN
NNNNNNNNNNNNNNNNNNNNNNNNNNNNNNNNNNNNNNNNNNNNNNNNNNNNNNNNNNNNNNNNNNNNNNNNNNNNNNNN
NNNNNNNNNNNNNNNNNNNNNNNNNNNNNNNNNNNNNNNNNNNNNNNNNNNNNNNNNNNNNNNNNNNNNNNNNNNNNNNN
NNNNNNNNNNNNNNNNNNNNNNNNNNNNNNNNNNNNNNNNNNNNNNNNNNNNNNNNNNNNNNNNNNNNNNNNNNNNNNNN
NNNNNNNNNNNNNNNNNNNNNNNNNNNNNNNNNNNNNNNNNNNNNNNNNNNNNNNNNNNNNNNNNNNNNNNNNNNNNNNN
NNNNNNNNNNNNNNNNNNNNNNNNNNNNNNNNNNNNNNNNNNNNNNNNNNNNNNNNNNNNNNNNNNNNNNNNNNNNNNNN
NNNNNNNNNNNNNNNNNNNNNNNNNNNNNNNNNNNNNNNNNNNNNNNNNNNNNNNNNNNNNNNNNNNNNNNNNNNNNNNN
NNNNNNNNNNNNNNNNNNNNNNNNNNNNNNNNNNNNNNNNNNNNNNNNNNNNNNNNNNNNNNNNNNNNNNNNNNNNNNNN
NNNNNNNNNNN
>clone_13143
CATTATCGAACTTTGAG--------------------GGGGGGGAGGGGAAGG-CTGTCGCTGGCTCTCTC-----GAGC
ATGTGC-ACGTCTTTCTTC----------------------TCTCTCGC-AAACCCCTACTACACCTGTGCACCCATTGT
AGGCTCTCG-AAAGAGG-ATCTAC-GTATTTCATACAACACCCACTT----TGCATGTCCATAGAATGT----AATCAGT
AGGATTCGTC--------------CTACGAAATC---ATACAACGAATTCTCAACCATGCCTTTGTCGAAA-----GGGC
ATGGCTTGGACTTTGGGAG--CCTTGCTGGCC--------TTTTC-GGTCAGCTCTCCTGAAATGCATTAGCGAT---GG
--GTGG------------CTAGGACGTGCACGGCCTT-CGACGTGATAA-------TGATCGTCGTGGCTGGA-GCGTCT
TTA----------------------------------TCCTCGC-TCAC-AATC-CACACTAGCCTT-------GGGT-T
AGC-TTTTGGCTATTAGTTCGGTCGCGAGACTTGACGAACGTCGG---AGGANNNNNNNNNNNNNNNNNNNNNNNNNNNC
TTTCAGCAACGGATCTCTTGGCTCTCGCATCGATGAAGAACGCAGCGAATTGCGATAAGTAATGTGAATTGCAGATTTTC
AGTGAATCATCGAATCTTTGAACGCACCTTGCGCTCCTTGGTATTCCGAGGAGCATGCCTGTTTGAGTGTCAANNNNNNN
NNNNNNNNNNNNNNNNNNNNNNNNNNNNNNNNNNNNNNNNNNNNNNNNNNNNNNNNNNNNNNNNNNNNNNNNNNNNNNNN
NNNNNNNNNNNNNNNNNNNNNNNNNNNNNNNNNNNNNNNNNNNNNNNNNNNNNNNNNNNNNNNNNNNNNNNNNNNNNNNN
NNNNNNNNNNNNNNNNNNNNNNNNNNNNNNNNNNNNNNNNNNNNNNNNNNNNNNNNNNNNNNNNNNNNNNNNNNNNNNNN
NNNNNNNNNNNNNNNNNNNNNNNNNNNNNNNNNNNNNNNNNNNNNNNNNNNNNNNNNNNNNNNNNNNNNNNNNNNNNNNN
NNNNNNNNNNNNNNNNNNNNNNNNNNNNNNNNNNNNNNNNNNNNNNNNNNNNNNNNNNNNNNNNNNNNNNNNNNNNNNNN
NNNNNNNNNNNNNNNNNNNNNNNNNNNNNNNNNNNNNNNNNNNNNNNNNNNNNNNNNNNNNNNNNNNNNNNNNNNNNNNN
NNNNNNNNNNNNNNNNNNNNNNNNNNNNNNNNNNNNNNNNNNNNNNNNNNNNNNNNNNNNNNNNNNNNNNNNNNNNNNNN
NNNNNNNNNNNNNNNNNNNNNNNNNNNNNNNNNNNNNNNNNNNNNNNNNNNNNNNNNNNNNNNNNNNNNNNNNNNNNNNN
NNNNNNNNNNNNNNNNNNNNNNNNNNNNNNNNNNNNNNNNNNNNNNNNNNNNNNNNNNNNNNNNNNNNNNNNNNNNNNNN
NNNNNNNNNNNNNNNNNNNNNNNNNNNNNNNNNNNNNNNNNNNNNNNNNNNNNNNNNNNNNNNNNNNNNNNNNNNNNNNN
NNNNNNNNNNNNNNNNNNNNNNNNNNNNNNNNNNNNNNNNNNNNNNNNNNNNNNNNNNNNNNNNNNNNNNNNNNNNNNNN
NNNNNNNNNNNNNNNNNNNNNNNNNNNNNNNNNNNNNNNNNNNNNNNNNNNNNNNNNNNNNNNNNNNNNNNNNNNNNNNN
NNNNNNNNNNNNNNNNNNNNNNNNNNNNNNNNNNNNNNNNNNNNNNNNNNNNNNNNNNNNNNNNNNNNNNNNNNNNNNNN
NNNNNNNNNNNNNNNNNNNNNNNNNNNNNNNNNNNNNNNNNNNNNNNNNNNNNNNNNNNNNNNNNNNNNNNNNNNNNNNN
NNNNNNNNNNNNNNNNNNNNNNNNNNNNNNNNNNNNNNNNNNNNNNNNNNNNNNNNNNNNNNNNNNNNNNNNNNNNNNNN
NNNNNNNNNNNNNNNNNNNNNNNNNNNNNNNNNNNNNNNNNNNNNNNNNNNNNNNNNNNNNNNNNNNNNNNNNNNNNNNN
NNNNNNNNNNNNNNNNNNNNNNNNNNNNNNNNNNNNNNNNNNNNNNNNNNNNNNNNNNNNNNNNNNNNNNNNNNNNNNNN
NNNNNNNNNNNNNNNNNNNNNNNNNNNNNNNNNNNNNNNNNNNNNNNNNNNNNNNNNNNNNNNNNNNNNNNNNNNNNNNN
NNNNNNNNNNNNNNNNNNNNNNNNNNNNNNNNNNNNNNNNNNNNNNNNNNNNNNNNNNNNNNNNNNNNNNNNNNNNNNNN
NNNNNNNNNNNNNNNNNNNNNNNNNNNNNNNNNNNNNNNNNNNNNNNNNNNNNNNNNNNNNNNNNNNNNNNNNNNNNNNN
NNNNNNNNNNNNNNNNNNNNNNNNNNNNNNNNNNNNNNNNNNNNNNNNNNNNNNNNNNNNNNNNNNNNNNNNNNNNNNNN
NNNNNNNNNNNNNNNNNNNNNNNNNNNNNNNNNNNNNNNNNNNNNNNNNNNNNNNNNNNNNNNNNNNNNNNNNNNNNNNN
NNNNNNNNNNNNNNNNNNNNNNNNNNNNNNNNNNNNNNNNNNNNNNNNNNNNNNNNNNNNNNNNNNNNNNNNNNNNNNNN
NNNNNNNNNNNNNNNNNNNNNNNNNNNNNNNNNNNNNNNNNNNNNNNNNNNNNNNNNNNNNNNNNNNNNNNNNNNNNNNN
NNNNNNNNNNNNNNNNNNNNNNNNNNNNNNNNNNNNNNNNNNNNNNNNNNNNNNNNNNNNNNNNNNNNNNNNNNNNNNNN
NNNNNNNNNNNNNNNNNNNNNNNNNNNNNNNNNNNNNNNNNNNNNNNNNNNNNNNNNNNNNNNNNNNNNNNNNNNNNNNN
NNNNNNNNNNNNNNNNNNNNNNNNNNNNNNNNNNNNNNNNNNNNNNNNNNNNNNNNNNNNNNNNNNNNNNNNNNNNNNNN
NNNNNNNNNNNNNNNNNNNNNNNNNNNNNNNNNNNNNNNNNNNNNNNNNNNNNNNNNNNNNNNNNNNNNNNNNNNNNNNN
NNNNNNNNNNN
>clone_14181
CATTATCGAACTTTGAG--------------------GGGGGGGAGGGGAAGG-CTGTCGCTGGCTTTTTT-----GAGC
AGGTCC-ACTTCTTTCTTT----------------------TTTTTTGC-AAACCCCTACTACACCTGTGCACCCATTGT
AGGCTCTCG-AAAGAAGGATCTAC-GTATTTCATACAACACCCACTT----TGCATGTCCATAGAATGT----AATCAGT
AGGATTCGTC--------------CTACGAAATC---ATACAACGAATTCTCAACCATGCCTTTGTCGAAA-----GGGC
ATGGCTTGGACTTTGGGAG--CCTTGCTGGCC--------TTTTC-GGTCAGCTCTCCTGAAATGCATTAGCGAT---GG
--GTGG------------CTAGGACGTGCACGGCCTT-CGACGTGATAA-------TGATCGTCGTGGCTGGA-GCGTCT
TTA----------------------------------TCCTCGC-TCAC-AATC-CACACTAGCCTT-------GGGT-T
AGC-TTTTGGCTATTAGTTCGGTCGCGAGACTTGACGAACGTCGG---AGGNNNNNNNNNNNNNNNNNNNNNNNNNNNNC
TTTCAGCAACGGATCTCTTGGCTCTCGCATCGATGAAGAACGCAGCGAATTGCGATAAGTAATGTGAATTGCAGATTTTC
AGTGAATCATCGAATCTTTGAACGCACCTTGCGCTCCTTGGTATTCCGAGGAGCATGCCTGTTTGAGTGTCAANNNNNNN
NNNNNNNNNNNNNNNNNNNNNNNNNNNNNNNNNNNNNNNNNNNNNNNNNNNNNNNNNNNNNNNNNNNNNNNNNNNNNNNN
NNNNNNNNNNNNNNNNNNNNNNNNNNNNNNNNNNNNNNNNNNNNNNNNNNNNNNNNNNNNNNNNNNNNNNNNNNNNNNNN
NNNNNNNNNNNNNNNNNNNNNNNNNNNNNNNNNNNNNNNNNNNNNNNNNNNNNNNNNNNNNNNNNNNNNNNNNNNNNNNN
NNNNNNNNNNNNNNNNNNNNNNNNNNNNNNNNNNNNNNNNNNNNNNNNNNNNNNNNNNNNNNNNNNNNNNNNNNNNNNNN
NNNNNNNNNNNNNNNNNNNNNNNNNNNNNNNNNNNNNNNNNNNNNNNNNNNNNNNNNNNNNNNNNNNNNNNNNNNNNNNN
NNNNNNNNNNNNNNNNNNNNNNNNNNNNNNNNNNNNNNNNNNNNNNNNNNNNNNNNNNNNNNNNNNNNNNNNNNNNNNNN
NNNNNNNNNNNNNNNNNNNNNNNNNNNNNNNNNNNNNNNNNNNNNNNNNNNNNNNNNNNNNNNNNNNNNNNNNNNNNNNN
NNNNNNNNNNNNNNNNNNNNNNNNNNNNNNNNNNNNNNNNNNNNNNNNNNNNNNNNNNNNNNNNNNNNNNNNNNNNNNNN
NNNNNNNNNNNNNNNNNNNNNNNNNNNNNNNNNNNNNNNNNNNNNNNNNNNNNNNNNNNNNNNNNNNNNNNNNNNNNNNN
NNNNNNNNNNNNNNNNNNNNNNNNNNNNNNNNNNNNNNNNNNNNNNNNNNNNNNNNNNNNNNNNNNNNNNNNNNNNNNNN
NNNNNNNNNNNNNNNNNNNNNNNNNNNNNNNNNNNNNNNNNNNNNNNNNNNNNNNNNNNNNNNNNNNNNNNNNNNNNNNN
NNNNNNNNNNNNNNNNNNNNNNNNNNNNNNNNNNNNNNNNNNNNNNNNNNNNNNNNNNNNNNNNNNNNNNNNNNNNNNNN
NNNNNNNNNNNNNNNNNNNNNNNNNNNNNNNNNNNNNNNNNNNNNNNNNNNNNNNNNNNNNNNNNNNNNNNNNNNNNNNN
NNNNNNNNNNNNNNNNNNNNNNNNNNNNNNNNNNNNNNNNNNNNNNNNNNNNNNNNNNNNNNNNNNNNNNNNNNNNNNNN
NNNNNNNNNNNNNNNNNNNNNNNNNNNNNNNNNNNNNNNNNNNNNNNNNNNNNNNNNNNNNNNNNNNNNNNNNNNNNNNN
NNNNNNNNNNNNNNNNNNNNNNNNNNNNNNNNNNNNNNNNNNNNNNNNNNNNNNNNNNNNNNNNNNNNNNNNNNNNNNNN
NNNNNNNNNNNNNNNNNNNNNNNNNNNNNNNNNNNNNNNNNNNNNNNNNNNNNNNNNNNNNNNNNNNNNNNNNNNNNNNN
NNNNNNNNNNNNNNNNNNNNNNNNNNNNNNNNNNNNNNNNNNNNNNNNNNNNNNNNNNNNNNNNNNNNNNNNNNNNNNNN
NNNNNNNNNNNNNNNNNNNNNNNNNNNNNNNNNNNNNNNNNNNNNNNNNNNNNNNNNNNNNNNNNNNNNNNNNNNNNNNN
NNNNNNNNNNNNNNNNNNNNNNNNNNNNNNNNNNNNNNNNNNNNNNNNNNNNNNNNNNNNNNNNNNNNNNNNNNNNNNNN
NNNNNNNNNNNNNNNNNNNNNNNNNNNNNNNNNNNNNNNNNNNNNNNNNNNNNNNNNNNNNNNNNNNNNNNNNNNNNNNN
NNNNNNNNNNNNNNNNNNNNNNNNNNNNNNNNNNNNNNNNNNNNNNNNNNNNNNNNNNNNNNNNNNNNNNNNNNNNNNNN
NNNNNNNNNNNNNNNNNNNNNNNNNNNNNNNNNNNNNNNNNNNNNNNNNNNNNNNNNNNNNNNNNNNNNNNNNNNNNNNN
NNNNNNNNNNNNNNNNNNNNNNNNNNNNNNNNNNNNNNNNNNNNNNNNNNNNNNNNNNNNNNNNNNNNNNNNNNNNNNNN
NNNNNNNNNNNNNNNNNNNNNNNNNNNNNNNNNNNNNNNNNNNNNNNNNNNNNNNNNNNNNNNNNNNNNNNNNNNNNNNN
NNNNNNNNNNNNNNNNNNNNNNNNNNNNNNNNNNNNNNNNNNNNNNNNNNNNNNNNNNNNNNNNNNNNNNNNNNNNNNNN
NNNNNNNNNNNNNNNNNNNNNNNNNNNNNNNNNNNNNNNNNNNNNNNNNNNNNNNNNNNNNNNNNNNNNNNNNNNNNNNN
NNNNNNNNNNNNNNNNNNNNNNNNNNNNNNNNNNNNNNNNNNNNNNNNNNNNNNNNNNNNNNNNNNNNNNNNNNNNNNNN
NNNNNNNNNNN
>clone_15892
CATTATCGAACTTTGAG--------------------GGGGGGGAGGGGAAGG-CTGTCGCTGGCTCTCTC-----GAGC
ATGTGC-ACGTCTTTCTTC----------------------TCTCTCGC-AAACCCCTACTACACCTGTGCACCCATTGT
AGGCTCTCG-AAAGAGG-ATCTAC-GTATTTCATACAACACCCACTT----TGCATGTCCATAGAATGT----AATCAGT
AGGATTCGTC--------------CTACGAAATC---ATACAACGAATTCTCAACCATGCCTTTGTCGAAA-----GGGC
ATGGCTTGGACTTTGGGAG--CCTTGCTGGCC--------TTTTC-GGTCAGCTCTCCTGAAATGCATTAGCGAT---GG
--GTGG------------CTAGGACGTGCACGGCCTT-CGACGTGATAA-------TGATCGTCGTGGCTGGA-GCGTCT
TTA----------------------------------TCCTCGC-TCACGAATC-CACACTAGCCTT-------GGGT-T
AGC-TTTTGGCTATTAGTTCGGTCGCGAGACTTGACGAACGTCGG---AGGATTTTCTCT--TGGCTGGTNNNNNNNNNC
TTTCAGCAACGGATCTCTTGGCTCTCGCATCGATGAAGAACGCAGCGAATTGCGATAAGTAATGTGAATTGCAGATTTTC
AGTGAATCATCGAATCTTTGAACGCACCTTGCGCTCCTTGGTATTCCGAGGAGCATGCCTGTTTGAGTGTCAANNNNNNN
NNNNNNNNNNNNNNNNNNNNNNNNNNNNNNNNNNNNNNNNNNNNNNNNNNNNNNNNNNNNNNNNNNNNNNNNNNNNNNNN
NNNNNNNNNNNNNNNNNNNNNNNNNNNNNNNNNNNNNNNNNNNNNNNNNNNNNNNNNNNNNNNNNNNNNNNNNNNNNNNN
NNNNNNNNNNNNNNNNNNNNNNNNNNNNNNNNNNNNNNNNNNNNNNNNNNNNNNNNNNNNNNNNNNNNNNNNNNNNNNNN
NNNNNNNNNNNNNNNNNNNNNNNNNNNNNNNNNNNNNNNNNNNNNNNNNNNNNNNNNNNNNNNNNNNNNNNNNNNNNNNN
NNNNNNNNNNNNNNNNNNNNNNNNNNNNNNNNNNNNNNNNNNNNNNNNNNNNNNNNNNNNNNNNNNNNNNNNNNNNNNNN
NNNNNNNNNNNNNNNNNNNNNNNNNNNNNNNNNNNNNNNNNNNNNNNNNNNNNNNNNNNNNNNNNNNNNNNNNNNNNNNN
NNNNNNNNNNNNNNNNNNNNNNNNNNNNNNNNNNNNNNNNNNNNNNNNNNNNNNNNNNNNNNNNNNNNNNNNNNNNNNNN
NNNNNNNNNNNNNNNNNNNNNNNNNNNNNNNNNNNNNNNNNNNNNNNNNNNNNNNNNNNNNNNNNNNNNNNNNNNNNNNN
NNNNNNNNNNNNNNNNNNNNNNNNNNNNNNNNNNNNNNNNNNNNNNNNNNNNNNNNNNNNNNNNNNNNNNNNNNNNNNNN
NNNNNNNNNNNNNNNNNNNNNNNNNNNNNNNNNNNNNNNNNNNNNNNNNNNNNNNNNNNNNNNNNNNNNNNNNNNNNNNN
NNNNNNNNNNNNNNNNNNNNNNNNNNNNNNNNNNNNNNNNNNNNNNNNNNNNNNNNNNNNNNNNNNNNNNNNNNNNNNNN
NNNNNNNNNNNNNNNNNNNNNNNNNNNNNNNNNNNNNNNNNNNNNNNNNNNNNNNNNNNNNNNNNNNNNNNNNNNNNNNN
NNNNNNNNNNNNNNNNNNNNNNNNNNNNNNNNNNNNNNNNNNNNNNNNNNNNNNNNNNNNNNNNNNNNNNNNNNNNNNNN
NNNNNNNNNNNNNNNNNNNNNNNNNNNNNNNNNNNNNNNNNNNNNNNNNNNNNNNNNNNNNNNNNNNNNNNNNNNNNNNN
NNNNNNNNNNNNNNNNNNNNNNNNNNNNNNNNNNNNNNNNNNNNNNNNNNNNNNNNNNNNNNNNNNNNNNNNNNNNNNNN
NNNNNNNNNNNNNNNNNNNNNNNNNNNNNNNNNNNNNNNNNNNNNNNNNNNNNNNNNNNNNNNNNNNNNNNNNNNNNNNN
NNNNNNNNNNNNNNNNNNNNNNNNNNNNNNNNNNNNNNNNNNNNNNNNNNNNNNNNNNNNNNNNNNNNNNNNNNNNNNNN
NNNNNNNNNNNNNNNNNNNNNNNNNNNNNNNNNNNNNNNNNNNNNNNNNNNNNNNNNNNNNNNNNNNNNNNNNNNNNNNN
NNNNNNNNNNNNNNNNNNNNNNNNNNNNNNNNNNNNNNNNNNNNNNNNNNNNNNNNNNNNNNNNNNNNNNNNNNNNNNNN
NNNNNNNNNNNNNNNNNNNNNNNNNNNNNNNNNNNNNNNNNNNNNNNNNNNNNNNNNNNNNNNNNNNNNNNNNNNNNNNN
NNNNNNNNNNNNNNNNNNNNNNNNNNNNNNNNNNNNNNNNNNNNNNNNNNNNNNNNNNNNNNNNNNNNNNNNNNNNNNNN
NNNNNNNNNNNNNNNNNNNNNNNNNNNNNNNNNNNNNNNNNNNNNNNNNNNNNNNNNNNNNNNNNNNNNNNNNNNNNNNN
NNNNNNNNNNNNNNNNNNNNNNNNNNNNNNNNNNNNNNNNNNNNNNNNNNNNNNNNNNNNNNNNNNNNNNNNNNNNNNNN
NNNNNNNNNNNNNNNNNNNNNNNNNNNNNNNNNNNNNNNNNNNNNNNNNNNNNNNNNNNNNNNNNNNNNNNNNNNNNNNN
NNNNNNNNNNNNNNNNNNNNNNNNNNNNNNNNNNNNNNNNNNNNNNNNNNNNNNNNNNNNNNNNNNNNNNNNNNNNNNNN
NNNNNNNNNNNNNNNNNNNNNNNNNNNNNNNNNNNNNNNNNNNNNNNNNNNNNNNNNNNNNNNNNNNNNNNNNNNNNNNN
NNNNNNNNNNNNNNNNNNNNNNNNNNNNNNNNNNNNNNNNNNNNNNNNNNNNNNNNNNNNNNNNNNNNNNNNNNNNNNNN
NNNNNNNNNNNNNNNNNNNNNNNNNNNNNNNNNNNNNNNNNNNNNNNNNNNNNNNNNNNNNNNNNNNNNNNNNNNNNNNN
NNNNNNNNNNN
>DC21_02
CATTATCGAACTTTGA------------------------GGGGAGGGGAAGG-CTGTCGCTGGCTTTCTC-----GAGC
ATGTGC-ACGTCTT-CCTT---------------------CTCTCACAC-AAA-----CCCACACCTGTGCACCCTTCGT
AGGCCCTCG-AAAGAGG-ATCTATNGTATTTCATACAACACCCACTT----AGCATGTCCATAGAATGT----AATCG-A
AGGACTTCTGTC------------CTACGAAATC---ATACAACGAATTCTCAACCATGTCTTTGTCAAAA-----GGGC
ATGGCTTGGACTTTGGGAGC-CCTTGCTGGCC----------TTT-GGTCAGCTCTCCTGAAATGCATTAGCGAT---GG
--GTGGGCAAGTCTTCATTAGAGACGTGCACGGCCTT-CGACGTGATAA-------TGATCGTCGTGGCTGGA-GCGTCT
TTA-T--------------------CTTGCAATCCA-TCCTCGC-TCAC-AATC-TCCACTAGCTTT-------GGGT-C
AGC-CTTTGGCTATTAGTTCGGTCSCGAGACTTGACGAACGTCGG---GGGCAAGACTTTTTGGCTCNGTCGATTTCCAC
TTTCAGCAACGGATCTCTTGGCTCTCGCATCGATGAAGAACGCAGCGAATTGCGATAAGTAATGTGAATTGCAGATTTTC
AGTGAATCATCGAATCTTTGAACGCACCTTGCGCTCCTCGGTATTCCGAGGAGCATGCCTGTTTGAGTGTCATGCTCAAA
TTTTGAATCTGGCGGT--CTTGGG-CCGTCCGAGTTGTAATCTAGAGAAGCGTCTTCCGCGCT-GGACCGTGTACAAGTC
TCCTGGAAGGGAGCGTCATAGAGGGTGAGAATCCCGTCTTTGACACGGACTA-CCATGTGC--TATGTGATGCGCTCTCG
ACGAGTCGAGTTGTTTGGGAATGCAGCTCAAATCGGGTGGTAAATTCCATCTAAAGCTAAATACAGGCGAGAGACCGATA
GCGAACAAGTACCGTGAGGGAAAGATGAAAAGAACTTTGGAAAGAGAGTTAAACAGTACGTGAAATTGCTGAAAGGGAAA
CGCTTGATGTCAGTCGCGTCGTCCGGGGATCAACCTT--GCTT-CATCGCTGG--GTGTACTTCCCGGT-AGACGGGTCA
GCATCGGTTTCGGT-CGTCGTACAATGGCGAGAGGAACGTGGCACCCTTCT-----TGGGTGTG-TTATAGCCTTTCGTC
-GTATGCGGC-GGTCGGGACCGAGGAACTCAGCACGA-------CTTCGGTCTGTG---CTTAGGATGCTGGCATAATGG
CCTTAAGCGACCCGTCTTGAAACACGGACCAAGGAGTCTAACATGCCTGCGAGTGTTCGGGTGTC--AAACTCGTGCGCG
TAATGAAAGTGAAAGTTGAGACCTCCGT-CATGGA-GGGCATCGACGCCCGGACTTGAGTCTTTGACG--ACGGATCTGC
GGTAGAGCATGCATGTTGGGACCCGAAAGATGGTGAACTATGCCTGAATAGGGTGAAGCCAGAGGAAACTCTGGTGGAGG
CTCGTAGCGATTCTGACGTGCAAATCGATCGTCGAATTTGGGTATANNNNNNNNNNNNNNNNNNNNNNNNNNNNNNNNNN
NNNNNNNNNNNNNNNNNNNNNNNNNNNNNNNNNNNNNNNNNNNNNNNNNNNNNNNNNNNNNNNNNNNNNNNNNNNNNNNN
NNNNNNNNNNNNNNNNNNNNNNNNNNNNNNNNNNNNNNNNNNNNNNNNNNNNNNNNNNNNNNNNNNNNNNNNNNNNNNNN
NNNNNNNNNNNNNNNNNNNNNNNNNNNNNNNNNNNNNNNNNNNNNNNNNNNNNNNNNNNNNNNNNNNNNNNNNNNNNNNN
NNNNNNNNNNNNNNNNNNNNNNNNNNNNNNNNNNNNNNNNNNNNNNNNNNNNNNNNNNNNNNNNNNNNNNNNNNNNNNNN
NNNNNNNNNNNNNNNNNNNNNNNNNNNNNNNNNNNNNNNNNNNNNNNNNNNNNNNNNNNNNNNNNNNNNNNNNNNNNNNN
NNNNNNNNNNNNNNNNNNNNNNNNNNNNNNNNNNNNNNNNNNNNNNNNNNNNNNNNNNNNNNNNNNNNNNNNNNNNNNNN
NNNNNNNNNNNNNNNNNNNNNNNNNNNNNNNNNNNNNNNNNNNNNNNNNNNNNNNNNNNNNNNNNNNNNNNNNNNNNNNN
NNNNNNNNNNNNNNNNNNNNNNNNNNNNNNNNNNNGAAACCCCAGAAGGACAAGCTTGTGGTCTCGTCAAGAATTTGGCG
TTGATGGCTTGTATCTCTGTTGGTTCATATTCTGCTCCCGTCATCGAATTTTTGGAAGAATGGGGTCTTGAATCACTAGA
AGAGAATGCACATTCATCAACGCCCTGCACGAAGGTCTTCGTAAATGGTGTCTGGATGGGTGTACATCGTGATCCCGCCA
ACCTTGTGAAGACGATCAAAAAACTTCGCCGGAAAGATGACATTAGTCCCGAAGTTTCTGTGGTTCGTGATATTCGCGAG
AGGGAACTTCGTCTCTACACTGACGCAGGGCGAGTTTGTCGACCTCTCTTCATTGTTGAAAATCAGCAGCTTGCCCTGCA
GAAGAAGCATATCAAATGGCTTAACCAGGGCTACCGCGACGATGATGGTGAAGAGTTCAAATGGGAGCAGCTGGTGAAGA
CAGGGATAATCGAATTTTTGGATGCTGAGGAGGAAGAAACAGTGATGATTTCCATGACACCAGAAGATTTGGAGAATTCC
AGACTACAATCTGCAGGCATCAACCCGCACGAGAACGATGGAGATTTTGACCCCGCTGCGCGACTAAAGGCTGGAATCAA
TGCGCACACATGGACTCACTGCGAGATCCATCCTAGTATGATACTTGGTGTTTGTGCCAGTATCATTCCTTTCCCCGATC
ACAATCAGNNNNNNNNNNNNNNNNNNNNNNNNNNNNNNNGTACGT---GCTACTTCGACATGGATNNNNNNNNNNNNNNN
NNNNNNNNNNN
>DC21_24
CATTATCGAACTTTGA------------------------GGGGAGGGGAAGG-CTGTCGCTGGCTTTCTC-----GAGC
ATGTGC-ACGTCTT-CCTT---------------------CTCTCACAC-AAA-----CCCACACCTGTGCACCCTTCGT
AGGCCCTCG-AAAGAGG-ATCTATNGTATTTCATACAACACCCACTT----AGCATGTCCATAGAATGT----AATCG-A
AGGACTTCTGTC------------CTACGAAATC---ATACAACGAATTCTCAACCATGTCTTTGTCAAAA-----GGGC
ATGGCTTGGACTTTGGGAGC-CCTTGCTGGCC----------TTT-GGTCAGCTCTCCTGAAATGCATTAGCGAT---GG
--GTGGGCAAGTCTTCATTAGAGACGTGCACGGCCTT-CGACGTGATAA-------TGATCGTCGTGGCTGGA-GCGTCT
TTA-T--------------------CTTGCAATCCA-TCCTCGC-TCAC-AATC-TCCACTAGCTTT-------GGGT-C
AGC-CTTTGGCTATTAGTTCGGTCSCGAGACTTGACGAACGTCGG---GGGCAAGACTTTTTGGCTCNGTCGATTTCCAC
TTTCAGCAACGGATCTCTTGGCTCTCGCATCGATGAAGAACGCAGCGAATTGCGATAAGTAATGTGAATTGCAGATTTTC
AGTGAATCATCGAATCTTTGAACGCACCTTGCGCTCCTCGGTATTCCGAGGAGCATGCCTGTTTGAGTGTCATGCTCAAA
TTTTGAATCTGGCGGT--CTTGGG-CCGTCCGAGTTGTAATCTAGAGAAGCGTCTTCCGCGCT-GGACCGTGTACAAGTC
TCCTGGAAGGGAGCGTCATAGAGGGTGAGAATCCCGTCTTTGACACGGACTA-CCATGTGC--TATGTGATGCGCTCTCG
ACGAGTCGAGTTGTTTGGGAATGCAGCTCAAATCGGGTGGTAAATTCCATCTAAAGCTAAATACAGGCGAGAGACCGATA
GCGAACAAGTACCGTGAGGGAAAGATGAAAAGAACTTTGGAAAGAGAGTTAAACAGTACGTGAAATTGCTGAAAGGGAAA
CGCTTGATGTCAGTCGCGTCGTCCGGGGATCAACCTT--GCTT-CATCGCTGG--GTGTACTTCCCGGT-AGACGGGTCA
GCATCGGTTTCGGT-CGTCGTACAATGGCGAGAGGAACGTGGCACCCTTCT-----TGGGTGTG-TTATAGCCTTTCGTC
-GTATGCGGC-GGTCGGGACCGAGGAACTCAGCACGA-------CTTCGGTCTGTG---CTTAGGATGCTGGCATAATGG
CCTTAAGCGACCCGTCTTGAAACACGGACCAAGGAGTCTAACATGCCTGCGAGTGTTCGGGTGTC--AAACTCGTGCGCG
TAATGAAAGTGAAAGTTGAGACCTCCGT-CATGGA-GGGCATCGACGCCCGGACTTGAGTCTTTGACG--ACGGATCTGC
GGTAGAGCATGCATGTTGGGACCCGAAAGATGGTGAACTATGCCTGAATAGGGTGAAGCCAGAGGAAACTCTGGTGGAGG
CTCGTAGCGATTCTGACGTGCAAATCGATCGTCGAATTTGGGTATANNNNNNNNNNNNNNNNNNNNNNNNNNNNNNNNNN
NNNNNNNNNNNNNNNNNNNNNNNNNNNNNNNNNNNNNNNNNNNNNNNNNNNNNNNNNNNNNNNNNNNNNNNNNNNNNNNN
NNNNNNNNNNNNNNNNNNNNNNNNNNNNNNNNNNNNNNNNNNNNNNNNNNNNNNNNNNNNNNNNNNNNNNNNNNNNNNNN
NNNNNNNNNNNNNNNNNNNNNNNNNNNNNNNNNNNNNNNNNNNNNNNNNNNNNNNNNNNNNNNNNNNNNNNNNNNNNNNN
NNNNNNNNNNNNNNNNNNNNNNNNNNNNNNNNNNNNNNNNNNNNNNNNNNNNNNNNNNNNNNNNNNNNNNNNNNNNNNNN
NNNNNNNNNNNNNNNNNNNNNNNNNNNNNNNNNNNNNNNNNNNNNNNNNNNNNNNNNNNNNNNNNNNNNNNNNNNNNNNN
NNNNNNNNNNNNNNNNNNNNNNNNNNNNNNNNNNNNNNNNNNNNNNNNNNNNNNNNNNNNNNNNNNNNNNNNNNNNNNNN
NNNNNNNNNNNNNNNNNNNNNNNNNNNNNNNNNNNNNNNNNNNNNNNNNNNNNNNNNNNNNNNNNNNNNNNNNNNNNNNN
NNNNNNNNNNNNNNNNNNNNNNNNNNNNNNNNNNNNNNNCCCCAGAAGGACAAGCTTGTGGTCTCGTCAAGAATTTGGCG
TTGATGGCTTGTATCTCTGTTGGTTCATATTCTGCTCCCGTCATCGAATTTTTGGAAGAATGGGGTCTTGAATCACTAGA
AGAGAATGCACATTCATCAACGCCCTGCACGAAGGTCTTCGTAAATGGTGTCTGGATGGGTGTACATCGTGATCCCGCCA
ACCTTGTGAAGACGATCAAAAAACTTCGCCGGAAAGATGACATTAGTCCCGAAGTTTCTGTGGTTCGTGATATTCGCGAG
AGGGAACTTCGTCTCTACACTGACGCAGGGCGAGTTTGTCGACCTCTCTTCATTGTTGAAAATCAGCAGCTTGCCCTGCA
GAAGAAGCATATCAAATGGCTTAACCAGGGCTACCGCGACGATGATGGTGAAGAGTTCAAATGGGAGCAGCTGGTGAAGA
CAGGGATAATCGAATTTTTGGATGCTGAGGAGGAAGAAACAGTGATGATTTCCATGACACCAGAAGATTTGGAGAATTCC
AGACTACAATCTGCAGGCATCAACCCGCACGAGAACGATGGAGATTTTGACCCCGCTGCGCGACTAAAGGCTGGAATCAA
TGCGCACACATGGACTCACTGCGAGATCCATCCTAGTATGATACTTGGTGTTTGTGCCAGTATCATTCCTTTCCCCGATC
ACAATCAGNNNNNNNNNNNNNNNNNNNNNNNNNNNNNNNGTACGT---GCTACTTCGACANNNNNNNNNNNNNNNNNNNN
NNNNNNNNNNN
>DC_16_51
NNNNNNNNNNNNNNNNNNNNNNNNNNNNNNNNNNNNNNNNNNNNNNNNNNNNNNNNNNNNNNNNNNNNNNNNNNNNNNNN
NNNNNNNNNNNNNNNNNNNNNNNNNNNNNNNNNNNNNNNNNNNNNNNNNNNNNNNNNNNNNNNNNNNNNNNNNNNNNNNN
NNNNNNNNNNNNNNNNNNNNNNNNNNNNNNNNNNNNNNNNNNNNNNNNNNNNNNNNNNNNNNNNNNNNNNNNNNNNNNNN
NNNNNNNNNNNNNNNNNNNNNNNNNNNNNNNNNNNNNNNNNNNNNNNNNNNNNNNNNNNNNNNNNNNNNNNNNNNNNNNN
NNNNNNNNNNNNNNNNNNNNNNNNNNNNNNNNNNNNNNNNNNNNNNNNNNNNNNNNNNNNNNNNNNNNNNNNNNNNNNNN
NNNNNNNNNNNNNNNNNNNNNNNNNNNNNNNNNNNNNNNNNNNNNNNNNNNNNNNNNNNNNNNNNNNNNNNNNNNNNNNN
NNNNNNNNNNNNNNNNNNNNNNNNNNNNNNNNNNNNNNNNNNNNNNNNNNNNNNNNNNNNNNNNNNNNNNNNNNNNNNNN
NNNNNNNNNNNNNNNNNNNNNNNNNNNNNNNNNNNNNNNNNNNNNNNNNNNNNNNNNNNNNNNNNNNNNNNNNNNNNNNN
NNNNNNNNNNNNNNNNNNNNNNNNNNNNNNNNNNNNNNNNNNNNNNNNNNNNNNNNNNNNNNNNNNNNNNNNNNNNNNNN
NNNNNNNNNNNNNNNNNNNNNNNNNNNNNNNNNNNNNNNNNNNNNNNNNNNNNNNNNNNNNNNNNNNNNNNNNNNNNNNN
NNNNNNNNNNNNNNNNNNNNNNNNNNNNNNNNNNNNNNAATCTAGAGAAGCGTCTTCCGCGCT-GGACCGTGTACAAGTC
TCCTGGAAGGGAGCGTCATAGAGGGTGAGAATCCCGTCTTTGACACGGACTA-CCA-GTGC--TATGTGATGCGCTCTCG
ACGAGTCGAGTTGTTTGGGAATGCAGCTCAAATAGGGTGGTAAATTCCATCTAAAGCTAAATACAGGCGAGAGACCGATA
GCGAACAAGTACCGTGAGGGAAAGATGAAAAGAACTTTGGAAAGAGAGTTAAACAGTACGTGAAATTGCTGAAAGGGAAA
CGCTTGATGTCAGTCACGTCGTCCGGGGATCAACCTT--GCTT-CACCGCTGG--GTGTACTTCCCGGC-AGACGGGTCA
GCATCGGTTTCGGT-CGTCGTACAATGGCGAGAGGAACGTGGCACCCTTCT-----AGGGTGTG-TTATAGCCTTTCGTC
-GTATGCGGC-GGTCGGGACCGAGGAACTCAGCACGA-------CTTCGGTCTGTG---CTTAGGATGCTGGCATAATGG
CCTTAAGCGACCCGTCTTGAAACACGGACCAAGGAGTCTAACATGCCTGCGAGTGTTCGGGTGTC--AAACTCGTGCGCG
CAATGAAAGTGAAAGTCGAGACCTCCGT-CGTGGAGGGGCATCGACGCCCGGACTTGAGTCTTTGACG--ACGGATCTGC
GGTAGAGCATGCATGTTNNNNNNNNNNNNNNNNNNNNNNNNNNNNNNNNNNNNNNNNNNNNNNNNNNNNNNNNNNNNNNN
NNNNNNNNNNNNNNNNNNNNNNNNNNNNNNNNNNNNNNNNNNNNNNNNNNNNNNNNNNNNNNNNNNNNNNNNNNNNNNNN
NNNNNNNNNNNNNNNNNNNNNNNNNNNNNNNNNNNNNNNNNNNNNNNNNNNNNNNNNNNNNNNNNNNNNNNNNNNNNNNN
NNNNNNNNNNNNNNNNNNNNNNNNNNNNNNNNNNNNNNNNNNNNNNNNNNNNNNNNNNNNNNNNNNNNNNNNNNNNNNNN
NNNNNNNNNNNNNNNNNNNNNNNNNNNNNNNNNNNNNNNNNNNNNNNNNNNNNNNNNNNNNNNNNNNNNNNNNNNNNNNN
NNNNNNNNNNNNNNNNNNNNNNNNNNNNNNNNNNNNNNNNNNNNNNNNNNNNNNNNNNNNNNNNNNNNNNNNNNNNNNNN
NNNNNNNNNNNNNNNNNNNNNNNNNNNNNNNNNNNNNNNNNNNNNNNNNNNNNNNNNNNNNNNNNNNNNNNNNNNNNNNN
NNNNNNNNNNNNNNNNNNNNNNNNNNNNNNNNNNNNNNNNNNNNNNNNNNNNNNNNNNNNNNNNNNNNNNNNNNNNNNNN
NNNNNNNNNNNNNNNNNNNNNNNNNNNNNNNNNNNNNNNNNNNNNNNNNNNNNNNNNNNNNNNNNNNNNNNNNNNNNNNN
NNNNNNNNNNNNNNNNNNNNNNNNNNNNNNNNNNNNNNNNNNNNNNNNNNNNNNNNNNNNNNNNNNNNNNNNNNNNNNNN
NNNNNNNNNNNNNNNNNNNNNNNNNNNNNNNNNNNNNNNNNNNNNNNNNNNNNNNNNNNNNNNNNNNNNNNNNNNNNNNN
NNNNNNNNNNNNNNNNNNNNNNNNNNNNNNNNNNNNNNNNNNNNNNNNNNNNNNNNNNNNNNNNNNNNNNNNNNNNNNNN
NNNNNNNNNNNNNNNNNNNNNNNNNNNNNNNNNNNNNNNNNNNNNNNNNNNNNNNNNNNNNNNNNNNNNNNNNNNNNNNN
NNNNNNNNNNNNNNNNNNNNNNNNNNNNNNNNNNNNNNNNNNNNNNNNNNNNNNNNNNNNNNNNNNNNNNNNNNNNNNNN
NNNNNNNNNNNNNNNNNNNNNNNNNNNNNNNNNNNNNNNNNNNNNNNNNNNNNNNNNNNNNNNNNNNNNNNNNNNNNNNN
NNNNNNNNNNNNNNNNNNNNNNNNNNNNNNNNNNNNNNNNNNNNNNNNNNNNNNNNNNNNNNNNNNNNNNNNNNNNNNNN
NNNNNNNNNNNNNNNNNNNNNNNNNNNNNNNNNNNNNNNNNNNNNNNNNNNNNNNNNNNNNNNNNNNNNNNNNNNNNNNN
NNNNNNNNNNNNNNNNNNNNNNNNNNNNNNNNNNNNNNNNNNNNNNNNNNNNNNNNNNNNNNNNNNNNNNNNNNNNNNNN
NNNNNNNNNNNNNNNNNNNNNNNNNNNNNNNNNNNNNNNNNNNNNNNNNNNNNNNNNNNNNNNNNNNNNNNNNNNNNNNN
NNNNNNNNNNN
>DUKE_0351605
CATTATTGAATTTCGAGGAG--------TAAGGAAAAATGAAGAGAGTGTAGGATTGTCGCTGGCTTCATA-ACTGAAGC
ATGTGC-ACGTCTTCTTTCTTTTCTTTGA--------TTCTTCTCTTCTTATAATACATTTACACCTGTGCACCTATTGT
AGGCCCTCGAAAAGAGGGACCTATGTTTTTTCACATCACACCCCCTCA--TCGTATGTCTATAGAATGT----GCTC---
---------------------TTTCGAGAAAATCAT-ATACAATGAATTCTCAACCATACCTTGATTTATTTCA-AGGGC
ATGGCTTGGACTTTGGGGGGAGTCTGCTGGTGATGGTGAATCTGT-TGTCAGCTCTCCTGAAATGCATTAGCAAATGCGG
--GTGGGCACACAAGT-CTTTTGACGTGTACGGCCTTTTGACGTGATAAAATTGTAATCTTGTCGTGGCTGGA-GCGTAG
GAGAAAAGACTTGCATGGGAAAATAAACCCAACCCATTCCATGC-TTCT-AAAT-ATTTCYAGACACTACCCTAAAAG-T
CCT-GTCCATCTACTAG-TCGGTCGAAATGCT-GACGAACGTGTGGCAAGGC----TTTTTTGGTTTTGTCATTTCTTGC
TTTCAGCAATGGATCTCTTGGCTCTCGCATCGATGAAGAACGCAGCGAATTGCGATAAGTAATGTGAATTGCAGATTTTC
AGTGAATCATCGAATCTTTGAACGCACCTTGCGCTCCTTGGTATTCCGAGGAGCATGCCTGTTTGAGTGTCATNNNNNNN
NNNNNNNNNNNNNNNNNNNNNNNNNNNNNNNNNNNNNNNNNNNNNNNNNNNNNNNNNNNNNNNNNNNNNNNNNNNNNNNN
NNNNNNNNNNNNNNNNNNNNNNNNNNNNNNNNNNNNNNNNNNNNNNNNNNNNNNNNNNNNNNNNNNNNNNNNNNNNNNNN
NNNNNNNNNNNNNNNNNNNNNNNNNNNNNNNNNNNNNNNNNNNNNNNNNNNNNNNNNNNNNNNNNNNNNNNNNNNNNNNN
NNNNNNNNNNNNNNNNNNNNNNNNNNNNNNNNNNNNNNNNNNNNNNNNNNNNNNNNNNNNNNNNNNNNNNNNNNNNNNNN
NNNNNNNNNNNNNNNNNNNNNNNNNNNNNNNNNNNNNNNNNNNNNNNNNNNNNNNNNNNNNNNNNNNNNNNNNNNNNNNN
NNNNNNNNNNNNNNNNNNNNNNNNNNNNNNNNNNNNNNNNNNNNNNNNNNNNNNNNNNNNNNNNNNNNNNNNNNNNNNNN
NNNNNNNNNNNNNNNNNNNNNNNNNNNNNNNNNNNNNNNNNNNNNNNNNNNNNNNNNNNNNNNNNNNNNNNNNNNNNNNN
NNNNNNNNNNNNNNNNNNNNNNNNNNNNNNNNNNNNNNNNNNNNNNNNNNNNNNNNNNNNNNNNNNNNNNNNNNNNNNNN
NNNNNNNNNNNNNNNNNNNNNNNNNNNNNNNNNNNNNNNNNNNNNNNNNNNNNNNNNNNNNNNNNNNNNNNNNNNNNNNN
NNNNNNNNNNNNNNNNNNNNNNNNNNNNNNNNNNNNNNNNNNNNNNNNNNNNNNNNNNNNNNNNNNNNNNNNNNNNNNNN
NNNNNNNNNNNNNNNNNNNNNNNNNNNNNNNNNNNNNNNNNNNNNNNNNNNNNNNNNNNNNNNNNNNNNNNNNNNNNNNN
NNNNNNNNNNNNNNNNNNNNNNNNNNNNNNNNNNNNNNNNNNNNNNNNNNNNNNNNNNNNNNNNNNNNNNNNNNNNNNNN
NNNNNNNNNNNNNNNNNNNNNNNNNNNNNNNNNNNNNNNNNNNNNNNNNNNNNNNNNNNNNNNNNNNNNNNNNNNNNNNN
NNNNNNNNNNNNNNNNNNNNNNNNNNNNNNNNNNNNNNNNNNNNNNNNNNNNNNNNNNNNNNNNNNNNNNNNNNNNNNNN
NNNNNNNNNNNNNNNNNNNNNNNNNNNNNNNNNNNNNNNNNNNNNNNNNNNNNNNNNNNNNNNNNNNNNNNNNNNNNNNN
NNNNNNNNNNNNNNNNNNNNNNNNNNNNNNNNNNNNNNNNNNNNNNNNNNNNNNNNNNNNNNNNNNNNNNNNNNNNNNNN
NNNNNNNNNNNNNNNNNNNNNNNNNNNNNNNNNNNNNNNNNNNNNNNNNNNNNNNNNNNNNNNNNNNNNNNNNNNNNNNN
NNNNNNNNNNNNNNNNNNNNNNNNNNNNNNNNNNNNNNNNNNNNNNNNNNNNNNNNNNNNNNNNNNNNNNNNNNNNNNNN
NNNNNNNNNNNNNNNNNNNNNNNNNNNNNNNNNNNNNNNNNNNNNNNNNNNNNNNNNNNNNNNNNNNNNNNNNNNNNNNN
NNNNNNNNNNNNNNNNNNNNNNNNNNNNNNNNNNNNNNNNNNNNNNNNNNNNNNNNNNNNNNNNNNNNNNNNNNNNNNNN
NNNNNNNNNNNNNNNNNNNNNNNNNNNNNNNNNNNNNNNNNNNNNNNNNNNNNNNNNNNNNNNNNNNNNNNNNNNNNNNN
NNNNNNNNNNNNNNNNNNNNNNNNNNNNNNNNNNNNNNNNNNNNNNNNNNNNNNNNNNNNNNNNNNNNNNNNNNNNNNNN
NNNNNNNNNNNNNNNNNNNNNNNNNNNNNNNNNNNNNNNNNNNNNNNNNNNNNNNNNNNNNNNNNNNNNNNNNNNNNNNN
NNNNNNNNNNNNNNNNNNNNNNNNNNNNNNNNNNNNNNNNNNNNNNNNNNNNNNNNNNNNNNNNNNNNNNNNNNNNNNNN
NNNNNNNNNNNNNNNNNNNNNNNNNNNNNNNNNNNNNNNNNNNNNNNNNNNNNNNNNNNNNNNNNNNNNNNNNNNNNNNN
NNNNNNNNNNNNNNNNNNNNNNNNNNNNNNNNNNNNNNNNNNNNNNNNNNNNNNNNNNNNNNNNNNNNNNNNNNNNNNNN
NNNNNNNNNNNNNNNNNNNNNNNNNNNNNNNNNNNNNNNNNNNNNNNNNNNNNNNNNNNNNNNNNNNNNNNNNNNNNNNN
NNNNNNNNNNNNNNNNNNNNNNNNNNNNNNNNNNNNNNNNNNNNNNNNNNNNNNNNNNNNNNNNNNNNNNNNNNNNNNNN
NNNNNNNNNNN
>DUKE_0352590
CATTATTGAATTTCGAGGAG--------TAAGGAAAAATGAAGAGAGTGTAGGATTGTCGCTGGCTTCATA-ACTGAAGC
ATGTGC-ACGTCTTCTTTCTTTTCTTTGA--------TTCTTCTCTTCTTATAATACATTTACACCTGTGCACCTATTGT
AGGCCCTCGAAAAGAGGGACCTATGTTTTTTCACATCACACCCCCTCA--TCGTATGTCTATAGAATGT----GCTC---
---------------------TTTCGAGAAAATCAT-ATACAATGAATTCTCAACCATACCTTGATTTATTTCA-AGGGC
ATGGCTTGGACTTTGGGGGGAGTCTGCTGGTGATGGTGAATCTGT-TGTCAGCTCTCCTGAAATGCATTAGCAAATGCGG
--GTGGGCACACAAGT-CTTTTGACGTGTACGGCCTTTTGACGTGATAAAATTGTAATCTTGTCGTGGCTGGA-GCGTAG
GAGAAAAGACTTGCATGGGAAAATAAACCCAACCCATTCCATGC-TTCT-AAAT-ATTTCTAGACACTACCCTAAAAG-T
CCT-GTCCATCTACTAG-TCGGTCGAAATGCT-GACGAACGTGTGGCAAGGC----TTTTTTGGTTTTGTCATTTCTTGC
TTTCAGCAATGGATCTCTTGGCTCTCGCATCGATGAAGAACGCAGCGAATTGCGATAAGTAATGTGAATTGCAGATTTTC
AGTGAATCATCGAATCTTTGAACGCACCTTGCGCTCCTTGGTATTCCGAGGAGCATGCCTGTTTGAGTGTCATNNNNNNN
NNNNNNNNNNNNNNNNNNNNNNNNNNNNNNNNNNNNNNNNNNNNNNNNNNNNNNNNNNNNNNNNNNNNNNNNNNNNNNNN
NNNNNNNNNNNNNNNNNNNNNNNNNNNNNNNNNNNNNNNNNNNNNNNNNNNNNNNNNNNNNNNNNNNNNNNNNNNNNNNN
NNNNNNNNNNNNNNNNNNNNNNNNNNNNNNNNNNNNNNNNNNNNNNNNNNNNNNNNNNNNNNNNNNNNNNNNNNNNNNNN
NNNNNNNNNNNNNNNNNNNNNNNNNNNNNNNNNNNNNNNNNNNNNNNNNNNNNNNNNNNNNNNNNNNNNNNNNNNNNNNN
NNNNNNNNNNNNNNNNNNNNNNNNNNNNNNNNNNNNNNNNNNNNNNNNNNNNNNNNNNNNNNNNNNNNNNNNNNNNNNNN
NNNNNNNNNNNNNNNNNNNNNNNNNNNNNNNNNNNNNNNNNNNNNNNNNNNNNNNNNNNNNNNNNNNNNNNNNNNNNNNN
NNNNNNNNNNNNNNNNNNNNNNNNNNNNNNNNNNNNNNNNNNNNNNNNNNNNNNNNNNNNNNNNNNNNNNNNNNNNNNNN
NNNNNNNNNNNNNNNNNNNNNNNNNNNNNNNNNNNNNNNNNNNNNNNNNNNNNNNNNNNNNNNNNNNNNNNNNNNNNNNN
NNNNNNNNNNNNNNNNNNNNNNNNNNNNNNNNNNNNNNNNNNNNNNNNNNNNNNNNNNNNNNNNNNNNNNNNNNNNNNNN
NNNNNNNNNNNNNNNNNNNNNNNNNNNNNNNNNNNNNNNNNNNNNNNNNNNNNNNNNNNNNNNNNNNNNNNNNNNNNNNN
NNNNNNNNNNNNNNNNNNNNNNNNNNNNNNNNNNNNNNNNNNNNNNNNNNNNNNNNNNNNNNNNNNNNNNNNNNNNNNNN
NNNNNNNNNNNNNNNNNNNNNNNNNNNNNNNNNNNNNNNNNNNNNNNNNNNNNNNNNNNNNNNNNNNNNNNNNNNNNNNN
NNNNNNNNNNNNNNNNNNNNNNNNNNNNNNNNNNNNNNNNNNNNNNNNNNNNNNNNNNNNNNNNNNNNNNNNNNNNNNNN
NNNNNNNNNNNNNNNNNNNNNNNNNNNNNNNNNNNNNNNNNNNNNNNNNNNNNNNNNNNNNNNNNNNNNNNNNNNNNNNN
NNNNNNNNNNNNNNNNNNNNNNNNNNNNNNNNNNNNNNNNNNNNNNNNNNNNNNNNNNNNNNNNNNNNNNNNNNNNNNNN
NNNNNNNNNNNNNNNNNNNNNNNNNNNNNNNNNNNNNNNNNNNNNNNNNNNNNNNNNNNNNNNNNNNNNNNNNNNNNNNN
NNNNNNNNNNNNNNNNNNNNNNNNNNNNNNNNNNNNNNNNNNNNNNNNNNNNNNNNNNNNNNNNNNNNNNNNNNNNNNNN
NNNNNNNNNNNNNNNNNNNNNNNNNNNNNNNNNNNNNNNNNNNNNNNNNNNNNNNNNNNNNNNNNNNNNNNNNNNNNNNN
NNNNNNNNNNNNNNNNNNNNNNNNNNNNNNNNNNNNNNNNNNNNNNNNNNNNNNNNNNNNNNNNNNNNNNNNNNNNNNNN
NNNNNNNNNNNNNNNNNNNNNNNNNNNNNNNNNNNNNNNNNNNNNNNNNNNNNNNNNNNNNNNNNNNNNNNNNNNNNNNN
NNNNNNNNNNNNNNNNNNNNNNNNNNNNNNNNNNNNNNNNNNNNNNNNNNNNNNNNNNNNNNNNNNNNNNNNNNNNNNNN
NNNNNNNNNNNNNNNNNNNNNNNNNNNNNNNNNNNNNNNNNNNNNNNNNNNNNNNNNNNNNNNNNNNNNNNNNNNNNNNN
NNNNNNNNNNNNNNNNNNNNNNNNNNNNNNNNNNNNNNNNNNNNNNNNNNNNNNNNNNNNNNNNNNNNNNNNNNNNNNNN
NNNNNNNNNNNNNNNNNNNNNNNNNNNNNNNNNNNNNNNNNNNNNNNNNNNNNNNNNNNNNNNNNNNNNNNNNNNNNNNN
NNNNNNNNNNNNNNNNNNNNNNNNNNNNNNNNNNNNNNNNNNNNNNNNNNNNNNNNNNNNNNNNNNNNNNNNNNNNNNNN
NNNNNNNNNNNNNNNNNNNNNNNNNNNNNNNNNNNNNNNNNNNNNNNNNNNNNNNNNNNNNNNNNNNNNNNNNNNNNNNN
NNNNNNNNNNNNNNNNNNNNNNNNNNNNNNNNNNNNNNNNNNNNNNNNNNNNNNNNNNNNNNNNNNNNNNNNNNNNNNNN
NNNNNNNNNNNNNNNNNNNNNNNNNNNNNNNNNNNNNNNNNNNNNNNNNNNNNNNNNNNNNNNNNNNNNNNNNNNNNNNN
NNNNNNNNNNN
>Farid_1035
CATTATCGAACT---------------------------------GGGGAAGG-CTGTCGCTGGCTCTCTC-----GAGC
ATGTGC-ACGTCTTTTCGT-----------------------CT--------------CACACACCTGTGCACCCATTGT
AGGCCCTCG-AAAGAGG-ATCTAC-GTATTTCATACAACACCCACTT----AGCATGTCCATAGAATGT----AATCA-T
AGGGATCGTCCTACGGGGCGGTATCTACGAAATC---ATACAACGAATTCTCAACCATGCCCCTTTGTCAAAA---GGAC
ATGGCTTGGACTNTGGGAG--CCTTGCTGGCC--------TTTTT-GGTCAGCTCTCCTGAAATGCATTAGCGAT---GG
--GTGGGCAAGTCTTCATTAGAGACGTGCACGGCCTT-CGACGTGATAA-------TGATCGTCGTGGCTGGA-GCGTCT
TTATT--------------------CTTGCGATCCG-TCCTCGC-TCAC-AATC-TCTGCTAGCCTT-------GGGT-T
AGC-TTTTGGCTATTAGTTCGGTCGCGAGACCTGACGAACGTCAG---AGGTGCACTCCCAAGGACTGGTCGATTTCGAC
TTTCAGCAACGGATCTCTTGGCTCTCGCATCGATGAAGAACGCAGCGAATTGCGATAAGTAATGTGAATTGCAGATTTTC
AGTGAATCATCGAATCTTTGAACGCACCTTGCGCTCCTCGGTATTCCGAGGAGCATGCCTGTTTGAGTGTCATNNNNNNN
NNNNNNNNNNNNNNNNNNNNNNNNNNNNNNNNNNNNNNNNNNNNNNNNNNNNNNNNNNNNNNNNNNNNNNNNNNNNNNNN
NNNNNNNNNNNNNNNNNNNNNNNNNNNNNNNNNNNNNNNNNNNNNNNNNNNNNNNNNNNNNNNNNNNNNNNNNNNNNNNN
NNNNNNNNNNNNNNNNNNNNNNNNNNNNNNNNNNNNNNNNNNNNNNNNNNNNNNNNNNNNNNNNNNNNNNNNNNNNNNNN
NNNNNNNNNNNNNNNNNNNNNNNNNNNNNNNNNNNNNNNNNNNNNNNNNNNNNNNNNNNNNNNNNNNNNNNNNNNNNNNN
NNNNNNNNNNNNNNNNNNNNNNNNNNNNNNNNNNNNNNNNNNNNNNNNNNNNNNNNNNNNNNNNNNNNNNNNNNNNNNNN
NNNNNNNNNNNNNNNNNNNNNNNNNNNNNNNNNNNNNNNNNNNNNNNNNNNNNNNNNNNNNNNNNNNNNNNNNNNNNNNN
NNNNNNNNNNNNNNNNNNNNNNNNNNNNNNNNNNNNNNNNNNNNNNNNNNNNNNNNNNNNNNNNNNNNNNNNNNNNNNNN
NNNNNNNNNNNNNNNNNNNNNNNNNNNNNNNNNNNNNNNNNNNNNNNNNNNNNNNNNNNNNNNNNNNNNNNNNNNNNNNN
NNNNNNNNNNNNNNNNNNNNNNNNNNNNNNNNNNNNNNNNNNNNNNNNNNNNNNNNNNNNNNNNNNNNNNNNNNNNNNNN
NNNNNNNNNNNNNNNNNNNNNNNNNNNNNNNNNNNNNNNNNNNNNNNNNNNNNNNNNNNNNNNNNNNNNNNNNNNNNNNN
NNNNNNNNNNNNNNNNNNNNNNNNNNNNNNNNNNNNNNNNNNNNNNNNNNNNNNNNNNNNNNNNNNNNNNNNNNNNNNNN
NNNNNNNNNNNNNNNNNNNNNNNNNNNNNNNNNNNNNNNNNNNNNNNNNNNNNNNNNNNNNNNNNNNNNNNNNNNNNNNN
NNNNNNNNNNNNNNNNNNNNNNNNNNNNNNNNNNNNNNNNNNNNNNNNNNNNNNNNNNNNNNNNNNNNNNNNNNNNNNNN
NNNNNNNNNNNNNNNNNNNNNNNNNNNNNNNNNNNNNNNNNNNNNNNNNNNNNNNNNNNNNNNNNNNNNNNNNNNNNNNN
NNNNNNNNNNNNNNNNNNNNNNNNNNNNNNNNNNNNNNNNNNNNNNNNNNNNNNNNNNNNNNNNNNNNNNNNNNNNNNNN
NNNNNNNNNNNNNNNNNNNNNNNNNNNNNNNNNNNNNNNNNNNNNNNNNNNNNNNNNNNNNNNNNNNNNNNNNNNNNNNN
NNNNNNNNNNNNNNNNNNNNNNNNNNNNNNNNNNNNNNNNNNNNNNNNNNNNNNNNNNNNNNNNNNNNNNNNNNNNNNNN
NNNNNNNNNNNNNNNNNNNNNNNNNNNNNNNNNNNNNNNNNNNNNNNNNNNNNNNNNNNNNNNNNNNNNNNNNNNNNNNN
NNNNNNNNNNNNNNNNNNNNNNNNNNNNNNNNNNNNNNNNNNNNNNNNNNNNNNNNNNNNNNNNNNNNNNNNNNNNNNNN
NNNNNNNNNNNNNNNNNNNNNNNNNNNNNNNNNNNNNNNNNNNNNNNNNNNNNNNNNNNNNNNNNNNNNNNNNNNNNNNN
NNNNNNNNNNNNNNNNNNNNNNNNNNNNNNNNNNNNNNNNNNNNNNNNNNNNNNNNNNNNNNNNNNNNNNNNNNNNNNNN
NNNNNNNNNNNNNNNNNNNNNNNNNNNNNNNNNNNNNNNNNNNNNNNNNNNNNNNNNNNNNNNNNNNNNNNNNNNNNNNN
NNNNNNNNNNNNNNNNNNNNNNNNNNNNNNNNNNNNNNNNNNNNNNNNNNNNNNNNNNNNNNNNNNNNNNNNNNNNNNNN
NNNNNNNNNNNNNNNNNNNNNNNNNNNNNNNNNNNNNNNNNNNNNNNNNNNNNNNNNNNNNNNNNNNNNNNNNNNNNNNN
NNNNNNNNNNNNNNNNNNNNNNNNNNNNNNNNNNNNNNNNNNNNNNNNNNNNNNNNNNNNNNNNNNNNNNNNNNNNNNNN
NNNNNNNNNNNNNNNNNNNNNNNNNNNNNNNNNNNNNNNNNNNNNNNNNNNNNNNNNNNNNNNNNNNNNNNNNNNNNNNN
NNNNNNNNNNNNNNNNNNNNNNNNNNNNNNNNNNNNNNNNNNNNNNNNNNNNNNNNNNNNNNNNNNNNNNNNNNNNNNNN
NNNNNNNNNNNNNNNNNNNNNNNNNNNNNNNNNNNNNNNNNNNNNNNNNNNNNNNNNNNNNNNNNNNNNNNNNNNNNNNN
NNNNNNNNNNN
>FHMU1839
NNNNNNNNNNNNNNNNNNNNNNNNNNNNNNNNNNNNNNNNNNNNNNNNNNNNNNNNNNNNNNNNNNNNNNNNNNNNNNNN
NNNNNNNNNNNNNNNNNNNNNNNNNNNNNNNNNNNNNNNNNNNNNNNNNNNNNNNNNNNNNNNNNNNNNNNNNNNNNNNN
NNNNNNNNNNNNNNNNNNNNNNNNNNNNNNNNNNNNNNNNNNNNNNNNNNNNNNNNNNNNNNNNNNNNNNNNNNNNNNNN
NNNNNNNNNNNNNNNNNNNNNNNNNNNNNNNNNNNNNNNNNNNTGAATTCTCAACCATGCTTTGATCGATTTC--GAGAC
ATGGTTTGGA-TTTGGGAG---CTTGCCGGTG--------AACAC-CATCGGCTCTCCTGAAATGCATTAGCAAA---GG
--ATGGACAAGTCTTT-TTTCGGACGTGCACGGCCTTTCGGCATGATAAATTC---ATCTTGTCGTGGTTGGA-GCGTCA
AGGG------------------AAGGAAAAGACACA-TCCATGC-TTCT-AAT---ATCCTAGACTTTATAACCAAGG-T
CCC-TTATCTCTATTAGNNNNNNNNNNNNNNNNNNNNNNNNNNNNNNNNNNNNNNNNNNNNNNNNNNNNNNNNNNNNNNN
NNNNNNNNNNNNNNNNNNNNNNNNNNNNNNNNNNNNNNNNNNNNNNNNNNNNNNNNNNNNNNNNNNNNNNNNNNNNNNNN
NNNNNNNNNNNNNNNNNNNNNNNNCACCTTGCGCCCCTTGGTATTCCGAGGAGCATGCCTGTTTGAGTGTCATGCTCAAA
TTTTAAATCTGGCGGT--GTTTCGACCGTCCGAGTTGTAATCTAGAGAAGCGTTTTCCGTGCT-GGACCGTGTATAAGTC
TCCTGGAAGGGAGCGTCATAGAGGGTGAGAATCCCGTCTTTGACACGGACGA-CCA-GGGC-TTATGTGATGCGCTCTCG
ACGAGTCGAGTTGTTTGGGAATGCAGCTCAAAACGGGTGGTAAATTCCATCTAAAGCTAAATATGGGCGAGAGACCGATA
GCGAACAAGTACCGTGAGGGAAAGATGAAAAGAACTTTGGAAAGAGAGTTAAACAGTACGTGAAATTGCTGAAAGGGAAA
CGCTTGATGTCAGTCGCGTCGGCTGGGGATCAACCCTCGGCTTTACTCGCCGGGAGTGTATTTCCCTGT-TGACGGGTCA
GCATCGGTTTCGGT-CGCCGTACAATGGTGAGGGGAACGTGGCACTCTTCT------GGGTGTG-TTATAGTCTTTCATC
-GTATGCGGC-GTTCGGGACCGAGGAACTCAGCACGG-------CTTCGGTCTGTG---CTTAGGATGNNNNNNNNNNNN
NNNNNNNNNNNNNNNNNNNNNNNNNNNNNNNNNNNNNNNNNNNNNNNNNNNNNNNNNNNNNNNNNNNNNNNNNNNNNNNN
NNNNNNNNNNNNNNNNNNNNNNNNNNNNNNNNNNNNNNNNNNNNNNNNNNNNNNNNNNNNNNNNNNNNNNNNNNNNNNNN
NNNNNNNNNNNNNNNNNNNNNNNNNNNNNNNNNNNNNNNNNNNNNNNNNNNNNNNNNNNNNNNNNNNNNNNNNNNNNNNN
NNNNNNNNNNNNNNNNNNNNNNNNNNNNNNNNNNNNNNNNNNNNNNNNNNNNNNNNNNNNNNNNNNNNNNNNNNNNNNNN
NNNNNNNNNNNNNNNNNNNNNNNNNNNNNNNNNNNNNNNNNNNNNNNNNNNNNNNNNNNNNNNNNNNNNNNNNNNNNNNN
NNNNNNNNNNNNNNNNNNNNNNNNNNNNNNNNNNNNNNNNNNNNNNNNNNNNNNNNNNNNNNNNNNNNNNNNNNNNNNNN
NNNNNNNNNNNNNNNNNNNNNNNNNNNNNNNGAAACCTCGACCTTCATTAAGAAGGTCGGTTACAACCCCAAGGCTGTCG
CTTTCGTGCCCATTTCTGGCTGGCATGGTGACAACATGCTGGAGGAGTCCCCCAACATGCCCTGGTACAAGGGCTGGACC
AAGGAGACCAAGGGAGGTGTCGTCAAGGGAAAGACCCTCCTTGATGCTATCGATGCTATCGAGCCTCCTGTTCGTCCCTC
CGACAAACCCCTCCGCCTCCCTCTCCAGGATGTCTACAAGATCGGTGGTATCGGAACAGTGCCCGTTGGTCGTGTCGAGA
CTNNNNNNNNNNNNNNNNNNNNNNNNNNNNNNNNNNNNNNNNNNNNNNNNNNNNNNNNGTAAGTATTATGTTAT-CAGAT
TTACCAGCAACATTCTTAAAGCACTGAAATAGNNNNNNNNNNNNNNNNNNNNNNNNNNNNNNNNNNNNNNNNNNNNNNNN
NNNNNNNNNNNNNNNNNNNNNNNNNNNNNNNNNNNNNNNNNNNNNNNNNNNNNNNNNNNNNNNNNNNNNNNNNNNNNNNN
NNNNNNNNNNNNNNNNNNNNNNNNNNNNNNNNNNNNNNNNNNNNNNNNNNNNNNNNNNNNNNNNNNNNNNNNNNNNNNNN
NNNNNNNNNNNNNNNNNNNNNNNNNNNNNNNNNNNNNNNNNNNNNNNNNNNNNNNNNNNNNNNNNNNNNNNNNNNNNNNN
NNNNNNNNNNNNNNNNNNNNNNNNNNNNNNNNNNNNNNNNNNNNNNNNNNNNNNNNNNNNNNNNNNNNNNNNNNNNNNNN
NNNNNNNNNNNNNNNNNNNNNNNNNNNNNNNNNNNNNNNNNNNNNNNNNNNNNNNNNNNNNNNNNNNNNNNNNNNNNNNN
NNNNNNNNNNNNNNNNNNNNNNNNNNNNNNNNNNNNNNNNNNNNNNNNNNNNNNNNNNNNNNNNNNNNNNNNNNNNNNNN
NNNNNNNNNNNNNNNNNNNNNNNNNNNNNNNNNNNNNNNNNNNNNNNNNNNNNNNNNNNNNNNNNNNNNNNNNNNNNNNN
NNNNNNNNNNNNNNNNNNNNNNNNNNNNNNNNNNNNNNNNNNNNNNNNNNNNNNNNNNNNNNNNNNNNNNNNNNNNNNNN
NNNNNNNNNNNNNNNNNNNNNNNNNNNNNNNNNNNNNNNNNNNNNNNNNNNNNNNNNNNNNNNNNNNNNNNNNNNNNNNN
NNNNNNNNNNN
>GK6821
NNNNNTCGAACTTCAAGGGA-------------AGGGAAGACGAGAGTGAAGT-CTGTCGCTGGCTCGCTC-----GAGC
ATGTGC-ACGTCTTCGTTC---TTGTCGA-------CCCCTTCTCTCACACAA-----CACACACCTGTGCACTCATTGT
AGGCCCTCG-AAAGAGG-ATCTAC-GTTTTTCACATCACACCCTTAT----CGTATGTCCATAGAATGT----AAT----
-----------------------------AAATC---ATACAACGAATTCTCAACCATGCTTTGATTGATTTC--GAGGC
ATGGCTTGGACTTTGGGAG--CC-TGCCGGCG----------AT--CGTCGGCTCTCCTGAAATGCATTAGCAAT---GG
--GTGGGCATGT------CTTTGACGTGCACGGCCTT-CGACGTGATAA-------TGATCGTCGTGGCTGGA-GCGTCT
TTTGG--------------GACATGCATGAAATCCA-TCCTTGC-TTAC------AATACCAGCTT--------AGGT-T
GGC--TTTGGCTATTAG-TCGGTCGTGAGGCT-GACGAACGTCGG----G---------------GCAGACTATTTCGAC
TTTCAGCAACGGATCTCTTGGCTCTCGCATCGATGAAGAACGCAGCGAATTGCGATAAGTAATGTGAATTGCAGATTTTC
AGTGAATCATCGAATCTTTGAACGCACCTTGCGCTCCTTGGTATTCCGAGGAGCATGCCTGTTTGAGTGTCATNNNNNNN
NNNNNNNNNNNNNNNNNNNNNNNNNNNNNNNNNNNNNNNNNNNNNNNNNNNNNNNNNNNNNNNNNNNNNNNNNNNNNNNN
NNNNNNNNNNNNNNNNNNNNNNNNNNNNNNNNNNNNNNNNNNNNNNNNNNNNNNNNNNNNNNNNNNNNNNNNNNNNNNNN
NNNNNNNNNNNNNNNNNNNNNNNNNNNNNNNNNNNNNNNNNNNNNNNNNNNNNNNNNNNNNNNNNNNNNNNNNNNNNNNN
NNNNNNNNNNNNNNNNNNNNNNNNNNNNNNNNNNNNNNNNNNNNNNNNNNNNNNNNNNNNNNNNNNNNNNNNNNNNNNNN
NNNNNNNNNNNNNNNNNNNNNNNNNNNNNNNNNNNNNNNNNNNNNNNNNNNNNNNNNNNNNNNNNNNNNNNNNNNNNNNN
NNNNNNNNNNNNNNNNNNNNNNNNNNNNNNNNNNNNNNNNNNNNNNNNNNNNNNNNNNNNNNNNNNNNNNNNNNNNNNNN
NNNNNNNNNNNNNNNNNNNNNNNNNNNNNNNNNNNNNNNNNNNNNNNNNNNNNNNNNNNNNNNNNNNNNNNNNNNNNNNN
NNNNNNNNNNNNNNNNNNNNNNNNNNNNNNNNNNNNNNNNNNNNNNNNNNNNNNNNNNNNNNNNNNNNNNNNNNNNNNNN
NNNNNNNNNNNNNNNNNNNNNNNNNNNNNNNNNNNNNNNNNNNNNNNNNNNNNNNNNNNNNNNNNNNNNNNNNNNNNNNN
NNNNNNNNNNNNNNNNNNNNNNNNNNNNNNNNNNNNNNNNNNNNNNNNNNNNNNNNNNNNNNNNNNNNNNNNNNNNNNNN
NNNNNNNNNNNNNNNNNNNNNNNNNNNNNNNNNNNNNNNNNNNNNNNNNNNNNNNNNNNNNNNNNNNNNNNNNNNNNNNN
NNNNNNNNNNNNNNNNNNNNNNNNNNNNNNNNNNNNNNNNNNNNNNNNNNNNNNNNNNNNNNNNNNNNNNNNNNNNNNNN
NNNNNNNNNNNNNNNNNNNNNNNNNNNNNNNNNNNNNNNNNNNNNNNNNNNNNNNNNNNNNNNNNNNNNNNNNNNNNNNN
NNNNNNNNNNNNNNNNNNNNNNNNNNNNNNNNNNNNNNNNNNNNNNNNNNNNNNNNNNNNNNNNNNNNNNNNNNNNNNNN
NNNNNNNNNNNNNNNNNNNNNNNNNNNNNNNNNNNNNNNNNNNNNNNNNNNNNNNNNNNNNNNNNNNNNNNNNNNNNNNN
NNNNNNNNNNNNNNNNNNNNNNNNNNNNNNNNNNNNNNNNNNNNNNNNNNNNNNNNNNNNNNNNNNNNNNNNNNNNNNNN
NNNNNNNNNNNNNNNNNNNNNNNNNNNNNNNNNNNNNNNNNNNNNNNNNNNNNNNNNNNNNNNNNNNNNNNNNNNNNNNN
NNNNNNNNNNNNNNNNNNNNNNNNNNNNNNNNNNNNNNNNNNNNNNNNNNNNNNNNNNNNNNNNNNNNNNNNNNNNNNNN
NNNNNNNNNNNNNNNNNNNNNNNNNNNNNNNNNNNNNNNNNNNNNNNNNNNNNNNNNNNNNNNNNNNNNNNNNNNNNNNN
NNNNNNNNNNNNNNNNNNNNNNNNNNNNNNNNNNNNNNNNNNNNNNNNNNNNNNNNNNNNNNNNNNNNNNNNNNNNNNNN
NNNNNNNNNNNNNNNNNNNNNNNNNNNNNNNNNNNNNNNNNNNNNNNNNNNNNNNNNNNNNNNNNNNNNNNNNNNNNNNN
NNNNNNNNNNNNNNNNNNNNNNNNNNNNNNNNNNNNNNNNNNNNNNNNNNNNNNNNNNNNNNNNNNNNNNNNNNNNNNNN
NNNNNNNNNNNNNNNNNNNNNNNNNNNNNNNNNNNNNNNNNNNNNNNNNNNNNNNNNNNNNNNNNNNNNNNNNNNNNNNN
NNNNNNNNNNNNNNNNNNNNNNNNNNNNNNNNNNNNNNNNNNNNNNNNNNNNNNNNNNNNNNNNNNNNNNNNNNNNNNNN
NNNNNNNNNNNNNNNNNNNNNNNNNNNNNNNNNNNNNNNNNNNNNNNNNNNNNNNNNNNNNNNNNNNNNNNNNNNNNNNN
NNNNNNNNNNNNNNNNNNNNNNNNNNNNNNNNNNNNNNNNNNNNNNNNNNNNNNNNNNNNNNNNNNNNNNNNNNNNNNNN
NNNNNNNNNNNNNNNNNNNNNNNNNNNNNNNNNNNNNNNNNNNNNNNNNNNNNNNNNNNNNNNNNNNNNNNNNNNNNNNN
NNNNNNNNNNNNNNNNNNNNNNNNNNNNNNNNNNNNNNNNNNNNNNNNNNNNNNNNNNNNNNNNNNNNNNNNNNNNNNNN
NNNNNNNNNNN
>GS10070
CATTATCGAATTTCGAGGGAGGGGAGGGGAGGGGAAAAGATTGGGGAGGAAGGACTGTCGCTGGCTCTCTC-----GAGC
ATGTGC-ACGTCTTGCCTTT--TCGTTGAATCCCCTTCCTTTCTCTCGCATTTACCCACACACACCTGTGCACCCTTTGT
AGGCCCTCG-AAAGAGG-ATCTAT-GTTTTTCACATCACACCCCCAT----CGTATGTCCATAGAATGT-----------
------------------------GTATTAAATC---ATACAACGAATTCTCAACCATGCTTTGATTTGTTTTTCGAGGC
ATGGCTTGGA-GTTGGGAG---TTTGCTGGCGACGA---ATCGGT-CGTCGGCTCTCCTTAAATGCATTAGCAAT--GGG
--TGGGGCAAGTCT----TTTCGACGTGCACGGCCTT-TGACGTGATAA-------TGATCGTTGTGGCTGGA-GCGTTT
TGGG----------------ACATGCATGAAATCTG-TCCATGC-TTCC-AATCACCCCCTAGCTT--------AGGT-C
TGC---TTGGTTATTAG-TCGGTCGTGAGGCT-GGCGAACGTTGGGCAGGGACTGGCTTT----------TGTTTTCGAC
TTTCAGCAACGGATCTCTTGGCTCTCGCATCGATGAAGAACGCAGCGAATTGCGATAAGTAATGTGAATTGCAGATTTTC
AGTGAATCATCGAATCTTTGAACGCACCTTGCGCTCCTTGGTATTCCGAGGAGCATGCCTGTTTGAGTGTTATGCTCAAA
TTTTGAATCTGGCGGT--CTTGCGGCCGTCCGAGTTGTAATCTAGAGAAGCGTTTTCCGCGCT-GGACCGTGTACAAGTC
TCCTGGAAGGGAGCGTCGTAGAGGGTGAGAATCCCGTCTTTGACACGGACGA-CCA-GTGC--TATGTGATGCGCTCTCG
ACGAGTCGAGTTGTTTGGGAATGCAGCTCAAAATGGGTGGTAAATTCCATCTAAAGCTAAATACATGCGAGAGACCGATA
GCGAACAAGTACCGTGAGGGAAAGACGAAAAGAACTTTGGAAAGAGAGTTAAACAGTACGTGAAATTGCTGAAAGGGAAA
CGCTTGATGTCAGTCGCGTCGGCCGGGGATCAACCTT--GCT--TCTCGCTGG--GTGCAGTTCCTGGT-CGACGGGTCA
GCATCGGTTTCGGT-CGCCGTACAATGGCGAGGGGAACGTGGCACTCTCCG------GAGTGTG-TTATAGCCTTTCGTC
-GCATGCGGT-GGTTGGGATCGAGGAACTCAGCACGG-------CTTCGGCTTGTG---CTTAGGATGCTGGCATAATGG
CCTTAAGCGACCCGTCTTGAAACACGGACCAAGGAGTCTAACATGCCTGCGAGTGTTTGGGTGGC--AAACCCAAGCGCG
CAATGAAAGTGAAAGTCGAGACCTCTGT-CGTGGA-GGGCATCGACGCCCGGACCTGAGTCTTTGACA--AAGGATCTGC
GGTAGAGCATGTATGTTGGGACCCGAAAGATGGTGAACTATGCCTGAATAGGGTGAAGCCAGAGGAAACTCTGGTGGAGG
CTCGTAGCGATTCTGACGTGCAAATCGATCGTCGAATTTGGNNNNNNNNNNNNNNNNNNNNNNNNNNNNNNNNNNNNNNN
NNNNNNNNNNNNNNNCCATCCTCATAATCGCCGGTGGTACCGGTGAGTTCGAGGCTGGTATTTCCAAGGACGGTCAGACC
CGTGAACACGCCCTTCTGGCATTCACCCTTGGTGTGCGTCAGCTCATCGTTGCAGTGAACAAGATGGACACGACCAAGTG
GAGCGAGGACCGCTTCAATGAAATTATCAAGGAAACCTCGACCTTCATTAAGAAGGTCGGCTACAACCCCAAGGCTGTCG
CTTTCGTGCCCATATCTGGCTGGCATGGTGACAACATGCTGGAGGAGTCCGCCAACATGCCCTGGTACAAGGGCTGGACG
AAGGAGACCAAAGGTGGTGTTGTCAAGGGAAAGACCCTCCTCGATGCCATCGATGCCATCGAGCCTCCTGTTCGCCCCTC
CGACAAACCCCTTCGCCTTCCTCTCCAGGATGTCTACAAGATCGGTGGNNNNNNNNNNNNNNNNNNNNNNNNNNNNNNNN
NNGTGTGTTGTACATTCTCCTC--GGATGACTGTGGTTTGATGTGTCGCC-AATAG--GTAAGCATTATGTTAT-TTGAT
GCGCCTCCAGCATTCTCAAAGTGCCGAAATAGNNNNNNNNNCCAGAAGGGCAAGCTTGTGGTCTCGTTAAGAATTTGGCA
TTGATGGCTTGTATCTCTGTCGGTTCATATTCTGCTCCCGTCATTGAATTTTTGGAAGAATGGGGTCTCGAATCACTGGA
AGAGAATGCACACTCGACAACGCCCTGCACGAAGGTTTTCGTGAACGGTGTCTGGATGGGCGTGCATCGTGATCCAGCCA
ATCTTGTGAAGACGATCAAAAAGCTTCGCCGAAAAGATGACATTAGTCCCGAAGTTTCTGTAGTTCGCGATATTCGCGAG
AGGGAGCTACGTCTCTACACAGACGCAGGGCGAGTTTGTCGACCTCTCTTCATTGTCGAAAACCAGCAGCTTGCCCTGCA
GAAGAAGCATATCAAGTGGCTTAACCAAGGCTACCGCGATGATGATGGCGAAGAGTTCAAGTGGGAACAGCTGGTGAAGA
CAGGGATAATCGAGTTATTGGATGCCGAGGAGGAGGAGACAGTGATGATTTCCATGACACCTGAAGATTTGGAGAATTCC
AGGCTACAATCTGCAGGCATCAACCCCCATGAGAATGATGGAGATTTTGACCCCGCAGCGCGACTAAAGGCTGGAATCAA
TGCGCACACATGGACTCACTGCGAGATTCACCCTAGTATGATTCTTGGTGTCTGCGCCAGTATCATTCCTTTTCCCGATC
ACAACCAGTCACCACGAAACACCTACCAATCCGCTATGGGTACGT---ACTCCTTCGACATGGATTGAC-AATGACCTTA
CACCTTCGCAG
>GS10098
NNNNNNNNNNNNNNNNNNNNNNNNNNNNNNNNNNNNNNNNNNNNNNNNNNNNNNNNNNNNNNNNNNNNNNNNNNNNNNNN
NNNNNNNNNNNNNNNNNNNNNNNNNNNNNNNNNNNNNNNNNNNNNNNNNNNNNNNNNNNNNNNNNNNNNNNNNNNNNNNN
NNNNNNNNNNNNNNNNNNNNNNNNNNNNNNNNNNNNNNNNNNNNNNNNNNNNNNNNNNNNNNNNNNNNNNNNNNNNNNNN
NNNNNNNNNNNNNNNNNNNNNNNNNNNNNNNNNNNNNNNNNNNNNNNNNNNNNNNNNNNNNNNNNNNNNNNNNNNNNNNN
NNNNNNNNNNNNNNNNNNNNNNNNNNNNNNNNNNNNNNNNNNNNNNNNNNNNNNNNNNNNNNNNNNNNNNNNNNNNNNNN
NNNNNNNNNNNNNNNNNNNNNNNNNNNNNNNNNNNNNNNNACGTGATAA-------TGATCGTCGTGGCTGGA-GCGTCT
TTTGG--------------GACATGCATGAAATCCA-TCCTTGC-TTAC------AATACCAGCTT--------AGGT-T
GGC--TTTGGCTATTAG-TCGGTCGTGAGGCT-GACGAACGTCGG----G-------------GGGCAGACTATTTCGAN
NNNNNNNNNNNNNNNNNNNNNNNNNNNNNNNNNNNNNNNNNNNNNNNNNNNNNNNNNNNNNNNNNNNNNNNNNNNNNNNN
NNNNNNNNNNNNNNNNNNNNNNNNNNNNNNNNNNNNNNNNNNNNNNNNNNNNNNNNNNNNNNNNNNNNNNNNNNNNNNNN
NNNNNNNNNNNNNNNNNNNNNNNNNNNNNNNNNNNNNNNNNNNNNNNNNNNNNNNNNNNNNNNNNNNNNNNNNNNNNNNN
NNNNNNNNNNNNNNNNNNNNNNNNNNNNNNNNNNNNNNNNNNNNNNNNNNNNNNNNNNNNNNNNNNNNNNNNNNNNNNNN
NNNNNNNNNNNNNNNNNNNNNNNNNNNNNNNNNNNNNNNNNNNNNNNNNNNNNNNNNNNNNNNNNNNNNNNNNNNNNNNN
NNNNNNNNNNNNNNNNNNNNNNNNNNNNNNNNNNNNNNNNNNNNNNNNNNNNNNNNNNNNNNNNNNNNNNNNNNNNNNNN
NNNNNNNNNNNNNNNNNNNNNNNNNNNNNNNNNNNNNNNNNNNNNNNNNNNNNNNNNNNNNNNNNNNNNNNNNNNNNNNN
NNNNNNNNNNNNNNNNNNNNNNNNNNNNNNNNNNNNNNNNNNNNNNNNNNNNNNNNNNNNNNNNNNNNNNNNNNNNNNNN
NNNNNNNNNNNNNNNNNNNNNNNNNNNNNNNNNNNNNNNNNNNNNNNNNNNNNNNNNNNNNNNNNNNNNNNNNNNNNNNN
NNNNNNNNNNNNNNNNNNNNNNNNNNNNNNNNNNNNNNNNNNNNNNNNNNNNNNNNNNNNNNNNNNNNNNNNNNNNNNNN
NNNNNNNNNNNNNNNNNNNNNNNNNNNNNNNNNNNNNNNNNNNNNNNNNNNNNNNNNNNNNNNNNNNNNNNNNNNNNNNN
NNNNNNNNNNNNNNNNNNNNNNNNNNNNNNNNNNNNNNNNNNNNNNNNNNNNNNNNNNNNNNNNNNNNNNNNNNNNNNNN
NNNNNNNNNNNNNNNNNNNNNNNNNNNNNNNNNNNNNNNNNNNNNNNNNNNNNNNNNNNNNNNNNNNNNNNNNNNNNNNN
NNNNNNNNNNNNNNNNNNNNNNNNNNNNNNNNNNNNNNNNNNNNNNNNNNNNNNNNNNNNNNNNNNNNNNNNNNNNNNNN
NNNNNNNNNNNNNNNNNNNNNNNNNNNNNNNNNNNNNNNNNNNNNNNNNNNNNNNNNNNNNNNNNNNNNNNNNNNNNNNN
NNNNNNNNNNNNNNNNNNNNNNNNNNNNNNNNNNNNNNNNNNNNNNNNNNNNNNNNNNNNNNNNNNNNNNNNNNNNNNNN
NNNNNNNNNNNNNNNNNNNNNNNNNNNNNNNNNNNNNNNNNNNNNNNNNNNNNNNNNNNNNNNNNNNNNNNNNNNNNNNN
NNNNNNNNNNNNNNNNNNNNNNNNNNNNNNNNNNNNNNNNNNNNNNNNNNNNNNNNNNNNNNNNNNNNNNNNNNNNNNNN
NNNNNNNNNNNNNNNNNNNNNNNNNNNNNNNNNNNNNNNNNNNNNNNNNNNNNNNNNNNNNNNNNNNNNNNNNNNNNNNN
NNNNNNNNNNNNNNNNNNNNNNNNNNNNNNNNNNNNNNNNNNNNNNNNNNNNNNNNNNNNNNNNNNNNNNNNNNNNNNNN
NNNNNNNNNNNNNNNNNNNNNNNNNNNNNNNNNNNNNNNNNNNNNNNNNNNNNNNNNNNNNNNNNNNNNNNNNNNNNNNN
NNNNNNNNNNNNNNNNNNNNNNNNNNNNNNNNNNNNNNNNNNNNNNNNNNNNNNNNNNNNNNNNNNNNNNNNNNNNNNNN
NNNNNNNNNNNNNNNNNNNNNNNNNNNNNNNNNNNNNNNNNNNNNNNNNNNNNNNNNNNNNNNNNNNNNNNNNNNNNNNN
NNNNNNNNNNNNNNNNNNNNNNNNNNNNNNNNNNNNNNNNNNNNNNNNNNNNNNNNNNNNNNNNNNNNNNNNNNNNNNNN
NNNNNNNNNNNNNNNNNNNNNNNNNNNNNNNNNNNNNNNNNNNNNNNNNNNNNNNNNNNNNNNNNNNNNNNNNNNNNNNN
NNNNNNNNNNNNNNNNNNNNNNNNNNNNNNNNNNNNNNNNNNNNNNNNNNNNNNNNNNNNNNNNNNNNNNNNNNNNNNNN
NNNNNNNNNNNNNNNNNNNNNNNNNNNNNNNNNNNNNNNNNNNNNNNNNNNNNNNNNNNNNNNNNNNNNNNNNNNNNNNN
NNNNNNNNNNNNNNNNNNNNNNNNNNNNNNNNNNNNNNNNNNNNNNNNNNNNNNNNNNNNNNNNNNNNNNNNNNNNNNNN
NNNNNNNNNNNNNNNNNNNNNNNNNNNNNNNNNNNNNNNNNNNNNNNNNNNNNNNNNNNNNNNNNNNNNNNNNNNNNNNN
NNNNNNNNNNNNNNNNNNNNNNNNNNNNNNNNNNNNNNNNNNNNNNNNNNNNNNNNNNNNNNNNNNNNNNNNNNNNNNNN
NNNNNNNNNNN
>GS10115
CATTATCGAACTTCAAGGGA-------------AGGGAAGACGAGAGTGAAGT-CTGTCGCTGGCTCGCTC-----GAGC
ATGTGC-ACGTCTTCGTTC---TTGTCGA--------CCCTTCTCTCACACAA-----CACACACCTGTGCACTCATTGT
AGGCCCTCG-AAAGAGG-ATCTAC-GTTTTTCACATCACACCCTTAT----CGTATGTCCATAGAATGT----AAT----
-----------------------------AAATC---ATACAANNNNNNNNNNNNNNNNNNNNNNNNNNNNNNNNNNNNN
NNNNNNNNNNNNNNNNNNNNNNNNNNNNNNNNNNNNNNNNNNNNNNNNNNNNNNNNNNNNNNNNNNNNNNNNNNNNNNNN
NNNNNNNNNNNNNNNNNNNNNNNNNNNNNNNNNNNNNNNNNNNNNNNNNNNNNNNNNNNNNNNNNNNNNNNNNNNNNNNN
NNNNNNNNNNNNNNNNNNNNNNNNNNNNNNNNNNNNNNNNNNNNNNNNNNNNNNNNNNNNNNNNNNNNNNNNNNNNNNNN
NNNNNNNNNNNNNNNNNNNNNNNNNNNNNNNNNNNNNNNNNNNNNNNNNNNNNNNNNNNNNNNNNNNNNNNNNNNNNNNC
TTTCAGCAACGGATCTCTTGGCTCTCGCATCGATGAAGAACGCAGCGNNNNNNNNNNNNNNNNNNNNNNNNNNNNNNNNN
NNNNNNNNNNNNNNNNNNNNNNNNNNNNNNNNNNNNNNNNNNNNNNNNNNNNNNNNNNNNNNNNNNNNNNNNNNNNNNNN
NNNNNNNNNNNNNNNNNNNNNNNNNNNNNNNNNNNNNNNNNNNNNNNNNNNNNNNNNNNNNNNNNNNNNNNNNNNNNNNN
NNNNNNNNNNNNNNNNNNNNNNNNNNNNNNNNNNNNNNNNNNNNNNNNNNNNNNNNNNNNNNNNNNNNNNNNNNNNNNNN
NNNNNNNNNNNNNNNNNNNNNNNNNNNNNNNNNNNNNNNNNNNNNNNNNNNNNNNNNNNNNNNNNNNNNNNNNNNNNNNN
NNNNNNNNNNNNNNNNNNNNNNNNNNNNNNNNNNNNNNNNNNNNNNNNNNNNNNNNNNNNNNNNNNNNNNNNNNNNNNNN
NNNNNNNNNNNNNNNNNNNNNNNNNNNNNNNNNNNNNNNNNNNNNNNNNNNNNNNNNNNNNNNNNNNNNNNNNNNNNNNN
NNNNNNNNNNNNNNNNNNNNNNNNNNNNNNNNNNNNNNNNNNNNNNNNNNNNNNNNNNNNNNNNNNNNNNNNNNNNNNNN
NNNNNNNNNNNNNNNNNNNNNNNNNNNNNNNNNNNNNNNNNNNNNNNNNNNNNNNNNNNNNNNNNNNNNNNNNNNNNNNN
NNNNNNNNNNNNNNNNNNNNNNNNNNNNNNNNNNNNNNNNNNNNNNNNNNNNNNNNNNNNNNNNNNNNNNNNNNNNNNNN
NNNNNNNNNNNNNNNNNNNNNNNNNNNNNNNNNNNNNNNNNNNNNNNNNNNNNNNNNNNNNNNNNNNNNNNNNNNNNNNN
NNNNNNNNNNNNNNNNNNNNNNNNNNNNNNNNNNNNNNNNNNNNNNNNNNNNNNNNNNNNNNNNNNNNNNNNNNNNNNNN
NNNNNNNNNNNNNNNNNNNNNNNNNNNNNNNNNNNNNNNNNNNNNNNNNNNNNNNNNNNNNNNNNNNNNNNNNNNNNNNN
NNNNNNNNNNNNNNNNNNNNNNNNNNNNNNNNNNNNNNNNNNNNNNNNNNNNNNNNNNNNNNNNNNNNNNNNNNNNNNNN
NNNNNNNNNNNNNNNNNNNNNNNNNNNNNNNNNNNNNNNNNNNNNNNNNNNNNNNNNNNNNNNNNNNNNNNNNNNNNNNN
NNNNNNNNNNNNNNNNNNNNNNNNNNNNNNNNNNNNNNNNNNNNNNNNNNNNNNNNNNNNNNNNNNNNNNNNNNNNNNNN
NNNNNNNNNNNNNNNNNNNNNNNNNNNNNNNNNNNNNNNNNNNNNNNNNNNNNNNNNNNNNNNNNNNNNNNNNNNNNNNN
NNNNNNNNNNNNNNNNNNNNNNNNNNNNNNNNNNNNNNNNNNNNNNNNNNNNNNNNNNNNNNNNNNNNNNNNNNNNNNNN
NNNNNNNNNNNNNNNNNNNNNNNNNNNNNNNNNNNNNNNNNNNNNNNNNNNNNNNNNNNNNNNNNNNNNNNNNNNNNNNN
NNNNNNNNNNNNNNNNNNNNNNNNNNNNNNNNNNNNNNNNNNNNNNNNNNNNNNNNNNNNNNNNNNNNNNNNNNNNNNNN
NNNNNNNNNNNNNNNNNNNNNNNNNNNNNNNNNNNNNNNNNNNNNNNNNNNNNNNNNNNNNNNNNNNNNNNNNNNNNNNN
NNNNNNNNNNNNNNNNNNNNNNNNNNNNNNNNNNNNNNNNNNNNNNNNNNNNNNNNNNNNNNNNNNNNNNNNNNNNNNNN
NNNNNNNNNNNNNNNNNNNNNNNNNNNNNNNNNNNNNNNNNNNNNNNNNNNNNNNNNNNNNNNNNNNNNNNNNNNNNNNN
NNNNNNNNNNNNNNNNNNNNNNNNNNNNNNNNNNNNNNNNNNNNNNNNNNNNNNNNNNNNNNNNNNNNNNNNNNNNNNNN
NNNNNNNNNNNNNNNNNNNNNNNNNNNNNNNNNNNNNNNNNNNNNNNNNNNNNNNNNNNNNNNNNNNNNNNNNNNNNNNN
NNNNNNNNNNNNNNNNNNNNNNNNNNNNNNNNNNNNNNNNNNNNNNNNNNNNNNNNNNNNNNNNNNNNNNNNNNNNNNNN
NNNNNNNNNNNNNNNNNNNNNNNNNNNNNNNNNNNNNNNNNNNNNNNNNNNNNNNNNNNNNNNNNNNNNNNNNNNNNNNN
NNNNNNNNNNNNNNNNNNNNNNNNNNNNNNNNNNNNNNNNNNNNNNNNNNNNNNNNNNNNNNNNNNNNNNNNNNNNNNNN
NNNNNNNNNNNNNNNNNNNNNNNNNNNNNNNNNNNNNNNNNNNNNNNNNNNNNNNNNNNNNNNNNNNNNNNNNNNNNNNN
NNNNNNNNNNNNNNNNNNNNNNNNNNNNNNNNNNNNNNNNNNNNNNNNNNNNNNNNNNNNNNNNNNNNNNNNNNNNNNNN
NNNNNNNNNNN
>GS10257
CATTATCGAACTTTGAG--------------------GGGGGGAGGGGGAAGG-CTGTCGCTGGCTCTCTC-----GAGC
ATGTGC-ACGTCTTTCTTC----------------------TCTCTCGC-AAACCCCTACTACACCTGTGCACCCATTGT
AGGCTCTCG-AAAGAGGAATCTAC-GTATTTCATACAACACCCACTT----TGCATGTCCATAGAATGT----AATCAGT
AGGATTCGTC--------------CTACGAAATC---ATACAACGAATTCTCAACCATGCCTTTGTCGAAA-----GGGC
ATGGCTTGGACTTTGGGAG--CCTTGCTGGCC--------TTTTC-GGTCAGCTCTCCTGAAATGCATTAGCGAT---GG
--GTGG------------CTAGGACGTGCACGGCCTT-CGACGTGATAA-------TGATCGTCGTGGCTGGA-GCGTCT
TTA----------------------------------TCCTCGC-TCAC-AATC-CACACTAGCCTT-------GGGT-T
AGC-TTTTGGCTATTAGTTCGGTCGCGAGACTTGACGAACGTCGG---AGGATTTTCTCT--TGGCTGGTCGATTTCGAC
TTTCAGCAACGGATCTCTTGGCTCTCGCATCGATGAAGAACGCAGCGAATTGCGATAAGTAATGTGAATTGCAGATTTTC
AGTGAATCATCGAATCTTTGAACGCACCTTGCGCTCCTTGGTATTCCGAGGAGCATGCCTGTTTGAGTGTCAANNNNNNN
NNNNNNNNNNNNNNNNNNNNNNNNNNNNNNNNNNNNNNNNNNNNNNNNNNNNNNNNNNNNNNNNNNNNNNNNNNNNNNNN
NNNNNNNNNNNNNNNNNNNNNNNNNNNNNNNNNNNNNNNNNNNNNNNNNNNNNNNNNNNNNNNNNNNNNNNNNNNNNNNN
NNNNNNNNNNNNNNNNNNNNNNNNNNNNNNNNNNNNNNNNNNNNNNNNNNNNNNNNNNNNNNNNNNNNNNNNNNNNNNNN
NNNNNNNNNNNNNNNNNNNNNNNNNNNNNNNNNNNNNNNNNNNNNNNNNNNNNNNNNNNNNNNNNNNNNNNNNNNNNNNN
NNNNNNNNNNNNNNNNNNNNNNNNNNNNNNNNNNNNNNNNNNNNNNNNNNNNNNNNNNNNNNNNNNNNNNNNNNNNNNNN
NNNNNNNNNNNNNNNNNNNNNNNNNNNNNNNNNNNNNNNNNNNNNNNNNNNNNNNNNNNNNNNNNNNNNNNNNNNNNNNN
NNNNNNNNNNNNNNNNNNNNNNNNNNNNNNNNNNNNNNNNNNNNNNNNNNNNNNNNNNNNNNNNNNNNNNNNNNNNNNNN
NNNNNNNNNNNNNNNNNNNNNNNNNNNNNNNNNNNNNNNNNNNNNNNNNNNNNNNNNNNNNNNNNNNNNNNNNNNNNNNN
NNNNNNNNNNNNNNNNNNNNNNNNNNNNNNNNNNNNNNNNNNNNNNNNNNNNNNNNNNNNNNNNNNNNNNNNNNNNNNNN
NNNNNNNNNNNNNNNNNNNNNNNNNNNNNNNNNNNNNNNNNNNNNNNNNNNNNNNNNNNNNNNNNNNNNNNNNNNNNNNN
NNNNNNNNNNNNNNNNNNNNNNNNNNNNNNNNNNNNNNNNNNNNNNNNNNNNNNNNNNNNNNNNNNNNNNNNNNNNNNNN
NNNNNNNNNNNNNNNNNNNNNNNNNNNNNNNNNNNNNNNNNNNNNNNNNNNNNNNNNNNNNNNNNNNNNNNNNNNNNNNN
NNNNNNNNNNNNNNNNNNNNNNNNNNNNNNNNNNNNNNNNNNNNNNNNNNNNNNNNNNNNNNNNNNNNNNNNNNNNNNNN
NNNNNNNNNNNNNNNNNNNNNNNNNNNNNNNNNNNNNNNNNNNNNNNNNNNNNNNNNNNNNNNNNNNNNNNNNNNNNNNN
NNNNNNNNNNNNNNNNNNNNNNNNNNNNNNNNNNNNNNNNNNNNNNNNNNNNNNNNNNNNNNNNNNNNNNNNNNNNNNNN
NNNNNNNNNNNNNNNNNNNNNNNNNNNNNNNNNNNNNNNNNNNNNNNNNNNNNNNNNNNNNNNNNNNNNNNNNNNNNNNN
NNNNNNNNNNNNNNNNNNNNNNNNNNNNNNNNNNNNNNNNNNNNNNNNNNNNNNNNNNNNNNNNNNNNNNNNNNNNNNNN
NNNNNNNNNNNNNNNNNNNNNNNNNNNNNNNNNNNNNNNNNNNNNNNNNNNNNNNNNNNNNNNNNNNNNNNNNNNNNNNN
NNNNNNNNNNNNNNNNNNNNNNNNNNNNNNNNNNNNNNNNNNNNNNNNNNNNNNNNNNNNNNNNNNNNNNNNNNNNNNNN
NNNNNNNNNNNNNNNNNNNNNNNNNNNNNNNNNNNNNNNNNNNNNNNNNNNNNNNNNNNNNNNNNNNNNNNNNNNNNNNN
NNNNNNNNNNNNNNNNNNNNNNNNNNNNNNNNNNNNNNNNNNNNNNNNNNNNNNNNNNNNNNNNNNNNNNNNNNNNNNNN
NNNNNNNNNNNNNNNNNNNNNNNNNNNNNNNNNNNNNNNNNNNNNNNNNNNNNNNNNNNNNNNNNNNNNNNNNNNNNNNN
NNNNNNNNNNNNNNNNNNNNNNNNNNNNNNNNNNNNNNNNNNNNNNNNNNNNNNNNNNNNNNNNNNNNNNNNNNNNNNNN
NNNNNNNNNNNNNNNNNNNNNNNNNNNNNNNNNNNNNNNNNNNNNNNNNNNNNNNNNNNNNNNNNNNNNNNNNNNNNNNN
NNNNNNNNNNNNNNNNNNNNNNNNNNNNNNNNNNNNNNNNNNNNNNNNNNNNNNNNNNNNNNNNNNNNNNNNNNNNNNNN
NNNNNNNNNNNNNNNNNNNNNNNNNNNNNNNNNNNNNNNNNNNNNNNNNNNNNNNNNNNNNNNNNNNNNNNNNNNNNNNN
NNNNNNNNNNNNNNNNNNNNNNNNNNNNNNNNNNNNNNNNNNNNNNNNNNNNNNNNNNNNNNNNNNNNNNNNNNNNNNNN
NNNNNNNNNNNNNNNNNNNNNNNNNNNNNNNNNNNNNNNNNNNNNNNNNNNNNNNNNNNNNNNNNNNNNNNNNNNNNNNN
NNNNNNNNNNN
>GS10265
CATTATCGAACTTCAAGGGA-------------AGGGAAGACGAGAGTGAAGT-CTGTCGCTGGCTCGCTC-----GAGC
ATGTGC-ACGTCTTCGTTC---TTGTCGA--------CCCTTCTCTCACACAA-----CACACACCTGTGCACTCATTGT
AGGCCCTCG-AAAGAGG-ATCTAC-GTTTTTCACATCACACCCTTAT----CGTATGTCCATAGAATGT----AAT----
-----------------------------AAATC---ATACAACGAATTCTCAACCATGCTTTGATTGATTTC--GAGGC
ATGGCTTGGACTTTGGGAG--CC-TGCCGGCG----------AT--CGTCGGCTCTCCTGAAATGCATTAGCAAT---GG
--GTGGGCACGT------CTTTGACGTGCACGGCCTT-CGACGTGATAA-------TGATCGTCGTGGCTGGA-GCGTCT
TTTGG--------------GACATGCATGAAATCCA-TCCTTGC-TTAC------AATACCAGCTT--------AGGT-T
GGC--TTTGGCTATTAG-TCGGTCGTGAGGCT-GACGAACGTCGG----G---------------GCAGACTATTTCGAC
TTTCAGCAACGGATCTCTTGGCTCTCGCATCGATGAAGAACGCAGCGAATTGCGATAAGTAATGTGAATTGCAGATTTTC
AGTGAATCATCGAATCTTTGAACGCACCTTGCGCTCCTTGGTATTCCGAGGAGCATGCCTGTTTGAGTGTCATNNNNNNN
NNNNNNNNNNNNNNNNNNNNNNNNNNNNNNNNNNNNNNNNNNNNNNNNNNNNNNNNNNNNNNNNNNNNNNNNNNNNNNNN
NNNNNNNNNNNNNNNNNNNNNNNNNNNNNNNNNNNNNNNNNNNNNNNNNNNNNNNNNNNNNNNNNNNNNNNNNNNNNNNN
NNNNNNNNNNNNNNNNNNNNNNNNNNNNNNNNNNNNNNNNNNNNNNNNNNNNNNNNNNNNNNNNNNNNNNNNNNNNNNNN
NNNNNNNNNNNNNNNNNNNNNNNNNNNNNNNNNNNNNNNNNNNNNNNNNNNNNNNNNNNNNNNNNNNNNNNNNNNNNNNN
NNNNNNNNNNNNNNNNNNNNNNNNNNNNNNNNNNNNNNNNNNNNNNNNNNNNNNNNNNNNNNNNNNNNNNNNNNNNNNNN
NNNNNNNNNNNNNNNNNNNNNNNNNNNNNNNNNNNNNNNNNNNNNNNNNNNNNNNNNNNNNNNNNNNNNNNNNNNNNNNN
NNNNNNNNNNNNNNNNNNNNNNNNNNNNNNNNNNNNNNNNNNNNNNNNNNNNNNNNNNNNNNNNNNNNNNNNNNNNNNNN
NNNNNNNNNNNNNNNNNNNNNNNNNNNNNNNNNNNNNNNNNNNNNNNNNNNNNNNNNNNNNNNNNNNNNNNNNNNNNNNN
NNNNNNNNNNNNNNNNNNNNNNNNNNNNNNNNNNNNNNNNNNNNNNNNNNNNNNNNNNNNNNNNNNNNNNNNNNNNNNNN
NNNNNNNNNNNNNNNNNNNNNNNNNNNNNNNNNNNNNNNNNNNNNNNNNNNNNNNNNNNNNNNNNNNNNNNNNNNNNNNN
NNNNNNNNNNNNNNNNNNNNNNNNNNNNNNNNNNNNNNNNNNNNNNNNNNNNNNNNNNNNNNNNNNNNNNNNNNNNNNNN
NNNNNNNNNNNNNNNNNNNNNNNNNNNNNNNNNNNNNNNNNNNNNNNNNNNNNNNNNNNNNNNNNNNNNNNNNNNNNNNN
NNNNNNNNNNNNNNNNNNNNNNNNNNNNNNNNNNNNNNNNNNNNNNNNNNNNNNNNNNNNNNNNNNNNNNNNNNNNNNNN
NNNNNNNNNNNNNNNNNNNNNNNNNNNNNNNNNNNNNNNNNNNNNNNNNNNNNNNNNNNNNNNNNNNNNNNNNNNNNNNN
NNNNNNNNNNNNNNNNNNNNNNNNNNNNNNNNNNNNNNNNNNNNNNNNNNNNNNNNNNNNNNNNNNNNNNNNNNNNNNNN
NNNNNNNNNNNNNNNNNNNNNNNNNNNNNNNNNNNNNNNNNNNNNNNNNNNNNNNNNNNNNNNNNNNNNNNNNNNNNNNN
NNNNNNNNNNNNNNNNNNNNNNNNNNNNNNNNNNNNNNNNNNNNNNNNNNNNNNNNNNNNNNNNNNNNNNNNNNNNNNNN
NNNNNNNNNNNNNNNNNNNNNNNNNNNNNNNNNNNNNNNNNNNNNNNNNNNNNNNNNNNNNNNNNNNNNNNNNNNNNNNN
NNNNNNNNNNNNNNNNNNNNNNNNNNNNNNNNNNNNNNNNNNNNNNNNNNNNNNNNNNNNNNNNNNNNNNNNNNNNNNNN
NNNNNNNNNNNNNNNNNNNNNNNNNNNNNNNNNNNNNNNNNNNNNNNNNNNNNNNNNNNNNNNNNNNNNNNNNNNNNNNN
NNNNNNNNNNNNNNNNNNNNNNNNNNNNNNNNNNNNNNNNNNNNNNNNNNNNNNNNNNNNNNNNNNNNNNNNNNNNNNNN
NNNNNNNNNNNNNNNNNNNNNNNNNNNNNNNNNNNNNNNNNNNNNNNNNNNNNNNNNNNNNNNNNNNNNNNNNNNNNNNN
NNNNNNNNNNNNNNNNNNNNNNNNNNNNNNNNNNNNNNNNNNNNNNNNNNNNNNNNNNNNNNNNNNNNNNNNNNNNNNNN
NNNNNNNNNNNNNNNNNNNNNNNNNNNNNNNNNNNNNNNNNNNNNNNNNNNNNNNNNNNNNNNNNNNNNNNNNNNNNNNN
NNNNNNNNNNNNNNNNNNNNNNNNNNNNNNNNNNNNNNNNNNNNNNNNNNNNNNNNNNNNNNNNNNNNNNNNNNNNNNNN
NNNNNNNNNNNNNNNNNNNNNNNNNNNNNNNNNNNNNNNNNNNNNNNNNNNNNNNNNNNNNNNNNNNNNNNNNNNNNNNN
NNNNNNNNNNNNNNNNNNNNNNNNNNNNNNNNNNNNNNNNNNNNNNNNNNNNNNNNNNNNNNNNNNNNNNNNNNNNNNNN
NNNNNNNNNNNNNNNNNNNNNNNNNNNNNNNNNNNNNNNNNNNNNNNNNNNNNNNNNNNNNNNNNNNNNNNNNNNNNNNN
NNNNNNNNNNN
>GS10910
CATTATCGAACTTTGAG--------------------GGGGGGGWGGGGAAGG-CTGTCGCTGGCTCTCTC-----GAGC
ATGTGC-ACGTCTTTCTTC----------------------TCTCTCGC-AAACCCCTACTACACCTGTGCACCCATTGT
AGGCTCTCG-AAAGAGG-ATCTAC-GTATTTCATACAACACCCACTT----TGCATGTCCATAGAATGT----AATCAGT
AGGATTCGTC--------------CTACGAAATC---ATACAACGAATTCTCAACCATGCCTTTGTCGAAA-----GGGC
ATGGCTTGGACTTTGGGAG--CCTTGCTGGCC--------TTTTC-GGTCAGCTCTCCTGAAATGCATTAGCGAT---GG
--GTGG------------CTAGGACGTGCACGGCCTT-CGACGTGATAA-------TGATCGTCGTGGCTGGA-GCGTCT
TTA----------------------------------TCCTCGC-TCAC-AATC-CACACTAGCCTT-------GGGT-T
AGC-TTTTGGCTATTAGTTCGGTCGCGAGACTTGACGAACGTCGG---AGGATTTTCTCT--TGGCTGGTCGATTTCGAC
TTTCAGCAACGGATCTCTTGGCTCTCGCATCGATGAAGAACGCAGCGAATTGCGATAAGTAATGTGAATTGCAGATTTTC
AGTGAATCATCGAATCTTTGAACGCACCTTGCGCTCCTTGGTATTCCGAGGAGCATGCCTGTTTGAGTGTCAANNNNNNN
NNNNNNNNNNNNNNNNNNNNNNNNNNNNNNNNNNNNNNNNNNNNNNNNNNNNNNNNNNNNNNNNNNNNNNNNNNNNNNNN
NNNNNNNNNNNNNNNNNNNNNNNNNNNNNNNNNNNNNNNNNNNNNNNNNNNNNNNNNNNNNNNNNNNNNNNNNNNNNNNN
NNNNNNNNNNNNNNNNNNNNNNNNNNNNNNNNNNNNNNNNNNNNNNNNNNNNNNNNNNNNNNNNNNNNNNNNNNNNNNNN
NNNNNNNNNNNNNNNNNNNNNNNNNNNNNNNNNNNNNNNNNNNNNNNNNNNNNNNNNNNNNNNNNNNNNNNNNNNNNNNN
NNNNNNNNNNNNNNNNNNNNNNNNNNNNNNNNNNNNNNNNNNNNNNNNNNNNNNNNNNNNNNNNNNNNNNNNNNNNNNNN
NNNNNNNNNNNNNNNNNNNNNNNNNNNNNNNNNNNNNNNNNNNNNNNNNNNNNNNNNNNNNNNNNNNNNNNNNNNNNNNN
NNNNNNNNNNNNNNNNNNNNNNNNNNNNNNNNNNNNNNNNNNNNNNNNNNNNNNNNNNNNNNNNNNNNNNNNNNNNNNNN
NNNNNNNNNNNNNNNNNNNNNNNNNNNNNNNNNNNNNNNNNNNNNNNNNNNNNNNNNNNNNNNNNNNNNNNNNNNNNNNN
NNNNNNNNNNNNNNNNNNNNNNNNNNNNNNNNNNNNNNNNNNNNNNNNNNNNNNNNNNNNNNNNNNNNNNNNNNNNNNNN
NNNNNNNNNNNNNNNNNNNNNNNNNNNNNNNNNNNNNNNNNNNNNNNNNNNNNNNNNNNNNNNNNNNNNNNNNNNNNNNN
NNNNNNNNNNNNNNNNNNNNNNNNNNNNNNNNNNNNNNNNNNNNNNNNNNNNNNNNNNNNNNNNNNNNNNNNNNNNNNNN
NNNNNNNNNNNNNNNNNNNNNNNNNNNNNNNNNNNNNNNNNNNNNNNNNNNNNNNNNNNNNNNNNNNNNNNNNNNNNNNN
NNNNNNNNNNNNNNNNNNNNNNNNNNNNNNNNNNNNNNNNNNNNNNNNNNNNNNNNNNNNNNNNNNNNNNNNNNNNNNNN
NNNNNNNNNNNNNNNNNNNNNNNNNNNNNNNNNNNNNNNNNNNNNNNNNNNNNNNNNNNNNNNNNNNNNNNNNNNNNNNN
NNNNNNNNNNNNNNNNNNNNNNNNNNNNNNNNNNNNNNNNNNNNNNNNNNNNNNNNNNNNNNNNNNNNNNNNNNNNNNNN
NNNNNNNNNNNNNNNNNNNNNNNNNNNNNNNNNNNNNNNNNNNNNNNNNNNNNNNNNNNNNNNNNNNNNNNNNNNNNNNN
NNNNNNNNNNNNNNNNNNNNNNNNNNNNNNNNNNNNNNNNNNNNNNNNNNNNNNNNNNNNNNNNNNNNNNNNNNNNNNNN
NNNNNNNNNNNNNNNNNNNNNNNNNNNNNNNNNNNNNNNNNNNNNNNNNNNNNNNNNNNNNNNNNNNNNNNNNNNNNNNN
NNNNNNNNNNNNNNNNNNNNNNNNNNNNNNNNNNNNNNNNNNNNNNNNNNNNNNNNNNNNNNNNNNNNNNNNNNNNNNNN
NNNNNNNNNNNNNNNNNNNNNNNNNNNNNNNNNNNNNNNNNNNNNNNNNNNNNNNNNNNNNNNNNNNNNNNNNNNNNNNN
NNNNNNNNNNNNNNNNNNNNNNNNNNNNNNNNNNNNNNNNNNNNNNNNNNNNNNNNNNNNNNNNNNNNNNNNNNNNNNNN
NNNNNNNNNNNNNNNNNNNNNNNNNNNNNNNNNNNNNNNNNNNNNNNNNNNNNNNNNNNNNNNNNNNNNNNNNNNNNNNN
NNNNNNNNNNNNNNNNNNNNNNNNNNNNNNNNNNNNNNNNNNNNNNNNNNNNNNNNNNNNNNNNNNNNNNNNNNNNNNNN
NNNNNNNNNNNNNNNNNNNNNNNNNNNNNNNNNNNNNNNNNNNNNNNNNNNNNNNNNNNNNNNNNNNNNNNNNNNNNNNN
NNNNNNNNNNNNNNNNNNNNNNNNNNNNNNNNNNNNNNNNNNNNNNNNNNNNNNNNNNNNNNNNNNNNNNNNNNNNNNNN
NNNNNNNNNNNNNNNNNNNNNNNNNNNNNNNNNNNNNNNNNNNNNNNNNNNNNNNNNNNNNNNNNNNNNNNNNNNNNNNN
NNNNNNNNNNNNNNNNNNNNNNNNNNNNNNNNNNNNNNNNNNNNNNNNNNNNNNNNNNNNNNNNNNNNNNNNNNNNNNNN
NNNNNNNNNNNNNNNNNNNNNNNNNNNNNNNNNNNNNNNNNNNNNNNNNNNNNNNNNNNNNNNNNNNNNNNNNNNNNNNN
NNNNNNNNNNN
>GS10927
NNNNNNNNNNNNNNNNNNNNNNNNNNNNNNNNNNNNNNNNNNNNNNNNNNNNNNNNNNNNNNNNNNNNNNNNNNNNNNNN
NNNNNNNNNNNNNNNNNNNNNNNNNNNNNNNNNNNNNNNNNNNNNNNNNNNNNNNNNNNNNNNNNNNNNNNNNNNNNNNN
NNNNNNNNNNNNNNNNNNNNNNNNNNNNNNNNNNNNNNNNNNNNNNNNNNNNNNNNNNNNNNNNNNNNNNNNNNNNNNNN
NNNNNNNNNNNNNNNNNNNNNNNNNNNNNNNNNNNNNNNNNNNCGAATTCTCAACCATGCTTTGATTGATTTC--GAGGC
ATGGCTTGGACTTTGGGAG--CC-TGCCGGCG----------AT--CGTCGGCTCTCCTGAAATGCATTAGCAAT---GG
--GTGGGCACGT------CTTTGACGTGCACGGCCTT-CGACGTGATAA-------TGATCGTCGTGGCTGGA-GCGTCT
TTTGG--------------GACATGCATGAAATCCA-TCCTTGC-TTAC------AATACCAGCTT--------AGGT-T
GGC--TTTGGCTATTAG-TCGGTCGTGAGGCT-GACGAACGTCGG----G---------------GCAGACTATTTCGAN
NNNNNNNNNNNNNNNNNNNNNNNNNNNNNNNNNNNNNNNNNNNNNNNNNNNNNNNNNNNNNNTGTGAATTGCAGATTTTC
AGTGAATCATCGAATCTTTGAACGCACCTTGCGCTCCTTGGTATTCCGAGGAGCATGCCTGTTTGAGTGTCATNNNNNNN
NNNNNNNNNNNNNNNNNNNNNNNNNNNNNNNNNNNNNNNNNNNNNNNNNNNNNNNNNNNNNNNNNNNNNNNNNNNNNNNN
NNNNNNNNNNNNNNNNNNNNNNNNNNNNNNNNNNNNNNNNNNNNNNNNNNNNNNNNNNNNNNNNNNNNNNNNNNNNNNNN
NNNNNNNNNNNNNNNNNNNNNNNNNNNNNNNNNNNNNNNNNNNNNNNNNNNNNNNNNNNNNNNNNNNNNNNNNNNNNNNN
NNNNNNNNNNNNNNNNNNNNNNNNNNNNNNNNNNNNNNNNNNNNNNNNNNNNNNNNNNNNNNNNNNNNNNNNNNNNNNNN
NNNNNNNNNNNNNNNNNNNNNNNNNNNNNNNNNNNNNNNNNNNNNNNNNNNNNNNNNNNNNNNNNNNNNNNNNNNNNNNN
NNNNNNNNNNNNNNNNNNNNNNNNNNNNNNNNNNNNNNNNNNNNNNNNNNNNNNNNNNNNNNNNNNNNNNNNNNNNNNNN
NNNNNNNNNNNNNNNNNNNNNNNNNNNNNNNNNNNNNNNNNNNNNNNNNNNNNNNNNNNNNNNNNNNNNNNNNNNNNNNN
NNNNNNNNNNNNNNNNNNNNNNNNNNNNNNNNNNNNNNNNNNNNNNNNNNNNNNNNNNNNNNNNNNNNNNNNNNNNNNNN
NNNNNNNNNNNNNNNNNNNNNNNNNNNNNNNNNNNNNNNNNNNNNNNNNNNNNNNNNNNNNNNNNNNNNNNNNNNNNNNN
NNNNNNNNNNNNNNNNNNNNNNNNNNNNNNNNNNNNNNNNNNNNNNNNNNNNNNNNNNNNNNNNNNNNNNNNNNNNNNNN
NNNNNNNNNNNNNNNNNNNNNNNNNNNNNNNNNNNNNNNNNNNNNNNNNNNNNNNNNNNNNNNNNNNNNNNNNNNNNNNN
NNNNNNNNNNNNNNNNNNNNNNNNNNNNNNNNNNNNNNNNNNNNNNNNNNNNNNNNNNNNNNNNNNNNNNNNNNNNNNNN
NNNNNNNNNNNNNNNNNNNNNNNNNNNNNNNNNNNNNNNNNNNNNNNNNNNNNNNNNNNNNNNNNNNNNNNNNNNNNNNN
NNNNNNNNNNNNNNNNNNNNNNNNNNNNNNNNNNNNNNNNNNNNNNNNNNNNNNNNNNNNNNNNNNNNNNNNNNNNNNNN
NNNNNNNNNNNNNNNNNNNNNNNNNNNNNNNNNNNNNNNNNNNNNNNNNNNNNNNNNNNNNNNNNNNNNNNNNNNNNNNN
NNNNNNNNNNNNNNNNNNNNNNNNNNNNNNNNNNNNNNNNNNNNNNNNNNNNNNNNNNNNNNNNNNNNNNNNNNNNNNNN
NNNNNNNNNNNNNNNNNNNNNNNNNNNNNNNNNNNNNNNNNNNNNNNNNNNNNNNNNNNNNNNNNNNNNNNNNNNNNNNN
NNNNNNNNNNNNNNNNNNNNNNNNNNNNNNNNNNNNNNNNNNNNNNNNNNNNNNNNNNNNNNNNNNNNNNNNNNNNNNNN
NNNNNNNNNNNNNNNNNNNNNNNNNNNNNNNNNNNNNNNNNNNNNNNNNNNNNNNNNNNNNNNNNNNNNNNNNNNNNNNN
NNNNNNNNNNNNNNNNNNNNNNNNNNNNNNNNNNNNNNNNNNNNNNNNNNNNNNNNNNNNNNNNNNNNNNNNNNNNNNNN
NNNNNNNNNNNNNNNNNNNNNNNNNNNNNNNNNNNNNNNNNNNNNNNNNNNNNNNNNNNNNNNNNNNNNNNNNNNNNNNN
NNNNNNNNNNNNNNNNNNNNNNNNNNNNNNNNNNNNNNNNNNNNNNNNNNNNNNNNNNNNNNNNNNNNNNNNNNNNNNNN
NNNNNNNNNNNNNNNNNNNNNNNNNNNNNNNNNNNNNNNNNNNNNNNNNNNNNNNNNNNNNNNNNNNNNNNNNNNNNNNN
NNNNNNNNNNNNNNNNNNNNNNNNNNNNNNNNNNNNNNNNNNNNNNNNNNNNNNNNNNNNNNNNNNNNNNNNNNNNNNNN
NNNNNNNNNNNNNNNNNNNNNNNNNNNNNNNNNNNNNNNNNNNNNNNNNNNNNNNNNNNNNNNNNNNNNNNNNNNNNNNN
NNNNNNNNNNNNNNNNNNNNNNNNNNNNNNNNNNNNNNNNNNNNNNNNNNNNNNNNNNNNNNNNNNNNNNNNNNNNNNNN
NNNNNNNNNNNNNNNNNNNNNNNNNNNNNNNNNNNNNNNNNNNNNNNNNNNNNNNNNNNNNNNNNNNNNNNNNNNNNNNN
NNNNNNNNNNNNNNNNNNNNNNNNNNNNNNNNNNNNNNNNNNNNNNNNNNNNNNNNNNNNNNNNNNNNNNNNNNNNNNNN
NNNNNNNNNNN
>GS11008
CATTATCGAATTTCGAGGGAGGGGAGGGGAGGGGAAAAGATTGGGGAGGAAGGACTGTCGCTGGCTCTCTC-----GAGC
ATGTGC-ACGTCTTGCCTTT--TCGTTGAATCCCCTTCCTTTCTCTCGCATTTACCCACACACACCTGTGCACCCTTTGT
AGGCCCTCG-AAAGAGG-ATCTAT-GTTTTTCACATCACACCCCCAT----CGTATGTCCATAGAATGT-----------
------------------------GTATTAAATC---ATACAACGAATTCTCAACCATGCTTTGATTTGTTTTTCGAGGC
ATGGCTTGGA-GTTGGGAG---TTTGCTGGCGACGA---ATCGGT-CGTCGGCTCTCCTTAAATGCATTAGCAAT--GGG
--TGGGGCAAGTCT----TTTCGACGTGCACGGCCTT-TGACGTGATAA-------TGATCGTTGTGGCTGGA-GCGTTT
TGGG----------------ACATGCATGAAATCTG-TCCATGC-TTCC-AATCACCCCCTAGCTT--------AGGT-C
TGC---TTGGTTATTAG-TCGGTCGTGAGGCT-GGCGAACGTTGGGCAGGGACTGGCTTT----------TGTTTTCGAC
TTTCAGCAACGGATCTCTTGGCTCTCGCATCGATGAAGAACGCAGCGAATTGCGATAAGTAATGTGAATTGCAGATTTTC
AGTGAATCATCGAATCTTTGAACGCACCTTGCGCTCCTTGGTATTCCGAGGAGCATGCCTGTTTGAGTGTTATGCTCAAA
TTTTGAATCTGGCGGT--CTTGCGGCCGTCCGAGTTGTAATCTAGAGAAGCGTTTTCCGCGCT-GGACCGTGTACAAGTC
TCCTGGAAGGGAGCGTCGTAGAGGGTGAGAATCCCGTCTTTGACACGGACGA-CCA-GTGC--TATGTGATGCGCTCTCG
ACGAGTCGAGTTGTTTGGGAATGCAGCTCAAAATGGGTGGTAAATTCCATCTAAAGCTAAATACATGCGAGAGACCGATA
GCGAACAAGTACCGTGAGGGAAAGACGAAAAGAACTTTGGAAAGAGAGTTAAACAGTACGTGAAATTGCTGAAAGGGAAA
CGCTTGATGTCAGTCGCGTCGGCCGGGGATCAACCTT--GCT--TCTCGCTGG--GTGCAGTTCCTGGT-CGACGGGTCA
GCATCGGTTTCGGT-CGCCGTACAATGGCGAGGGGAACGTGGCACTCTCCG------GAGTGTG-TTATAGCCTTTCGTC
-GCATGCGGT-GGTTGGGATCGAGGAACTCAGCACGG-------CTTCGGCTTGTG---CTTAGGATGCTGGCATAATGG
CCTTAAGCGACCCGTCTTGAAACACGGACCAAGGAGTCTAACATGCCTGCGAGTGTTTGGGTGGC--AAACCCAAGCGCG
CAATGAAAGTGAAAGTCGAGACCTCTGT-CGTGGA-GGGCATCGACGCCCGGACCTGAGTCTTTGACA--AAGGATCTGC
GGTAGAGCATGTATGTTGGGACCCGAAAGATGGTGAACTATGCCTGAATAGGGTGAAGCCAGAGGAAACTCTGGTGGAGG
CTCGTAGCGATTCTGACGTGCAAATCGATCGTCGAATTTGGNNNNNNNNNNNNNNNNNNNNNNNNNNNNNNNNNNNNNNN
NNNNNNNNNNNNNNNCCATCCTCATAATCGCCGGTGGTACCGGTGAGTTCGAGGCTGGTATTTCCAAGGACGGTCAGACC
CGTGAACACGCCCTTCTGGCATTCACCCTTGGTGTGCGTCAGCTCATCGTTGCAGTGAACAAGATGGACACGACCAAGTG
GAGCGAGGACCGCTTCAATGAAATTATCAAGGAAACCTCGACCTTCATTAAGAAGGTCGGCTACAACCCCAAGGCTGTCG
CTTTCGTGCCCATATCTGGCTGGCATGGTGACAACATGCTGGAGGAGTCCGCCAACATGCCCTGGTACAAGGGCTGGACG
AAGGAGACCAAAGGTGGTGTTGTCAAGGGAAAGACCCTCCTCGATGCCATCGATGCCATCGAGCCTCCTGTTCGCCCCTC
CGACAAACCCCTTCGCCTTCCTCTCCAGGATGTCTACAAGATNNNNNNNNNNNNNNNNNNNNNNNNNNNNNNNNNNNNNN
NNGTGTGTTGTACATTCTCCTC--GGATGACTGTGGTTTGATGTGTCGCC-AATAG--GTAAGCATTATGTTAT-TTGAT
GCGCCTCCAGCATTCTCAAAGTGCCGAAATAGNNNNNNNNNCCAGAAGGGCAAGCTTGTGGTCTCGTTAAGAATTTGGCA
TTGATGGCTTGTATCTCTGTCGGTTCATATTCTGCTCCCGTCATTGAATTTTTGGAAGAATGGGGTCTCGAATCACTGGA
AGAGAATGCACACTCTTCAACGCCCTGCACGAAGGTTTTCGTGAACGGTGTCTGGATGGGCGTGCATCGTGATCCAGCCA
ATCTTGTGAAGACGATCAAAAAGCTTCGCCGAAAAGATGACATTAGTCCCGAAGTTTCTGTAGTTCGCGATATTCGCGAG
AGGGAGCTACGTCTCTACACAGACGCAGGGCGAGTTTGTCGACCTCTCTTCATTGTCGAAAACCAGCAGCTTGCCCTGCA
GAAGAAGCATATCAAGTGGCTTAACCAAGGCTACCGCGATGATGATGGCGAAGAGTTCAAGTGGGAACAGCTGGTGAAGA
CAGGGATAATCGAGTTATTGGATGCCGAGGAGGAGGAGACAGTGATGATTTCCATGACACCTGAAGATTTGGAGAATTCC
AGGTTACAATCTGCAGGCATCAACCCCCATGAGAATGATGGAGATTTTGACCCCGCAGCGCGACTAAAGGCTGGAATCAA
TGCGCACACATGGACTCACTGCGAGATTCACCCTAGTATGATTCTTGGTGTCTGCGCCAGTATCATTCCTTTTCCCGATC
ACAACCAGTCACCACGANNNNNNNNNNNNNNNNNNNNNNGTACGT---ACTCCTTCGACATGGATTGAC-AATGACCTTA
CACCTTCGCAG
>GS11161
CATTATCGAACTTCAAGGGA-------------AGGGAAGACGAGAGTGAAGT-CTGTCGCTGGCTCGCTC-----GAGC
ATGTGC-ACGTCTTCGTTC---TTGTCGA-------CCCCTNNNNNNNNNNNNNNNNNNNNNNNNNNNNNNNNNNNNNNN
NNNNNNNNNNNNNNNNNNNNNNNNNNNNNNNNNNNNNNNNNNNNNNNNNNNNNNNNNNNNNNNNNNNNNNNNNNNNNNNN
NNNNNNNNNNNNNNNNNNNNNNNNNNNNNNNNNNNNNNNNNNNNNNNNNNNNNNNNNNNNNNNNNNNNNNNNNNNNNNNN
NNNNNNNNNNNNNNNNNNNNNNNNNNNNNNNNNNNNNNNNNNNNNNNNNNNNNNNNNNNNNNNNNNNNNNNNNNNNNNNN
NNNNNNNNNNNNNNNNNNNNNNNNNNNNNNNNNNNNNNNNNNNNNNNNNNNNNNNNNNNNNNNNNNNNNNNNNNNNNNNN
NNNNNNNNNNNNNNNNNNNNNNNNNNNNNNNNNNNNNNNNNNNNNNNNNNNNNNNNNNNNNNNNNNNNNNNNNNNNNNNN
NNNNNNNNNNNNNNNNNNNNNNNNNNNNNNNNNNNNNNNNNNNNNNNNNNNNNNNNNNNNNNNNNNNNNNNNNNNNNNNN
NNNNNNNNNNNNNNNNNNNNNNNNNNNNNNNNNNNNNNNNNNNNNNNNNNNNNNNNNNNNNNNNNNNNNNNNNNNNNNNN
NNNNNNNNNNNNNNNNNNNNNNNNNNNNNNNNNNNNNNNNNNNNNNNNNNNNNNNNNNNNNNNNNNNNNNNNNNNNNNNN
NNNNNNNNNNNNNNNNNNNNNNNNNNNNNNNNNNNNNNNNNNNNNNNNNNNNNNNNNNNNNNNNNNNNNNNNNNNNNNNN
NNNNNNNNNNNNNNNNNNNNNNNNNNNNNNNNNNNNNNNNNNNNNNNNNNNNNNNNNNNNNNNNNNNNNNNNNNNNNNNN
NNNNNNNNNNNNNNNNNNNNNNNNNNNNNNNNNNNNNNNNNNNNNNNNNNNNNNNNNNNNNNNNNNNNNNNNNNNNNNNN
NNNNNNNNNNNNNNNNNNNNNNNNNNNNNNNNNNNNNNNNNNNNNNNNNNNNNNNNNNNNNNNNNNNNNNNNNNNNNNNN
NNNNNNNNNNNNNNNNNNNNNNNNNNNNNNNNNNNNNNNNNNNNNNNNNNNNNNNNNNNNNNNNNNNNNNNNNNNNNNNN
NNNNNNNNNNNNNNNNNNNNNNNNNNNNNNNNNNNNNNNNNNNNNNNNNNNNNNNNNNNNNNNNNNNNNNNNNNNNNNNN
NNNNNNNNNNNNNNNNNNNNNNNNNNNNNNNNNNNNNNNNNNNNNNNNNNNNNNNNNNNNNNNNNNNNNNNNNNNNNNNN
NNNNNNNNNNNNNNNNNNNNNNNNNNNNNNNNNNNNNNNNNNNNNNNNNNNNNNNNNNNNNNNNNNNNNNNNNNNNNNNN
NNNNNNNNNNNNNNNNNNNNNNNNNNNNNNNNNNNNNNNNNNNNNNNNNNNNNNNNNNNNNNNNNNNNNNNNNNNNNNNN
NNNNNNNNNNNNNNNNNNNNNNNNNNNNNNNNNNNNNNNNNNNNNNNNNNNNNNNNNNNNNNNNNNNNNNNNNNNNNNNN
NNNNNNNNNNNNNNNNNNNNNNNNNNNNNNNNNNNNNNNNNNNNNNNNNNNNNNNNNNNNNNNNNNNNNNNNNNNNNNNN
NNNNNNNNNNNNNNNNNNNNNNNNNNNNNNNNNNNNNNNNNNNNNNNNNNNNNNNNNNNNNNNNNNNNNNNNNNNNNNNN
NNNNNNNNNNNNNNNNNNNNNNNNNNNNNNNNNNNNNNNNNNNNNNNNNNNNNNNNNNNNNNNNNNNNNNNNNNNNNNNN
NNNNNNNNNNNNNNNNNNNNNNNNNNNNNNNNNNNNNNNNNNNNNNNNNNNNNNNNNNNNNNNNNNNNNNNNNNNNNNNN
NNNNNNNNNNNNNNNNNNNNNNNNNNNNNNNNNNNNNNNNNNNNNNNNNNNNNNNNNNNNNNNNNNNNNNNNNNNNNNNN
NNNNNNNNNNNNNNNNNNNNNNNNNNNNNNNNNNNNNNNNNNNNNNNNNNNNNNNNNNNNNNNNNNNNNNNNNNNNNNNN
NNNNNNNNNNNNNNNNNNNNNNNNNNNNNNNNNNNNNNNNNNNNNNNNNNNNNNNNNNNNNNNNNNNNNNNNNNNNNNNN
NNNNNNNNNNNNNNNNNNNNNNNNNNNNNNNNNNNNNNNNNNNNNNNNNNNNNNNNNNNNNNNNNNNNNNNNNNNNNNNN
NNNNNNNNNNNNNNNNNNNNNNNNNNNNNNNNNNNNNNNNNNNNNNNNNNNNNNNNNNNNNNNNNNNNNNNNNNNNNNNN
NNNNNNNNNNNNNNNNNNNNNNNNNNNNNNNNNNNNNNNNNNNNNNNNNNNNNNNNNNNNNNNNNNNNNNNNNNNNNNNN
NNNNNNNNNNNNNNNNNNNNNNNNNNNNNNNNNNNNNNNNNNNNNNNNNNNNNNNNNNNNNNNNNNNNNNNNNNNNNNNN
NNNNNNNNNNNNNNNNNNNNNNNNNNNNNNNNNNNNNNNNNNNNNNNNNNNNNNNNNNNNNNNNNNNNNNNNNNNNNNNN
NNNNNNNNNNNNNNNNNNNNNNNNNNNNNNNNNNNNNNNNNNNNNNNNNNNNNNNNNNNNNNNNNNNNNNNNNNNNNNNN
NNNNNNNNNNNNNNNNNNNNNNNNNNNNNNNNNNNNNNNNNNNNNNNNNNNNNNNNNNNNNNNNNNNNNNNNNNNNNNNN
NNNNNNNNNNNNNNNNNNNNNNNNNNNNNNNNNNNNNNNNNNNNNNNNNNNNNNNNNNNNNNNNNNNNNNNNNNNNNNNN
NNNNNNNNNNNNNNNNNNNNNNNNNNNNNNNNNNNNNNNNNNNNNNNNNNNNNNNNNNNNNNNNNNNNNNNNNNNNNNNN
NNNNNNNNNNNNNNNNNNNNNNNNNNNNNNNNNNNNNNNNNNNNNNNNNNNNNNNNNNNNNNNNNNNNNNNNNNNNNNNN
NNNNNNNNNNNNNNNNNNNNNNNNNNNNNNNNNNNNNNNNNNNNNNNNNNNNNNNNNNNNNNNNNNNNNNNNNNNNNNNN
NNNNNNNNNNN
>GS11186
CATTATCGAACTTTGAG--------------------GGGGGGGAGGGGAAGG-CTGTCGCTGGCTCTCTC-----GAGC
ATGTGC-ACGTCTTTCTTC----------------------TCTCTCGC-AAACCCCTACTACACCTGTGCACCCATTGT
AGGCTCTCG-AAAGAGG-ATCTAC-GTATTTCATACAACACCCACTT----TGCATGTCCATAGAATGT----AATCAGT
AGGATTCGTC--------------CTACGAAATC---ATACAACGAATTCTCAACCATGCCTTTGTCGAAA-----GGGC
ATGGCTTGGACTTTGGGAG--CCTTGCTGGCC--------TTTTC-GGTCAGCTCTCCTGAAATGCATTAGCGAT---GG
--GTGG------------CTAGGACGTGCACGGCCTT-CGACGTGATAA-------TGATCGTCGTGGCTGGA-GCGTCT
TTA----------------------------------TCCTCGC-TCAC-AATC-CACACTAGCCTT-------GGGT-T
AGC-TTTTGGCTATTAGTTCGGTCGCGAGACTTGACGAACGTCGG---AGGATTTTCTCT--TGGCTGGTCGATTTCGAC
TTTCAGCAACGGATCTCTTGGCTCTCGCATCGATGAAGAACGCAGCGAATTGCGATAAGTAATGTGAATTGCAGATTTTC
AGTGAATCATCGAATCTTTGAACGCACCTTGCGCTCCTTGGTATTCCGAGGAGCATGCCTGTTTGAGTGTCAANNNNNNN
NNNNNNNNNNNNNNNNNNNNNNNNNNNNNNNNNNNNNNNNNNNNNNNNNNNNNNNNNNNNNNNNNNNNNNNNNNNNNNNN
NNNNNNNNNNNNNNNNNNNNNNNNNNNNNNNNNNNNNNNNNNNNNNNNNNNNNNNNNNNNNNNNNNNNNNNNNNNNNNNN
NNNNNNNNNNNNNNNNNNNNNNNNNNNNNNNNNNNNNNNNNNNNNNNNNNNNNNNNNNNNNNNNNNNNNNNNNNNNNNNN
NNNNNNNNNNNNNNNNNNNNNNNNNNNNNNNNNNNNNNNNNNNNNNNNNNNNNNNNNNNNNNNNNNNNNNNNNNNNNNNN
NNNNNNNNNNNNNNNNNNNNNNNNNNNNNNNNNNNNNNNNNNNNNNNNNNNNNNNNNNNNNNNNNNNNNNNNNNNNNNNN
NNNNNNNNNNNNNNNNNNNNNNNNNNNNNNNNNNNNNNNNNNNNNNNNNNNNNNNNNNNNNNNNNNNNNNNNNNNNNNNN
NNNNNNNNNNNNNNNNNNNNNNNNNNNNNNNNNNNNNNNNNNNNNNNNNNNNNNNNNNNNNNNNNNNNNNNNNNNNNNNN
NNNNNNNNNNNNNNNNNNNNNNNNNNNNNNNNNNNNNNNNNNNNNNNNNNNNNNNNNNNNNNNNNNNNNNNNNNNNNNNN
NNNNNNNNNNNNNNNNNNNNNNNNNNNNNNNNNNNNNNNNNNNNNNNNNNNNNNNNNNNNNNNNNNNNNNNNNNNNNNNN
NNNNNNNNNNNNNNNNNNNNNNNNNNNNNNNNNNNNNNNNNNNNNNNNNNNNNNNNNNNNNNNNNNNNNNNNNNNNNNNN
NNNNNNNNNNNNNNNNNNNNNNNNNNNNNNNNNNNNNNNNNNNNNNNNNNNNNNNNNNNNNNNNNNNNNNNNNNNNNNNN
NNNNNNNNNNNNNNNNNNNNNNNNNNNNNNNNNNNNNNNNNNNNNNNNNNNNNNNNNNNNNNNNNNNNNNNNNNNNNNNN
NNNNNNNNNNNNNNNNNNNNNNNNNNNNNNNNNNNNNNNNNNNNNNNNNNNNNNNNNNNNNNNNNNNNNNNNNNNNNNNN
NNNNNNNNNNNNNNNNNNNNNNNNNNNNNNNNNNNNNNNNNNNNNNNNNNNNNNNNNNNNNNNNNNNNNNNNNNNNNNNN
NNNNNNNNNNNNNNNNNNNNNNNNNNNNNNNNNNNNNNNNNNNNNNNNNNNNNNNNNNNNNNNNNNNNNNNNNNNNNNNN
NNNNNNNNNNNNNNNNNNNNNNNNNNNNNNNNNNNNNNNNNNNNNNNNNNNNNNNNNNNNNNNNNNNNNNNNNNNNNNNN
NNNNNNNNNNNNNNNNNNNNNNNNNNNNNNNNNNNNNNNNNNNNNNNNNNNNNNNNNNNNNNNNNNNNNNNNNNNNNNNN
NNNNNNNNNNNNNNNNNNNNNNNNNNNNNNNNNNNNNNNNNNNNNNNNNNNNNNNNNNNNNNNNNNNNNNNNNNNNNNNN
NNNNNNNNNNNNNNNNNNNNNNNNNNNNNNNNNNNNNNNNNNNNNNNNNNNNNNNNNNNNNNNNNNNNNNNNNNNNNNNN
NNNNNNNNNNNNNNNNNNNNNNNNNNNNNNNNNNNNNNNNNNNNNNNNNNNNNNNNNNNNNNNNNNNNNNNNNNNNNNNN
NNNNNNNNNNNNNNNNNNNNNNNNNNNNNNNNNNNNNNNNNNNNNNNNNNNNNNNNNNNNNNNNNNNNNNNNNNNNNNNN
NNNNNNNNNNNNNNNNNNNNNNNNNNNNNNNNNNNNNNNNNNNNNNNNNNNNNNNNNNNNNNNNNNNNNNNNNNNNNNNN
NNNNNNNNNNNNNNNNNNNNNNNNNNNNNNNNNNNNNNNNNNNNNNNNNNNNNNNNNNNNNNNNNNNNNNNNNNNNNNNN
NNNNNNNNNNNNNNNNNNNNNNNNNNNNNNNNNNNNNNNNNNNNNNNNNNNNNNNNNNNNNNNNNNNNNNNNNNNNNNNN
NNNNNNNNNNNNNNNNNNNNNNNNNNNNNNNNNNNNNNNNNNNNNNNNNNNNNNNNNNNNNNNNNNNNNNNNNNNNNNNN
NNNNNNNNNNNNNNNNNNNNNNNNNNNNNNNNNNNNNNNNNNNNNNNNNNNNNNNNNNNNNNNNNNNNNNNNNNNNNNNN
NNNNNNNNNNNNNNNNNNNNNNNNNNNNNNNNNNNNNNNNNNNNNNNNNNNNNNNNNNNNNNNNNNNNNNNNNNNNNNNN
NNNNNNNNNNNNNNNNNNNNNNNNNNNNNNNNNNNNNNNNNNNNNNNNNNNNNNNNNNNNNNNNNNNNNNNNNNNNNNNN
NNNNNNNNNNN
>GS11221
CATTATCGAACTTCAAGGGA-------------AGGGAAGACGAGAGTGAAGT-CTGTCGCTGGCTCGCTC-----GAGC
ATGTGC-ACGTCTTCGTTC---TTGTCGA-------CCCCTTCTCTCACACAA-----CACACACCTGTGCACTCATTGT
AGGCCCTCG-AAAGAGG-ATCTAC-GTTTTTCACATCACACCCTTAT----CGTATGTCCATAGAATGT----AAT----
-----------------------------AAATC---ATACAACGAATTCTCAACCATGCTTTGATTGATTTC--GAGGC
ATGGCTTGGACTTTGGGAG--CC-TGCCGGCG----------AT--CGTCGGCTCTCCTGAAATGCATTAGCAAT---GG
--GTGGGCACGT------CTTTGACGTGCACGGCCTT-CGACGTGATAA-------TGATCGTCGTGGCTGGA-GCGTCT
TTTGG--------------GACATGCATGAAATCCA-TCCTTGC-TTAC------AATACCAGCTT--------AGGT-T
GGC--TTTGGCTATTAG-TCGGTCGTGAGGCT-GACGAACGTCGG----G---------------GCAGACTATTTCGAC
TTTCAGCAACGGATCTCTTGGCTCTCGCATCGATGAAGAACGCAGCGAATTGCGATAAGTAATGTGAATTGCAGATTTTC
AGTGAATCATCGAATCTTTGAACGCACCTTGCGCTCCTTGGTATTCCGAGGAGCATGCCTGTTTGAGTGTCATNNNNNNN
NNNNNNNNNNNNNNNNNNNNNNNNNNNNNNNNNNNNNNNNNNNNNNNNNNNNNNNNNNNNNNNNNNNNNNNNNNNNNNNN
NNNNNNNNNNNNNNNNNNNNNNNNNNNNNNNNNNNNNNNNNNNNNNNNNNNNNNNNNNNNNNNNNNNNNNNNNNNNNNNN
NNNNNNNNNNNNNNNNNNNNNNNNNNNNNNNNNNNNNNNNNNNNNNNNNNNNNNNNNNNNNNNNNNNNNNNNNNNNNNNN
NNNNNNNNNNNNNNNNNNNNNNNNNNNNNNNNNNNNNNNNNNNNNNNNNNNNNNNNNNNNNNNNNNNNNNNNNNNNNNNN
NNNNNNNNNNNNNNNNNNNNNNNNNNNNNNNNNNNNNNNNNNNNNNNNNNNNNNNNNNNNNNNNNNNNNNNNNNNNNNNN
NNNNNNNNNNNNNNNNNNNNNNNNNNNNNNNNNNNNNNNNNNNNNNNNNNNNNNNNNNNNNNNNNNNNNNNNNNNNNNNN
NNNNNNNNNNNNNNNNNNNNNNNNNNNNNNNNNNNNNNNNNNNNNNNNNNNNNNNNNNNNNNNNNNNNNNNNNNNNNNNN
NNNNNNNNNNNNNNNNNNNNNNNNNNNNNNNNNNNNNNNNNNNNNNNNNNNNNNNNNNNNNNNNNNNNNNNNNNNNNNNN
NNNNNNNNNNNNNNNNNNNNNNNNNNNNNNNNNNNNNNNNNNNNNNNNNNNNNNNNNNNNNNNNNNNNNNNNNNNNNNNN
NNNNNNNNNNNNNNNNNNNNNNNNNNNNNNNNNNNNNNNNNNNNNNNNNNNNNNNNNNNNNNNNNNNNNNNNNNNNNNNN
NNNNNNNNNNNNNNNNNNNNNNNNNNNNNNNNNNNNNNNNNNNNNNNNNNNNNNNNNNNNNNNNNNNNNNNNNNNNNNNN
NNNNNNNNNNNNNNNNNNNNNNNNNNNNNNNNNNNNNNNNNNNNNNNNNNNNNNNNNNNNNNNNNNNNNNNNNNNNNNNN
NNNNNNNNNNNNNNNNNNNNNNNNNNNNNNNNNNNNNNNNNNNNNNNNNNNNNNNNNNNNNNNNNNNNNNNNNNNNNNNN
NNNNNNNNNNNNNNNNNNNNNNNNNNNNNNNNNNNNNNNNNNNNNNNNNNNNNNNNNNNNNNNNNNNNNNNNNNNNNNNN
NNNNNNNNNNNNNNNNNNNNNNNNNNNNNNNNNNNNNNNNNNNNNNNNNNNNNNNNNNNNNNNNNNNNNNNNNNNNNNNN
NNNNNNNNNNNNNNNNNNNNNNNNNNNNNNNNNNNNNNNNNNNNNNNNNNNNNNNNNNNNNNNNNNNNNNNNNNNNNNNN
NNNNNNNNNNNNNNNNNNNNNNNNNNNNNNNNNNNNNNNNNNNNNNNNNNNNNNNNNNNNNNNNNNNNNNNNNNNNNNNN
NNNNNNNNNNNNNNNNNNNNNNNNNNNNNNNNNNNNNNNNNNNNNNNNNNNNNNNNNNNNNNNNNNNNNNNNNNNNNNNN
NNNNNNNNNNNNNNNNNNNNNNNNNNNNNNNNNNNNNNNNNNNNNNNNNNNNNNNNNNNNNNNNNNNNNNNNNNNNNNNN
NNNNNNNNNNNNNNNNNNNNNNNNNNNNNNNNNNNNNNNNNNNNNNNNNNNNNNNNNNNNNNNNNNNNNNNNNNNNNNNN
NNNNNNNNNNNNNNNNNNNNNNNNNNNNNNNNNNNNNNNNNNNNNNNNNNNNNNNNNNNNNNNNNNNNNNNNNNNNNNNN
NNNNNNNNNNNNNNNNNNNNNNNNNNNNNNNNNNNNNNNNNNNNNNNNNNNNNNNNNNNNNNNNNNNNNNNNNNNNNNNN
NNNNNNNNNNNNNNNNNNNNNNNNNNNNNNNNNNNNNNNNNNNNNNNNNNNNNNNNNNNNNNNNNNNNNNNNNNNNNNNN
NNNNNNNNNNNNNNNNNNNNNNNNNNNNNNNNNNNNNNNNNNNNNNNNNNNNNNNNNNNNNNNNNNNNNNNNNNNNNNNN
NNNNNNNNNNNNNNNNNNNNNNNNNNNNNNNNNNNNNNNNNNNNNNNNNNNNNNNNNNNNNNNNNNNNNNNNNNNNNNNN
NNNNNNNNNNNNNNNNNNNNNNNNNNNNNNNNNNNNNNNNNNNNNNNNNNNNNNNNNNNNNNNNNNNNNNNNNNNNNNNN
NNNNNNNNNNNNNNNNNNNNNNNNNNNNNNNNNNNNNNNNNNNNNNNNNNNNNNNNNNNNNNNNNNNNNNNNNNNNNNNN
NNNNNNNNNNNNNNNNNNNNNNNNNNNNNNNNNNNNNNNNNNNNNNNNNNNNNNNNNNNNNNNNNNNNNNNNNNNNNNNN
NNNNNNNNNNN
>GS11222
CATTATCGAACTTCAAGGGA-------------AGGGAAGACGAGAGTGAAGT-CTGTCGCTGGCTCGCTC-----GAGC
ATGTGC-ACGTCTTCGTTC---TTGTCGA--------CCCTTCTCTCACACAA-----CACACACCTGTGCACTCATTGT
AGGCCCTCG-AAAGAGG-ATCTAC-GTTTTTCACATCACACCCTTAT----CGTATGTCCATAGAATGT----AAT----
-----------------------------AAATC---ATACAACGAATTCTCAACCATGCTTTGATTGATTTC--GAGGC
ATGGCTTGGACTTTGGGAG--CC-TGCCGGCG----------AT--CGTCGGCTCTCCTGAAATGCATTAGCAAT---GG
--GTGGGCAYGT------CTTTGACGTGCACGGCCTT-CGACGTGATAA-------TGATCGTCGTGGCTGGA-GCGTCT
TTTGG--------------GACATGCATGAAATCCA-TCCTTGC-TTAC------AATACCAGCTT--------AGGT-T
GGC--TTTGGCTATTAG-TCGGTCGTGAGGCT-GACGAACGTCGG----G---------------GCASACTATTTCGAC
TTTCAGCAACGGATCTCTTGGCTCTCGCATCGATGAAGAACGCAGCGAATTGCGATAAGTAATGTGAATTGCAGATTTTC
AGTGAATCATCGAATCTTTGAACGCACCTTGCGCTCCTTGGTATTCCGAGGAGCATGCCTGTTTGAGTGTCATNNNNNNN
NNNNNNNNNNNNNNNNNNNNNNNNNNNNNNNNNNNNNNNNNNNNNNNNNNNNNNNNNNNNNNNNNNNNNNNNNNNNNNNN
NNNNNNNNNNNNNNNNNNNNNNNNNNNNNNNNNNNNNNNNNNNNNNNNNNNNNNNNNNNNNNNNNNNNNNNNNNNNNNNN
NNNNNNNNNNNNNNNNNNNNNNNNNNNNNNNNNNNNNNNNNNNNNNNNNNNNNNNNNNNNNNNNNNNNNNNNNNNNNNNN
NNNNNNNNNNNNNNNNNNNNNNNNNNNNNNNNNNNNNNNNNNNNNNNNNNNNNNNNNNNNNNNNNNNNNNNNNNNNNNNN
NNNNNNNNNNNNNNNNNNNNNNNNNNNNNNNNNNNNNNNNNNNNNNNNNNNNNNNNNNNNNNNNNNNNNNNNNNNNNNNN
NNNNNNNNNNNNNNNNNNNNNNNNNNNNNNNNNNNNNNNNNNNNNNNNNNNNNNNNNNNNNNNNNNNNNNNNNNNNNNNN
NNNNNNNNNNNNNNNNNNNNNNNNNNNNNNNNNNNNNNNNNNNNNNNNNNNNNNNNNNNNNNNNNNNNNNNNNNNNNNNN
NNNNNNNNNNNNNNNNNNNNNNNNNNNNNNNNNNNNNNNNNNNNNNNNNNNNNNNNNNNNNNNNNNNNNNNNNNNNNNNN
NNNNNNNNNNNNNNNNNNNNNNNNNNNNNNNNNNNNNNNNNNNNNNNNNNNNNNNNNNNNNNNNNNNNNNNNNNNNNNNN
NNNNNNNNNNNNNNNNNNNNNNNNNNNNNNNNNNNNNNNNNNNNNNNNNNNNNNNNNNNNNNNNNNNNNNNNNNNNNNNN
NNNNNNNNNNNNNNNNNNNNNNNNNNNNNNNNNNNNNNNNNNNNNNNNNNNNNNNNNNNNNNNNNNNNNNNNNNNNNNNN
NNNNNNNNNNNNNNNNNNNNNNNNNNNNNNNNNNNNNNNNNNNNNNNNNNNNNNNNNNNNNNNNNNNNNNNNNNNNNNNN
NNNNNNNNNNNNNNNNNNNNNNNNNNNNNNNNNNNNNNNNNNNNNNNNNNNNNNNNNNNNNNNNNNNNNNNNNNNNNNNN
NNNNNNNNNNNNNNNNNNNNNNNNNNNNNNNNNNNNNNNNNNNNNNNNNNNNNNNNNNNNNNNNNNNNNNNNNNNNNNNN
NNNNNNNNNNNNNNNNNNNNNNNNNNNNNNNNNNNNNNNNNNNNNNNNNNNNNNNNNNNNNNNNNNNNNNNNNNNNNNNN
NNNNNNNNNNNNNNNNNNNNNNNNNNNNNNNNNNNNNNNNNNNNNNNNNNNNNNNNNNNNNNNNNNNNNNNNNNNNNNNN
NNNNNNNNNNNNNNNNNNNNNNNNNNNNNNNNNNNNNNNNNNNNNNNNNNNNNNNNNNNNNNNNNNNNNNNNNNNNNNNN
NNNNNNNNNNNNNNNNNNNNNNNNNNNNNNNNNNNNNNNNNNNNNNNNNNNNNNNNNNNNNNNNNNNNNNNNNNNNNNNN
NNNNNNNNNNNNNNNNNNNNNNNNNNNNNNNNNNNNNNNNNNNNNNNNNNNNNNNNNNNNNNNNNNNNNNNNNNNNNNNN
NNNNNNNNNNNNNNNNNNNNNNNNNNNNNNNNNNNNNNNNNNNNNNNNNNNNNNNNNNNNNNNNNNNNNNNNNNNNNNNN
NNNNNNNNNNNNNNNNNNNNNNNNNNNNNNNNNNNNNNNNNNNNNNNNNNNNNNNNNNNNNNNNNNNNNNNNNNNNNNNN
NNNNNNNNNNNNNNNNNNNNNNNNNNNNNNNNNNNNNNNNNNNNNNNNNNNNNNNNNNNNNNNNNNNNNNNNNNNNNNNN
NNNNNNNNNNNNNNNNNNNNNNNNNNNNNNNNNNNNNNNNNNNNNNNNNNNNNNNNNNNNNNNNNNNNNNNNNNNNNNNN
NNNNNNNNNNNNNNNNNNNNNNNNNNNNNNNNNNNNNNNNNNNNNNNNNNNNNNNNNNNNNNNNNNNNNNNNNNNNNNNN
NNNNNNNNNNNNNNNNNNNNNNNNNNNNNNNNNNNNNNNNNNNNNNNNNNNNNNNNNNNNNNNNNNNNNNNNNNNNNNNN
NNNNNNNNNNNNNNNNNNNNNNNNNNNNNNNNNNNNNNNNNNNNNNNNNNNNNNNNNNNNNNNNNNNNNNNNNNNNNNNN
NNNNNNNNNNNNNNNNNNNNNNNNNNNNNNNNNNNNNNNNNNNNNNNNNNNNNNNNNNNNNNNNNNNNNNNNNNNNNNNN
NNNNNNNNNNNNNNNNNNNNNNNNNNNNNNNNNNNNNNNNNNNNNNNNNNNNNNNNNNNNNNNNNNNNNNNNNNNNNNNN
NNNNNNNNNNN
>GS11225
CATTATCGAACTTCAAGGGA-------------AGGGAAGACGAGAGTGAAGT-CTGTCGCTGGCTCGCTC-----GAGC
ATGTGC-ACGTCTTCGTTC---TTGTCGA--------CCCTTCTCTCACACAA-----CACACACCTGTGCACTCATTGT
AGGCCCTCG-AAAGAGG-ATCTAC-GTTTTTCACATCACACCCTTAT----CGTATGTCCATAGAATGT----AAT----
-----------------------------AAATC---ATACAACGAATTCTCAACCATGCTTTGATTGATTTC--GAGGC
ATGGCTTGGACTTTGGGAG--CC-TGCCGGCG----------AT--CGTCGGCTCTCCTGAAATGCATTAGCAAT---GG
--GTGGGCACGT------CTTTGACGTGCACGGCCTT-CGACGTGATAA-------TGATCGTCGTGGCTGGA-GCGTCT
TTTGG--------------GACATGCATGAAATCCA-TCCTTGC-TTAC------AATACCAGCTT--------AGGT-T
GGC--TTTGGCTATTAG-TCGGTCGTGAGGCT-GACGAACGTCGG----G-------------GCGCAGACTATTTCGAC
TTTCAGCAACGGATCTCTTGGCTCTCGCATCGATGAAGAACGCAGCGAATTGCGATAAGTAATGTGAATTGCAGATTTTC
AGTGAATCATCGAATCTTTGAACGCACCTTGCGCTCCTTGGTATTCCGAGGAGCATGCCTGTTTGAGTGTCATNNNNNNN
NNNNNNNNNNNNNNNNNNNNNNNNNNNNNNNNNNNNNNNNNNNNNNNNNNNNNNNNNNNNNNNNNNNNNNNNNNNNNNNN
NNNNNNNNNNNNNNNNNNNNNNNNNNNNNNNNNNNNNNNNNNNNNNNNNNNNNNNNNNNNNNNNNNNNNNNNNNNNNNNN
NNNNNNNNNNNNNNNNNNNNNNNNNNNNNNNNNNNNNNNNNNNNNNNNNNNNNNNNNNNNNNNNNNNNNNNNNNNNNNNN
NNNNNNNNNNNNNNNNNNNNNNNNNNNNNNNNNNNNNNNNNNNNNNNNNNNNNNNNNNNNNNNNNNNNNNNNNNNNNNNN
NNNNNNNNNNNNNNNNNNNNNNNNNNNNNNNNNNNNNNNNNNNNNNNNNNNNNNNNNNNNNNNNNNNNNNNNNNNNNNNN
NNNNNNNNNNNNNNNNNNNNNNNNNNNNNNNNNNNNNNNNNNNNNNNNNNNNNNNNNNNNNNNNNNNNNNNNNNNNNNNN
NNNNNNNNNNNNNNNNNNNNNNNNNNNNNNNNNNNNNNNNNNNNNNNNNNNNNNNNNNNNNNNNNNNNNNNNNNNNNNNN
NNNNNNNNNNNNNNNNNNNNNNNNNNNNNNNNNNNNNNNNNNNNNNNNNNNNNNNNNNNNNNNNNNNNNNNNNNNNNNNN
NNNNNNNNNNNNNNNNNNNNNNNNNNNNNNNNNNNNNNNNNNNNNNNNNNNNNNNNNNNNNNNNNNNNNNNNNNNNNNNN
NNNNNNNNNNNNNNNNNNNNNNNNNNNNNNNNNNNNNNNNNNNNNNNNNNNNNNNNNNNNNNNNNNNNNNNNNNNNNNNN
NNNNNNNNNNNNNNNNNNNNNNNNNNNNNNNNNNNNNNNNNNNNNNNNNNNNNNNNNNNNNNNNNNNNNNNNNNNNNNNN
NNNNNNNNNNNNNNNNNNNNNNNNNNNNNNNNNNNNNNNNNNNNNNNNNNNNNNNNNNNNNNNNNNNNNNNNNNNNNNNN
NNNNNNNNNNNNNNNNNNNNNNNNNNNNNNNNNNNNNNNNNNNNNNNNNNNNNNNNNNNNNNNNNNNNNNNNNNNNNNNN
NNNNNNNNNNNNNNNNNNNNNNNNNNNNNNNNNNNNNNNNNNNNNNNNNNNNNNNNNNNNNNNNNNNNNNNNNNNNNNNN
NNNNNNNNNNNNNNNNNNNNNNNNNNNNNNNNNNNNNNNNNNNNNNNNNNNNNNNNNNNNNNNNNNNNNNNNNNNNNNNN
NNNNNNNNNNNNNNNNNNNNNNNNNNNNNNNNNNNNNNNNNNNNNNNNNNNNNNNNNNNNNNNNNNNNNNNNNNNNNNNN
NNNNNNNNNNNNNNNNNNNNNNNNNNNNNNNNNNNNNNNNNNNNNNNNNNNNNNNNNNNNNNNNNNNNNNNNNNNNNNNN
NNNNNNNNNNNNNNNNNNNNNNNNNNNNNNNNNNNNNNNNNNNNNNNNNNNNNNNNNNNNNNNNNNNNNNNNNNNNNNNN
NNNNNNNNNNNNNNNNNNNNNNNNNNNNNNNNNNNNNNNNNNNNNNNNNNNNNNNNNNNNNNNNNNNNNNNNNNNNNNNN
NNNNNNNNNNNNNNNNNNNNNNNNNNNNNNNNNNNNNNNNNNNNNNNNNNNNNNNNNNNNNNNNNNNNNNNNNNNNNNNN
NNNNNNNNNNNNNNNNNNNNNNNNNNNNNNNNNNNNNNNNNNNNNNNNNNNNNNNNNNNNNNNNNNNNNNNNNNNNNNNN
NNNNNNNNNNNNNNNNNNNNNNNNNNNNNNNNNNNNNNNNNNNNNNNNNNNNNNNNNNNNNNNNNNNNNNNNNNNNNNNN
NNNNNNNNNNNNNNNNNNNNNNNNNNNNNNNNNNNNNNNNNNNNNNNNNNNNNNNNNNNNNNNNNNNNNNNNNNNNNNNN
NNNNNNNNNNNNNNNNNNNNNNNNNNNNNNNNNNNNNNNNNNNNNNNNNNNNNNNNNNNNNNNNNNNNNNNNNNNNNNNN
NNNNNNNNNNNNNNNNNNNNNNNNNNNNNNNNNNNNNNNNNNNNNNNNNNNNNNNNNNNNNNNNNNNNNNNNNNNNNNNN
NNNNNNNNNNNNNNNNNNNNNNNNNNNNNNNNNNNNNNNNNNNNNNNNNNNNNNNNNNNNNNNNNNNNNNNNNNNNNNNN
NNNNNNNNNNNNNNNNNNNNNNNNNNNNNNNNNNNNNNNNNNNNNNNNNNNNNNNNNNNNNNNNNNNNNNNNNNNNNNNN
NNNNNNNNNNNNNNNNNNNNNNNNNNNNNNNNNNNNNNNNNNNNNNNNNNNNNNNNNNNNNNNNNNNNNNNNNNNNNNNN
NNNNNNNNNNN
>HAI_A_063
CATTATCGAATTTCGAGGGA-----GGGGAGGGGAAAAGATTGGGGAGGAAGGACTGTCGCTGGCTCTCTC-----GAGC
ATGTGC-ACGTCTTGCCTTT--TCGTTGAATCCCCTTCCTTTCTCTCGCATTTACCCACACACACCTGTGCACCCTTTGT
AGGCCCTCG-AAAGAGG-ATCTAT-GTTTTTCACATCACACCCCCAT----CGTATGTCCATAGAATGT-----------
------------------------GTATTAAATC---ATACAACGAATTCTCAACCATGCTTTGATTTGTTTTTCGAGGC
ATGGCTTGGA-GTTGGGAG---TTTGCTGGCGACGA---ATCGGT-CGTCGGCTCTCCTTAAATGCATTAGCAAT--GGG
--TGGGGCAAGTCT----TTTCGACGTGCACGGCCTT-TGACGTGATAA-------TGATCGTTGTGGCTGGA-GCGTTT
TGGG----------------ACATGCATGAAATCTG-TCCATGC-TTCC-AATCACCCCCTAGCTT--------AGGT-C
TGC---TTGGTTATTAG-TCGGTCGTGAGGCT-GGCGAACGTTGGGCAGGGACTGGCTTT----------TGTTTTCGAC
TTTCAGCAACGGATCTCTTGGCTCTCGCATCGATGAAGAACGCAGCGAATTGCGATAAGTAATGTGAATTGCAGATTTTC
AGTGAATCATCGAATCTTTGAACGCACCTTGCGCTCCTTGGTATTCCGAGGAGCATGCCTGTTTGAGTGTTATNNNNNNN
NNNNNNNNNNNNNNNNNNNNNNNNNNNNNNNNNNNNNNNNNNNNNNNNNNNNNNNNNNNNNNNNNNNNNNNNNNNNNNNN
NNNNNNNNNNNNNNNNNNNNNNNNNNNNNNNNNNNNNNNNNNNNNNNNNNNNNNNNNNNNNNNNNNNNNNNNNNNNNNNN
NNNNNNNNNNNNNNNNNNNNNNNNNNNNNNNNNNNNNNNNNNNNNNNNNNNNNNNNNNNNNNNNNNNNNNNNNNNNNNNN
NNNNNNNNNNNNNNNNNNNNNNNNNNNNNNNNNNNNNNNNNNNNNNNNNNNNNNNNNNNNNNNNNNNNNNNNNNNNNNNN
NNNNNNNNNNNNNNNNNNNNNNNNNNNNNNNNNNNNNNNNNNNNNNNNNNNNNNNNNNNNNNNNNNNNNNNNNNNNNNNN
NNNNNNNNNNNNNNNNNNNNNNNNNNNNNNNNNNNNNNNNNNNNNNNNNNNNNNNNNNNNNNNNNNNNNNNNNNNNNNNN
NNNNNNNNNNNNNNNNNNNNNNNNNNNNNNNNNNNNNNNNNNNNNNNNNNNNNNNNNNNNNNNNNNNNNNNNNNNNNNNN
NNNNNNNNNNNNNNNNNNNNNNNNNNNNNNNNNNNNNNNNNNNNNNNNNNNNNNNNNNNNNNNNNNNNNNNNNNNNNNNN
NNNNNNNNNNNNNNNNNNNNNNNNNNNNNNNNNNNNNNNNNNNNNNNNNNNNNNNNNNNNNNNNNNNNNNNNNNNNNNNN
NNNNNNNNNNNNNNNNNNNNNNNNNNNNNNNNNNNNNNNNNNNNNNNNNNNNNNNNNNNNNNNNNNNNNNNNNNNNNNNN
NNNNNNNNNNNNNNNNNNNNNNNNNNNNNNNNNNNNNNNNNNNNNNNNNNNNNNNNNNNNNNNNNNNNNNNNNNNNNNNN
NNNNNNNNNNNNNNNNNNNNNNNNNNNNNNNNNNNNNNNNNNNNNNNNNNNNNNNNNNNNNNNNNNNNNNNNNNNNNNNN
NNNNNNNNNNNNNNNNNNNNNNNNNNNNNNNNNNNNNNNNNNNNNNNNNNNNNNNNNNNNNNNNNNNNNNNNNNNNNNNN
NNNNNNNNNNNNNNNNNNNNNNNNNNNNNNNNNNNNNNNNNNNNNNNNNNNNNNNNNNNNNNNNNNNNNNNNNNNNNNNN
NNNNNNNNNNNNNNNNNNNNNNNNNNNNNNNNNNNNNNNNNNNNNNNNNNNNNNNNNNNNNNNNNNNNNNNNNNNNNNNN
NNNNNNNNNNNNNNNNNNNNNNNNNNNNNNNNNNNNNNNNNNNNNNNNNNNNNNNNNNNNNNNNNNNNNNNNNNNNNNNN
NNNNNNNNNNNNNNNNNNNNNNNNNNNNNNNNNNNNNNNNNNNNNNNNNNNNNNNNNNNNNNNNNNNNNNNNNNNNNNNN
NNNNNNNNNNNNNNNNNNNNNNNNNNNNNNNNNNNNNNNNNNNNNNNNNNNNNNNNNNNNNNNNNNNNNNNNNNNNNNNN
NNNNNNNNNNNNNNNNNNNNNNNNNNNNNNNNNNNNNNNNNNNNNNNNNNNNNNNNNNNNNNNNNNNNNNNNNNNNNNNN
NNNNNNNNNNNNNNNNNNNNNNNNNNNNNNNNNNNNNNNNNNNNNNNNNNNNNNNNNNNNNNNNNNNNNNNNNNNNNNNN
NNNNNNNNNNNNNNNNNNNNNNNNNNNNNNNNNNNNNNNNNNNNNNNNNNNNNNNNNNNNNNNNNNNNNNNNNNNNNNNN
NNNNNNNNNNNNNNNNNNNNNNNNNNNNNNNNNNNNNNNNNNNNNNNNNNNNNNNNNNNNNNNNNNNNNNNNNNNNNNNN
NNNNNNNNNNNNNNNNNNNNNNNNNNNNNNNNNNNNNNNNNNNNNNNNNNNNNNNNNNNNNNNNNNNNNNNNNNNNNNNN
NNNNNNNNNNNNNNNNNNNNNNNNNNNNNNNNNNNNNNNNNNNNNNNNNNNNNNNNNNNNNNNNNNNNNNNNNNNNNNNN
NNNNNNNNNNNNNNNNNNNNNNNNNNNNNNNNNNNNNNNNNNNNNNNNNNNNNNNNNNNNNNNNNNNNNNNNNNNNNNNN
NNNNNNNNNNNNNNNNNNNNNNNNNNNNNNNNNNNNNNNNNNNNNNNNNNNNNNNNNNNNNNNNNNNNNNNNNNNNNNNN
NNNNNNNNNNNNNNNNNNNNNNNNNNNNNNNNNNNNNNNNNNNNNNNNNNNNNNNNNNNNNNNNNNNNNNNNNNNNNNNN
NNNNNNNNNNNNNNNNNNNNNNNNNNNNNNNNNNNNNNNNNNNNNNNNNNNNNNNNNNNNNNNNNNNNNNNNNNNNNNNN
NNNNNNNNNNN
>HKAS123872
NNNNNNNNNNNNNNNNNNNNNNNNNNNNNNNNNNNNNNNNNNNNNNNNNNNNNNNNNNNNNNNNNNNNNNNNNNNNNNNN
NNNNNNNNNNNNNNNNNNNNNNNNNNNNNNNNNNNNNNNNNNNNNNNNNNNNNNNNNNNNNNNNNNNNNNNNNNNNNNNN
NNNNNNNNNNNNNNNNNNNNNNNNNNNNNNNNNNNNNNNNNNNNNNNNNNNNNNNNNNNNNNNNNNNNNNNNNNNNNNNN
NNNNNNNNNNNNNNNNNNNNNNNNNNNNNNNNNNNNNNNNNNNNNNNNNNNNNNNNNNNNNNNNNNNNNNNNNNNNNNNN
NNNNNNNNNNNNNNNNNNNNNNNNNNNNNNNNNNNNNNNNNNNNNNNNNNNNNNNNNNNNNNNNNNNNNNNNNNNNNNNN
NNNNNNNNNNNNNNNNNNNNNNNNNNNNNNNNNNNNNNNNNNNNNNNNNNNNNNNNNNNNNNNNNNNNNNNNNNNNNNNN
NNNNNNNNNNNNNNNNNNNNNNNNNNNNNNNNNNNNNNNNNNNNNNNNNNNNNNNNNNNNNNNNNNNNNNNNNNNNNNNN
NNNNNNNNNNNNNNNNNNNNNNNNNNNNNNNNNNNNNNNNNNNNNNNNNNNNNNNNNNNNNNNNNNNNNNNNNNNNNNNN
NNNNNNNNNNNNNNNNNNNNNNNNNNNNNNNNNNNNNNNNNNNNNNNNNNNNNNNNNNNNNNNNNNNNNNNNNNNNNNNN
NNNNNNNNNNNNNNNNNNNNNNNNNNNNNNNNNNNNNNNNNNNNNNNNNNNNNNNNNNNNNNNNNNNNNNNNNGCTCAAA
TTTTAAATCTGGCGGT--GTTTCGACCGTCCGAGTTGTAATCTAGAGAAGCGTTTTCCGTGCT-GGACCGTGTATAAGTC
TCCTGGAAGGGAGCGTCATAGAGGGTGAGAATCCCGTCTTTGACACGGACGA-CCA-GGGC-TTATGTGATGCGCTCTCG
ACGAGTCGAGTTGTTTGGGAATGCAGCTCAAAACGGGTGGTAAATTCCATCTAAAGCTAAATATGGGCGAGAGACCGATA
GCGAACAAGTACCGTGAGGGAAAGATGAAAAGAACTTTGGAAAGAGAGTTAAACAGTACGTGAAATTGCTGAAAGGGAAA
CGCTTGATGTCAGTCGCGTCGGCTGGGGATCAACCCTCGGCTTTACTCGCCGGGAGTGTATTTCCCTGT-TGACGGGTCA
GCATCGGTTTCGGT-CGCCGTACAATGGTGAGGGGAACGTGGCACTCTTCT------GGGTGTG-TTATAGTCTTTCATC
-GTATGCGGC-GTTCGGGACCGAGGAACTCAGCACGG-------CTTCGGTCTGTG---CTTAGGATGCTGGCATAATGG
CCTTAAGCGACCCGTCTTGAAACACGGACCAAGGAGTCTAACATGCCTGCGAGTGTTTGGGTGGC--AAACCCAAGCGCG
TAATGAAAGTGAACGTTGAGACCTCCGT-CATGGA-GGGCATCGACGCCCGGACCGGAGTCTTTGACG--ATGGATCTGC
GGTAGAGCATGTATGTTGGGACCCGAAAGATGGTGAACTATGCCTGAATAGGGTGAAGCCAGAGGAAACTCTGGTGGAGG
CTCGTAGCGATTCTGACGTGCAAATCGATCGTCGAATTTGGGTATACGTGATTTCATCAAAAACATGATCACTGGTACCT
CCCAGGCTGACTGTGCCATCCTCATTATCGCCGGTGGTATCGGTGAGTTTGAGGCTGGTATCTCCAAGGACGGTCAGACT
CGTGAACACGCCCTTCTGGCGTTCACCCTTGGTGTGCGTCAGCTCATCGTTGCAGTGAACAAGATGGACACGACCAAGTG
GAGCGAGGACCGCTTCAACGAAATCATCAAGGAAACCTCGACCTTCATTAAGAAGGTCGGTTACAACCCCAAGGCTGTCG
CTTTCGTGCCCATTTCTGGCTGGCATGGTGACAACATGCTGGAGGAGTCCCCCAACATGCCCTGGTACAAGGGCTGGACC
AAGGAGACCAAGGGAGGTGTCGTCAAGGGAAAGACCCTCCTTGATGCTATCGATGCTATCGAGCCTCCTGTTCGTCCCTC
CGACAAACCCCTCCGCCTCCCTCTCCAGGATGTCTACAAGATCGGTGGTATCGGAACAGTGCCCGTTGGTCGTGTTGAAA
CTGTGTGTTATACATTCGCCTC--GGATGAATGTGGCTTGACGTATCGCCACATAG--GTAAGTATTATGTTAT-CAGAT
TTACCAGCAACATTCTTAAAGCACTGAAATAGNNNNNNNNNNNNNNNNNNNNNNNNNNNNNNNNNNNNNNNNNNNNNNNN
NNNNNNNNNNNNNNNNNNNNNGGTTCATATTCTGCTCCTGTCATCGAATTCTTGGAAGAATGGGGTCTCGAATCACTAGA
GGAGAACGCACATTCATCAACGCCCTGCACGAAAGTTTTCGTGAACGGTGTCTGGATGGGCGTACATCGTGATCCCGCCA
ACCTTGTGAAGACGATTAAAAAACTTCGACGAAAAGATGATATTAGTCCCGAGGTTTCCGTAGTTCGTGATATTCGCGAG
AGGGAGCTTCGTCTCTACACTGATGCAGGGCGGGTTTGTCGGCCTCTGTTCATTGTCGAAAATCAGCAGCTTGCCCTGCA
GAAGAAGCATATCAAATGGCTTAACCAGGGGTATCGCGACGAGGATGGTGAAGAGTTCAAGTGGGAACAGCTGGTGAAGA
CAGGAATAATTGAGTTGTTAGATGCCGAGGAGGAGGAAACAGTAATGATTTCTATGACACCAGAAGACTTGGAGAATTCC
AGGTTACAATCTGCGGGCATCAACCCTCACGAGAATGATGGAGATTTTGACCCCGCGGCGCGACTAAAGGCTGGAATCAA
TGCGCACACATGGACTCACTGCGAGATCCATCCTAGTATGATTCTTGGTGTCTGTGCGAGTATCATTCCTTTCCCCGATC
ACAACCAGTCACCACGAAACACCTACCAANNNNNNNNNNGTATGT---ACCGCTCCGA-ATGAATTTAT-AATGACCTTA
CACCTCTGCAG
>HKAS59554
NNNNNNNNNNNNNNNNNNNNNNNNNNNNNNNNNNNNNNNNNNNNNNNNNNNNNNNNNNNNNNNNNNNNNNNNNNNNNNNN
NNNNNNNNNNNNNNNNNNNNNNNNNNNNNNNNNNNNNNNNNNNNNNNNNNNNNNNNNNNNNNNNNNNNNNNNNNNNNNNN
NNNNNNNNNNNNNNNNNNNNNNNNNNNNNNNNNNNNNNNNNNNNNNNNNNNNNNNNNNNNNNNNNNNNNNNNNNNNNNNN
NNNNNNNNNNNNNNNNNNNNNNNNNNNNNNNNNNNNNNNNNNNNNNNNNNNNNNNNNNNNNNNNNNNNNNNNNNNNNNNN
NNNNNNNNNNNNNNNNNNNNNNNNNNNNNNNNNNNNNNNNNNNNNNNNNNNNNNNNNNNNNNNNNNNNNNNNNNNNNNNN
NNNNNNNNNNNNNNNNNNNNNNNNNNNNNNNNNNNNNNNNNNNNNNNNNNNNNNNNNNNNNNNNNNNNNNNNNNNNNNNN
NNNNNNNNNNNNNNNNNNNNNNNNNNNNNNNNNNNNNNNNNNNNNNNNNNNNNNNNNNNNNNNNNNNNNNNNNNNNNNNN
NNNNNNNNNNNNNNNNNNNNNNNNNNNNNNNNNNNNNNNNNNNNNNNNNNNNNNNNNNNNNNNNNNNNNNNNNNNNNNNN
NNNNNNNNNNNNNNNNNNNNNNNNNNNNNNNNNNNNNNNNNNNNNNNNNNNNNNNNNNNNNNNNNNNNNNNNNNNNNNNN
NNNNNNNNNNNNNNNNNNNNNNNNNNNNNNNNNNNNNNNNNNNNNNNNNNNNNNNNNNNNNNNNNNNNNNNNNGCTCAAA
TTTTAAATCTGGCGGT--CTTTCGACCGTCCGAGTTGTAATCTAGAGAAGCGTTTTCCGCGCT-GGACCGTGTATAAGTC
TCCTGGAAGGGAGCGTCATAGAGGGTGAGAATCCCGTCTTTGACACGGACGA-CCA-GGGC--TATGTGATGCGCTCTCG
ACGAGTCGAGTTGTTTGGGAATGCAGCTCAAAACGGGTGGTAAATTCCATCTAAAGCTAAATATGGGCGAGAGACCGATA
GCGAACAAGTACCGTGAGGGAAAGATGAAAAGAACTTTGGAAAGAGAGTTAAACAGTACGTGAAATTGCTGAAAGGGAAA
CGCTTGATGTCAGTCGCGTCGGCTGGGGATCAACCCTCGGCTTTACTCGCCGGGGGTGTATTTCCCTGT-TGACGGGTCA
GCATCGGTTTCGGT-CGCCGTACAATGGTGAGGGGAACGTGGCACTCTTCC------GGGTGTG-TTATAGCCTTTCGTC
-GTATGYGGC-GGTCGGGACCGAGGAACTCAGCACGG-------CTTCGGTCTGTG---CTTAGGATGCTGGCATAATGG
CCTTAAGCGACCCGTCTTGAAACACGGACCAAGGAGTCTAACATGCCTGCGAGTGTTCGGGTGGC--AAACCCGAGCGCG
TAATGAAAGTGAACGTTGAGACCTTCGT-CATGGA-GGGCATCGACGCCCGGACCGGAGTCTTCGACG--ACGGATCTGC
GGTAGAGCATGTATGTTGGGACCCGAAAGATGGTGAACTATGCCTGAATAGGGTGAAGCCAGAGGAAACTCTGGTGGAGG
CTCGTAGCGATTCTGACGTGCAAATCGATCGTCGAATTTGGGTATANNNNNNNNNNTCAAGAACATGATTACTGGTACCT
CCCAGGCTGACTGTGCCATCCTCATTATCGCCGGTGGTATCGGTGAGTTTGAGGCTGGTATCTCCAAGGACGGTCAGACC
CGTGAACATGCCCTTCTGGCGTTCACCCTTGGTGTGCGTCAGCTCATCGTTGCAGTGAACAAGATGGACACGACCAAGTG
GAGCGAGGACCGCTTCAACGAAATCATCAAGGAAACCTCGACCTTCATTAAGAAGGTCGGATACAACCCCAAGGCTGTCG
CTTTCGTGCCCATCTCTGGCTGGCATGGTGACAACATGCTGGAGGAGTCCCCCAACATGCCCTGGTACAAGGGCTGGACC
AAGGAGACCAAGGGAGGTGTCGTCAAGGGAAAGACCCTCCTTGATGCTATCGATGCCATCGAGCCTCCTGTTCGTCCCTC
CGACAAACCCCTCCGCCTCCCTCTCCAGGACGTCACCAAGATCGGNNNNNNNNNNNNNNNNNNNNNNNNNNNNNNNNNNN
NNGTGTGTTGTACATTCGCCTT--GGATGAATGTGGTTTGACGTGTCGCC-CATAG--GTAAGTATTATGTTAT-TAGAT
TTACCTGCAACATTCTCAAAGCACTGAAATAGNNNNNNNNNNNNNNNNNNNNNNNNNNNNNNNNNNNNNNNNNNNNNNNN
NNNNNNNNNNNNNNNNNNNNNGGTTCATATTCTGCTCCTGTCATCGAATTCTTGGAAGAATGGGGTCTCGAATCACTGGA
GGAGAACGCACATTCATCAACGCCCTGCACGAAAGTTTTCGTGAACGGTGTCTGGATGGGYGTACATCGTGATCCCGCCA
ACCTTGTGAAGACGATTAAAAAACTTCGACGAAAAGATGATATTAGTCCCGAGGTTTCTGTAGTTCGTGATATTCGCGAG
AGGGAGCTTCGTCTCTACACTGATGCAGGGCGGGTTTGTCGACCTCTGTTCATTGTCGAAAATCAGCAGCTTGCCCTGCA
GAAGAAGCATATCAAATGGCTTAACCAGGGGTATCGCGATGAGGATGGCGAAGAGTTCAAGTGGGAACAGCTGGTGAAGA
CAGGGATAATTGAGTTATTGGATGCCGAGGAGGAGGAAACAGTGATGATTTCTATGACACCAGAAGACTTGGAGAATTCC
AGGTTACAATCTGCGGGCATCAACCCCCACGAGAATGATGGAGATTTTGACCCCGCGGCGCGACTAAAGGCTGGAATCAA
TGCACACACATGGACTCACTGCGAGATCCATCCTAGTATGATTCTTGGTGTCTGTGCTAGTATCATTCCTTTCCCCGATC
ACAACCAGTCACCACGAAACACCTACCAATCCGCAATGGGTATGT---GCTGCTCCGACATGAATTTAT-AATGACCTTA
CACCTCTGTAG
>HKAS63504
NNNNNNNNNNNNNNNNNNNNNNNNNNNNNNNNNNNNNNNNNNNNNNNNNNNNNNNNNNNNNNNNNNNNNNNNNNNNNNNN
NNNNNNNNNNNNNNNNNNNNNNNNNNNNNNNNNNNNNNNNNNNNNNNNNNNNNNNNNNNNNNNNNNNNNNNNNNNNNNNN
NNNNNNNNNNNNNNNNNNNNNNNNNNNNNNNNNNNNNNNNNNNNNNNNNNNNNNNNNNNNNNNNNNNNNNNNNNNNNNNN
NNNNNNNNNNNNNNNNNNNNNNNNNNNNNNNNNNNNNNNNNNNNNNNNNNNNNNNNNNNNNNNNNNNNNNNNNNNNNNNN
NNNNNNNNNNNNNNNNNNNNNNNNNNNNNNNNNNNNNNNNNNNNNNNNNNNNNNNNNNNNNNNNNNNNNNNNNNNNNNNN
NNNNNNNNNNNNNNNNNNNNNNNNNNNNNNNNNNNNNNNNNNNNNNNNNNNNNNNNNNNNNNNNNNNNNNNNNNNNNNNN
NNNNNNNNNNNNNNNNNNNNNNNNNNNNNNNNNNNNNNNNNNNNNNNNNNNNNNNNNNNNNNNNNNNNNNNNNNNNNNNN
NNNNNNNNNNNNNNNNNNNNNNNNNNNNNNNNNNNNNNNNNNNNNNNNNNNNNNNNNNNNNNNNNNNNNNNNNNNNNNNN
NNNNNNNNNNNNNNNNNNNNNNNNNNNNNNNNNNNNNNNNNNNNNNNNNNNNNNNNNNNNNNNNNNNNNNNNNNNNNNNN
NNNNNNNNNNNNNNNNNNNNNNNNNNNNNNNNNNNNNNNNNNNNNNNNNNNNNNNNNNNNNNNNNNNNNNNNNGCTCAAA
TTTTGAATCTGGCGGT--CTTTTGGTCGTCCGAGTTGTAATCTAGAGAAGCGTCTTCCGCGCT-GGACCGTGTACAAGTC
TCCTGGAAGGGAGCGTCATAGAGGGTGAGAATCCCGTCTTTGACACGGACTA-CCA-GTGC--TATGTGATGCGCTCTCG
ACGAGTCGAGTTGTTTGGGAATGCAGCTCAAATTGGGTGGTAAATTCCATCTAAAGCTAAATACAGGCGAGAGACCGATA
GCGAACAAGTACCGTGAGGGAAAGATGAAAAGAACTTTGGAAAGAGAGTTAAACAGTACGTGAAATTGCTGAAAGGGAAA
CGCTTGATGTCAGTCGCGTTGTCCGGGGATCAACCTT--GCTT-CATTGCTGG--GTGTACTTCCCGGT-AGACGGGTCA
GCATCGGTTTTGGT-CGCCGTATAATGGCGAGAGGAATGTGGCACCCTTCC-----GGGGTGTG-TTATAGCCTTTCGTC
-GCATGCGGT-GGTCAGGACCGAGGAACTCAGCACGA----CCTTTCAGGTCTGTG---CTCAGGATGCTGGCATAATGG
CCTTAAGCGACCCGTCTTGAAACACGGACCAAGGAGTCTAACATGCCTGCGAGTGTTCGGGTGGC--AAACTCGTGCGCG
TAATGAAAGTGAAAGTCGAGACCTCCGT-CGTGGA-GGGCATCGACGCCCGGACTTGAGTCTTTGACG--ATGGATCTGC
GGTAGAGCATGCATGTTGGGACCCGAAAGATGGTGAACTATGCCTGAATAGGGTGAAGCCAGAGGAAACTCTGGTGGAGG
CTCGTAGCGATTCTGACGTGCAAATCGATCGTCGAATTTGGGTATANNNNNNNNNNNNNNNNNNNNNNNNNNNNNNNNNN
NNNNNNNNNNNNNNNNNNNNNNNNNNNNNNNNNNNNNNNNNNNNNNNNNNNNNNNNNNNNNNNNNNNNNNNNNNNNNNNN
NNNNNNNNNNNNNNNNNNNNNNNNNNNNNNNNNNNNNNNNNNNNNNNNNNNNNNNNNNNNNNNNNNNNNNNNNNNNNNNN
NNNNNNNNNNNNNNNNNNNNNNNNNNNNNNNNNNNNNNNNNNNNNNNNNNNNNNNNNNNNNNNNNNNNNNNNNNNNNNNN
NNNNNNNNNNNNNNNNNNNNNNNNNNNNNNNNNNNNNNNNNNNNNNNNNNNNNNNNNNNNNNNNNNNNNNNNNNNNNNNN
NNNNNNNNNNNNNNNNNNNNNNNNNNNNNNNNNNNNNNNNNNNNNNNNNNNNNNNNNNNNNNNNNNNNNNNNNNNNNNNN
NNNNNNNNNNNNNNNNNNNNNNNNNNNNNNNNNNNNNNNNNNNNNNNNNNNNNNNNNNNNNNNNNNNNNNNNNNNNNNNN
NNNNNNNNNNNNNNNNNNNNNNNNNNNNNNNNNNNNNNNNNNNNNNNNNNNNNNNNNNNNNNNNNNNNNNNNNNNNNNNN
NNNNNNNNNNNNNNNNNNNNNNNNNNNNNNNNNNNNNNNNNNNNNNNNNNNNNNNNNNNNNNNNNNNNNNNNNNNNNNNN
NNNNNNNNNNNNNNNNNNNNNGGTTCATATTCTGCTCCCGTCATCGAATTTTTGGAAGAATGGGGTCTCGAATCACTGGA
AGAGAATGCACATTCATCAACGCCCTGCACGAAGGTTTTCGTGAACGGTGTCTGGATGGGCGTACATCGTGACCCCGCCA
ACCTTGTGAAGACCATCAAAAAACTTCGCCGGAAAGATGACATTAGTCCCGAAGTTTCTGTGGTTCGGGATATCCGCGAG
AGGGAGCTTCGTCTCTACACTGACGCAGGGCGAGTTTGTCGACCTCTCTTCATTGTTGAAAATCAGCAGCTTGCCCTACA
GAAGAAGCATATCAAATGGCTTAACCAGGGCTACCGCGACGATGATGGTGAAGAGTTCAAGTGGGAGCATTTGGTGAAGA
CAGGGATAATTGAATTATTGGATGCCGAGGAGGAGGAGACAGTGATGATTTCCATGACACCCGAAGATTTGGAGAATTCC
AGGTTACAATCTGCAGGCATCAATCCTCACGAGAACGACGGAGATTTTGACCCCGCGGCGCGACTGAAGGCTGGAATCAA
TGCGCACACATGGACTCACTGCGAGATTCATCCCAGTATGATTCTTGGTGTTTGTGCCAGTATCATTCCTTTCCCCGATC
ACAATCAGTCACCGCGAAACACCTACCAGTCCGCTATGGGTATGT---ATTACTTCGACATGGATTGAT-AATGACCTTA
CACCTCTGCAG
>HKAS63516
NNNNNNNNNNNNNNNNNNNNNNNNNNNNNNNNNNNNNNNNNNNNNNNNNNNNNNNNNNNNNNNNNNNNNNNNNNNNNNNN
NNNNNNNNNNNNNNNNNNNNNNNNNNNNNNNNNNNNNNNNNNNNNNNNNNNNNNNNNNNNNNNNNNNNNNNNNNNNNNNN
NNNNNNNNNNNNNNNNNNNNNNNNNNNNNNNNNNNNNNNNNNNNNNNNNNNNNNNNNNNNNNNNNNNNNNNNNNNNNNNN
NNNNNNNNNNNNNNNNNNNNNNNNNNNNNNNNNNNNNNNNNNNNNNNNNNNNNNNNNNNNNNNNNNNNNNNNNNNNNNNN
NNNNNNNNNNNNNNNNNNNNNNNNNNNNNNNNNNNNNNNNNNNNNNNNNNNNNNNNNNNNNNNNNNNNNNNNNNNNNNNN
NNNNNNNNNNNNNNNNNNNNNNNNNNNNNNNNNNNNNNNNNNNNNNNNNNNNNNNNNNNNNNNNNNNNNNNNNNNNNNNN
NNNNNNNNNNNNNNNNNNNNNNNNNNNNNNNNNNNNNNNNNNNNNNNNNNNNNNNNNNNNNNNNNNNNNNNNNNNNNNNN
NNNNNNNNNNNNNNNNNNNNNNNNNNNNNNNNNNNNNNNNNNNNNNNNNNNNNNNNNNNNNNNNNNNNNNNNNNNNNNNN
NNNNNNNNNNNNNNNNNNNNNNNNNNNNNNNNNNNNNNNNNNNNNNNNNNNNNNNNNNNNNNNNNNNNNNNNNNNNNNNN
NNNNNNNNNNNNNNNNNNNNNNNNNNNNNNNNNNNNNNNNNNNNNNNNNNNNNNNNNNNNNNNNNNNNNNNNNGCTCAAA
TTTCGAATCTGGCGGT--CTT--G-CCGTCCGAGTTGTAATCTAGAGAAGTGTTTTCCGCGCT-GGACCGTGTATAAGTC
TCCTGGAAGGGAGCGTCGTAGAGGGTGAGAATCCCGTCTTTGACACGGACTA-CCA-GTGC--TATGTGATACGCTCTCG
ACGAGTCGAGTTGTTTGGGAATGCAGCTCAAAATGGGTGGTAAATTCCATCTAAAGCTAAATACAGGCGAGAGACCGATA
GCGAACAAGTACCGTGAGGGAAAGATGAAAAGAACTTTGGAAAGAGAGTTAAACAGTACGTGAAATTGCTGAAAGGGAAA
CGCTTGATGTCAGTCGCGTCGGCCGGGGATCAACCTT--GCTTGTTTCGCTGG--GTGTACTTCTCGGT-CGACGGGTCA
GCGTCAGTTTCGGT-CGTCGTACAAGGGCGAGGGGAACGTGGCACTCTTCG------GGGTGTG-TTATAGCCTTTCGTC
-GTATGCGGCGGGTCGGGACTGAGGAACTCAGCACGG-----CCTCCGGGTTTCTGTGCTTTAGGATGCTGGCATAATGG
CCTTAAGCGACCCGTCTTGAAACACGGACCAAGGAGTCTAACATGCCTGCGAGTGTTTGGGTGGC--AAACTCGAGCGCG
CAATGAAAGTGAAAGTCGAGACCTCTGT-CGTGGA-GGGCATCGACGCCCGGACCTGAGTCTTTGACG--ACGGATCTGC
GGTAGAGCATGCATGTTGGGACCCGAAAGATGGTGAACTATGCCTGAATAGGGTGAAGCCAGAGGAAACTCTGGTGGAGG
CTCGTAGCGATTCTGACGTGCAAATCGATCGTCGAATTTGGGTATACGTGATTTTATCAAAAACATGATCACCGGTACCT
CCCAGGCTGACTGCGCCATCCTCATTATCGCCGGTGGTACCGGTGAGTTCGAGGCTGGTATCTCCAAGGACGGTCAGACC
CGTGAACACGCTCTTCTGGCATTCACCCTTGGTGTGCGTCAGCTCATCGTCGCTGTAAACAAGATGGACACGACCAAGTG
GAGCGAGGACCGCTTCAACGAAATTATCAAGGAAACTTCGACCTTCATCAAGAAGGTTGGCTACAACCCCAAGGCTGTGG
CTTTCGTGCCCATCTCTGGCTGGCATGGTGACAATATGCTGGAGGAGTCCCCCAACATGCCCTGGTACAAGGGCTGGACC
AAGGAGACCAAGGGTGGTGTCGTCAAGGGAAAAACCCTCCTCGATGCCATCGATGCCATCGAGCCTCCTGTTCGTCCCTC
CGACAAACCCCTTCGCCTTCCTCTCCAGGATGTCTACAAGATCGGTGGTATCGGAACAGTGCCCGTTGGTCGTGTTGAAA
CCGTGCGTTGTACATTCTCTTC--GGATGAATGTGGTTTCATGTGTCGCC-AATAG--GTGAGTATTGTGTTATACAGAT
TGATCCCCAACATTCTCAAAGCGCCGAAATAGNNNNNNNNNNNNNNNNNNNNNNNNNNNNNNNNNNNNNNNNNNNNNNNN
NNNNNNNNNNNNNNNNNNNNNGGTTCATATTCTGCTCCCGTCATCGAATTCTTGGAAGAATGGGGTCTCGAATCACTGGA
AGAGAACGCACATTCAGCAACGCCTTGCACAAAGGTTTTCGTGAACGGTGTCTGGATGGGCGTGCATCGTGATCCCGCCA
ATCTTGTCAAGACAATCAAAAAACTTCGCCGAAAGGATGACATTAGTCCCGAAGTCTCTGTAGTTCGTGATATTCGTGAG
AGGGAGCTTCGCCTCTACACTGATGCAGGGCGAGTTTGTCGACCTCTCTTCATTGTTGAAAACCAGCAGCTTGCCCTGCA
GAAGAAGCATATCAAATGGCTTAATCAGGGCTACCGCGATGATGATAGAGAAGAGTTCAAGTGGGAGCAGCTGGTGAAGA
CAGGCATAATTGAGCTATTGGATTCTGAGGAGGAGGAAACAGTGATGATTTCCATGACGCCAGAAGACTTGGAGAATTCC
AGGTTACAATCTGCGGGCATCAACCCCCACGAGAATGATGGAGACTTTGACCCCGCGGCGCGACTAAAGGCTGGAATCAA
TGCGCACACATGGACTCACTGCGAGATTCATCCTAGTATGATTCTTGGCGTCTGTGCCAGTATTATTCCATTCCCCGATC
ACAACCAGTCACCGCGTAACACCTATCAATCCGCCATGNGTGTGT---ACTTCTTCGACGTGGATTGAT-AATGACCTTA
CATCTTTGCAG
>HKAS63603
NNNNNNNNNNNNNNNNNNNNNNNNNNNNNNNNNNNNNNNNNNNNNNNNNNNNNNNNNNNNNNNNNNNNNNNNNNNNNNNN
NNNNNNNNNNNNNNNNNNNNNNNNNNNNNNNNNNNNNNNNNNNNNNNNNNNNNNNNNNNNNNNNNNNNNNNNNNNNNNNN
NNNNNNNNNNNNNNNNNNNNNNNNNNNNNNNNNNNNNNNNNNNNNNNNNNNNNNNNNNNNNNNNNNNNNNNNNNNNNNNN
NNNNNNNNNNNNNNNNNNNNNNNNNNNNNNNNNNNNNNNNNNNNNNNNNNNNNNNNNNNNNNNNNNNNNNNNNNNNNNNN
NNNNNNNNNNNNNNNNNNNNNNNNNNNNNNNNNNNNNNNNNNNNNNNNNNNNNNNNNNNNNNNNNNNNNNNNNNNNNNNN
NNNNNNNNNNNNNNNNNNNNNNNNNNNNNNNNNNNNNNNNNNNNNNNNNNNNNNNNNNNNNNNNNNNNNNNNNNNNNNNN
NNNNNNNNNNNNNNNNNNNNNNNNNNNNNNNNNNNNNNNNNNNNNNNNNNNNNNNNNNNNNNNNNNNNNNNNNNNNNNNN
NNNNNNNNNNNNNNNNNNNNNNNNNNNNNNNNNNNNNNNNNNNNNNNNNNNNNNNNNNNNNNNNNNNNNNNNNNNNNNNN
NNNNNNNNNNNNNNNNNNNNNNNNNNNNNNNNNNNNNNNNNNNNNNNNNNNNNNNNNNNNNNNNNNNNNNNNNNNNNNNN
NNNNNNNNNNNNNNNNNNNNNNNNNNNNNNNNNNNNNNNNNNNNNNNNNNNNNNNNNNNNNNNNNNNNNNNNNGCTCAAA
TTTCGAATCTGGCGGT--CTT--G-CCGTCCGAGTTGTAATCTAGAGAAGTGTTTTCCGCGCT-GGACCGTGTATAAGTC
TCCTGGAAGGGAGCGTCGTAGAGGGTGAGAATCCCGTCTTTGACACGGACTA-CCA-GTGC--TATGTGATACGCTCTCG
ACGAGTCGAGTTGTTTGGGAATGCAGCTCAAAATGGGTGGTAAATTCCATCTAAAGCTAAATACAGGCGAGAGACCGATA
GCGAACAAGTACCGTGAGGGAAAGATGAAAAGAACTTTGGAAAGAGAGTTAAACAGTACGTGAAATTGCTGAAAGGGAAA
CGCTTGATGTCAGTCGCGTCGGCCGGGGATCAACCTT--GCTTGTTTCGCTGG--GTGTACTTCTCGGT-CGACGGGTCA
GCGTCAGTTTCGGT-CGTCGTACAAGGGCGAGGGGAACGTGGCACTCTTCG------GGGTGTG-TTATAGCCTTTCGTC
-GTATGCGGCGGGTCGGGACTGAGGAACTCAGCACGG-----CCTCCGGGTTTCTGTGCTTTAGGATGCTGGCATAATGG
CCTTAAGCGACCCGTCTTGAAACACGGACCAAGGAGTCTAACATGCCTGCGAGTGTTTGGGTGGC--AAACTCGAGCGCG
CAATGAAAGTGAAAGTCGAGACCTCTGT-CGTGGA-GGGCATCGACGCCCGGACCTGAGTCTTTGACG--ACGGATCTGC
GGTAGAGCATGCATGTTGGGACCCGAAAGATGGTGAACTATGCCTGAATAGGGTGAAGCCAGAGGAAACTCTGGTGGAGG
CTCGTAGCGATTCTGACGTGCAAATCGATCGTCGAATTTGGGTATACGTGATTTTATCAAAAACATGATCACCGGTACCT
CCCAGGCTGACTGCGCCATCCTCATTATCGCCGGTGGTACCGGTGAGTTCGAGGCTGGTATCTCCAAGGACGGTCAGACC
CGTGAACACGCTCTTCTGGCATTCACCCTTGGTGTGCGTCAGCTCATCGTCGCTGTAAACAAGATGGACACGACCAAGTG
GAGCGAGGACCGCTTCAACGAAATTATCAAGGAAACTTCGACCTTCATCAAGAAGGTTGGCTACAACCCCAAGGCTGTGG
CTTTCGTGCCCATCTCTGGCTGGCATGGTGACAATATGCTGGAGGAGTCCCCCAACATGCCCTGGTACAAGGGCTGGACC
AAGGAGACCAAGGGTGGTGTCGTCAAGGGAAAAACCCTCCTCGATGCCATCGATGCCATCGAGCCTCCTGTTCGTCCCTC
CGACAAACCCCTTCGCCTTCCTCTCCAGGATGTCTACAAGATCGGTGGTATCGGAACAGTGCCCGTTGGTCGTGTTGAAA
CCGTGCGTTGTACATTCTCTTC--GGATGAATGTGGTTTCATGTGTCGCC-AATAG--GTGAGTATTGTGTTATACAGAT
TGATCCCCAACATTCTCAAAGCGCCGAAATAGGCGGAAACCCCAGAAGGACAAGCTTGTGGTCTCGTGAAGAACTTGGCG
TTGATGTCTTGTATCTCTGTCGGTTCATATTCTGCTCCCGTCATCGAATTCTTGGAAGAATGGGGTCTCGAATCACTGGA
AGAGAACGCACATTCAGCAACGCCTTGCACAAAGGTTTTCGTGAACGGTGTCTGGATGGGCGTGCATCGTGATCCCGCCA
ATCTTGTCAAGACAATCAAAAAACTTCGCCGAAAGGATGACATTAGTCCTGAAGTCTCTGTAGTTCGTGATATTCGTGAG
AGGGAGCTTCGCCTCTACACTGATGCAGGGCGAGTTTGTCGACCTCTCTTCATTGTTGAAAACCAGCAGCTTGCCCTGCA
GAAGAAGCATATCAAATGGCTTAATCAGGGCTACCGCGATGATGATAGCGAAGAGTTCAAGTGGGAGCAGCTGGTGAAGA
CAGGCATAATTGAGCTATTGGATTCTGAGGAGGAGGAAACAGTGATGATTTCCATGACGCCAGAAGACTTGGAGAATTCC
AGGTTACAATCCGCGGGCATCAACCCCCACGAGAATGATGGAGACTTTGACCCCGCGGCGCGACTAAAGGCTGGAATCAA
TGCGCACACATGGACTCACTGCGAGATTCATCCTAGTATGATTCTTGGCGTCTGTGCCAGTATTATTCCATTCCCCGATC
ACAACCAGNNNNNNNNNNNNNNNNNNNNNNNNNNNNNNNGTGTGT---ACTTCTTCGACGTGGNNNNNNNNNNNNNNNNN
NNNNNNNNNNN
>HKAS74752
NNNNNNNNNNNNNNNNNNNNNNNNNNNNNNNNNNNNNNNNNNNNNNNNNNNNNNNNNNNNNNNNNNNNNNNNNNNNNNNN
NNNNNNNNNNNNNNNNNNNNNNNNNNNNNNNNNNNNNNNNNNNNNNNNNNNNNNNNNNNNNNNNNNNNNNNNNNNNNNNN
NNNNNNNNNNNNNNNNNNNNNNNNNNNNNNNNNNNNNNNNNNNNNNNNNNNNNNNNNNNNNNNNNNNNNNNNNNNNNNNN
NNNNNNNNNNNNNNNNNNNNNNNNNNNNNNNNNNNNNNNNNNNNNNNNNNNNNNNNNNNNNNNNNNNNNNNNNNNNNNNN
NNNNNNNNNNNNNNNNNNNNNNNNNNNNNNNNNNNNNNNNNNNNNNNNNNNNNNNNNNNNNNNNNNNNNNNNNNNNNNNN
NNNNNNNNNNNNNNNNNNNNNNNNNNNNNNNNNNNNNNNNNNNNNNNNNNNNNNNNNNNNNNNNNNNNNNNNNNNNNNNN
NNNNNNNNNNNNNNNNNNNNNNNNNNNNNNNNNNNNNNNNNNNNNNNNNNNNNNNNNNNNNNNNNNNNNNNNNNNNNNNN
NNNNNNNNNNNNNNNNNNNNNNNNNNNNNNNNNNNNNNNNNNNNNNNNNNNNNNNNNNNNNNNNNNNNNNNNNNNNNNNN
NNNNNNNNNNNNNNNNNNNNNNNNNNNNNNNNNNNNNNNNNNNNNNNNNNNNNNNNNNNNNNNNNNNNNNNNNNNNNNNN
NNNNNNNNNNNNNNNNNNNNNNNNNNNNNNNNNNNNNNNNNNNNNNNNNNNNNNNNNNNNNNNNNNNNNNNNNGCTCAAA
TTTTGAATCTGGCGGT--CCT--G-CCGTCCGAGTTGTAATCTAGAGAAGCGTTTTCCGCGCT-GGACCGTGTATAAGTC
TCCTGGAAGGGAGCGTCGCAGAGGGTGAGAATCCCGTCTTTGACACGGACTG-CCA-GTGC--TATGTGATGCGCTCTCG
ACGAGTCGAGTTGTTTGGGAATGCAGCTCAAAACGGGTGGTAAATTCCATCTAAAGCTAAATACAGGCGAGAGACCGATA
GCGAACAAGTACCGTGAGGGAAAGATGAAAAGAACTTTGGAAAGAGAGTTAAACAGTACGTGAAATTGCTGAAAGGGAAA
CGCTTGATGTCAGTCGCGTCGGCCGGGGATCAACCTT--GCT--TCTCGCTGG--GTGTACTTCCTGGT-CGACGGGTCA
GCGTCAGTTTCGGT-CGCCGTACAAGGGCGAGGGGAATGTGGCACTCTTCG------GGGTGTG-TTATAGCCTTTCGTC
-GTATGCGGC-GGTCGGGACTGAGGAACTCAGCATGG----CCTTCCAGGTCTGTG---CTTAGGATGCTGGCATAATGG
CCTTAAGCGACCCGTCTTGAAACACGGACCAAGGAGTCTAACATGCCTGCGAGTGTTTGGGTGGC--AAACTCGAGCGCG
CAATGAAAGTGAAAGTTGAGACCTCTGT-CGTGGA-GGGCATCGACGCCCGGACCTGAGTCTTTGACG--ACGGATCTGC
GGTAGAGCATGCATGTTGGGACCCGAAAGATGGTGAACTATGCCTGAATAGGGTGAAGCCAGAGGAAACTCTGGTGGAGG
CTCGTAGCGATTCTGACGTGCAAATCGATCGTCGAATTTGGGTATACGTGATTTCATCAAAAACATGATCACCGGTACCT
CCCAGGCTGACTGCGCCATCCTCATCATCGCCGGTGGTACCGGTGAGTTTGAGGCTGGTATCTCCAAGGACGGTCAGACC
CGAGAACATGCTCTTCTGGCATTCACCCTTGGCGTGCGTCAGCTCATCGTTGCCGTAAACAAGATGGACACGACCAAGTG
GAGCGAGGACCGCTTCAACGAAATTATCAAGGAAACTTCGACCTTCATCAAGAAGGTTGGCTACAACCCCAAGGCTGTCG
CTTTCGTGCCCATCTCTGGCTGGCATGGTGACAATATGCTGGAGGAGTCCCCCAACATGCCCTGGTACAAGGGCTGGACC
AAGGAGACCAAGGGTGGTGTAGTCAAGGGAAAAACCCTCCTCGATGCTATCGATGCCATCGAGCCTCCTGTTCGTCCCTC
CGATAAACCCCTTCGTCTTCCTCTCCAGGATGTCTACAAGATCGGTGGTATCGGAACAGTGCCCGTCGGTCGTGTTGAAA
CAGTGTGTTGTGCAATCTCCTT--GGATGAATGT-GTTTCACGTGTTACC-AATAG--GTAAGCATCATGTTAT-CAGAT
CGATCACCAGGATTCTCAAAGCGCCGAAATAGNNNNNNNNNNNNNNNNNNNNNNNNNNNNNNNNNNNNNNNNNNNNNNNN
NNNNNNNNNNNNNNNNNNGTCGGCTCATATTCTGCTCCCGTCATCGAATTCTTGGAAGAATGGGGCCTTGAATCACTGGA
AGAGAATGCACATTCAGCGACGCCCTGTACAAAGGTTTTTGTGAACGGTGTCTGGATGGGTGTGCATCGTGATCCTGCCA
ACCTTGTCAAGACGATCAAAAAGCTTCGCCGAAAAGATGATATTAGTCCCGAAGTCTCTGTAGTTCGTGATATTCGTGAG
AGGGAGCTTCGCCTCTACACTGATGCAGGGCGAGTTTGTCGACCTCTCTTCATTGTCGAAAATCAGCAGCTTGCCCTGCA
GAAGAAGCATATCAAATGGCTTAATCAGGGCTACCGCGATGATGACAGCGAAGAGTTCAAATGGGAACAGCTGGTGAAGA
CAGGGATAATTGAGCTATTGGATGCCGAGGAGGAGGAGACGGTGATGATTTCCATGACGCCGGAAGACTTGGAGAATTCC
AGGTTACAATCCGCAGGCATCAACCCCCACGAGAATGATGGAGAATTTGACCCTGCAGCGCGACTAAAGGCTGGGATCAA
TGCGCATACATGGACTCACTGCGAGATTCATCCTAGTATGATTCTTGGTGTCTGTGCCAGTATCATTCCATTCCCCGATC
ACAATCAGTCACCACGTAACACCTACCAATCCGCTATGGGTGCGT---ACTTCTCCGATGTGGATTGAT-AATGACCTTA
CATCTCTGCAG
>HKAS74765
NNNNNNNNNNNNNNNNNNNNNNNNNNNNNNNNNNNNNNNNNNNNNNNNNNNNNNNNNNNNNNNNNNNNNNNNNNNNNNNN
NNNNNNNNNNNNNNNNNNNNNNNNNNNNNNNNNNNNNNNNNNNNNNNNNNNNNNNNNNNNNNNNNNNNNNNNNNNNNNNN
NNNNNNNNNNNNNNNNNNNNNNNNNNNNNNNNNNNNNNNNNNNNNNNNNNNNNNNNNNNNNNNNNNNNNNNNNNNNNNNN
NNNNNNNNNNNNNNNNNNNNNNNNNNNNNNNNNNNNNNNNNNNNNNNNNNNNNNNNNNNNNNNNNNNNNNNNNNNNNNNN
NNNNNNNNNNNNNNNNNNNNNNNNNNNNNNNNNNNNNNNNNNNNNNNNNNNNNNNNNNNNNNNNNNNNNNNNNNNNNNNN
NNNNNNNNNNNNNNNNNNNNNNNNNNNNNNNNNNNNNNNNNNNNNNNNNNNNNNNNNNNNNNNNNNNNNNNNNNNNNNNN
NNNNNNNNNNNNNNNNNNNNNNNNNNNNNNNNNNNNNNNNNNNNNNNNNNNNNNNNNNNNNNNNNNNNNNNNNNNNNNNN
NNNNNNNNNNNNNNNNNNNNNNNNNNNNNNNNNNNNNNNNNNNNNNNNNNNNNNNNNNNNNNNNNNNNNNNNNNNNNNNN
NNNNNNNNNNNNNNNNNNNNNNNNNNNNNNNNNNNNNNNNNNNNNNNNNNNNNNNNNNNNNNNNNNNNNNNNNNNNNNNN
NNNNNNNNNNNNNNNNNNNNNNNNNNNNNNNNNNNNNNNNNNNNNNNNNNNNNNNNNNNNNNNNNNNNNNNNNNNNNNNN
NNNNNNNNNNNNNNNNNNNNNNNNNCCGTCCGAGTTGTAATCTAGAGAAGCGTTTTCCGCGCT-GGACCGTGTATAAGTC
TCCTGGAAGGGAGCGTCGCAGAGGGTGAGAATCCCGTCTTTGACACGGACTG-CCA-GTGC--TATGTGATGCGCTCTCG
ACGAGTCGAGTTGTTTGGGAATGCAGCTCAAAACGGGTGGTAAATTCCATCTAAAGCTAAATACAGGCGAGAGACCGATA
GCGAACAAGTACCGTGAGGGAAAGATGAAAAGAACTTTGGAAAGAGAGTTAAACAGTACGTGAAATTGCTGAAAGGGAAA
CGCTTGATGTCAGTCGCGTCGGCCGGGGATCAACCTT--GCT--TCTCGCTGG--GTGTACTTCCTGGT-CGACGGGTCA
GCGTCAGTTTCGGT-CGCCGTACAAGGGCGAGGGGAATGTGGCACTCTTCG------GGGTGTG-TTATAGCCTTTCGTC
-GTATGCGGC-GGTCGGGACTGAGGAACTCAGCATGG----CCTTCCAGGTCTGTG---CTTAGGATGCTGGCATAATGG
CCTTAAGCGACCCGTCTTGAAACACGGACCAAGGAGTCTAACATGCCTGCGAGTGTTTGGGTGGC--AAACTCGAGCGCG
CAATGAAAGTGAAAGTTGAGACCTCTGT-CGTGGA-GGGCATCGACGCCCGGACCTGAGTCTTTGACG--ACGGATCTGC
GGTAGAGCATGCATGTTGGGACCCGAAAGATGGTGAACTATGCCTGAATAGGGTGAAGCCAGAGGAAACTCTGGTGGAGG
CTCGTAGCGATTCTGACGTGCAAATCGATCGTCGAATTTGGGTATACGTGATTTCATCAAAAACATGATCACCGGTACCT
CCCAGGCTGACTGCGCCATCCTCATCATCGCCGGTGGTACCGGTGAGTTTGAGGCTGGTATCTCCAAGGACGGTCAGACC
CGAGAACATGCTCTTCTGGCATTCACCCTTGGCGTGCGTCAGCTCATCGTTGCCGTAAACAAGATGGACACGACCAAGTG
GAGCGAGGACCGCTTCAACGAAATTATCAAGGAAACTTCGACCTTCATCAAGAAGGTTGGCTACAACCCCAAGGCTGTCG
CTTTCGTGCCCATCTCTGGCTGGCATGGTGACAATATGCTGGAGGAGTCCCCCAACATGCCCTGGTACAAGGGCTGGACC
AAGGAGACCAAGGGTGGTGTAGTCAAGGGAAAAACCCTCCTCGATCCTATCGATGCCATCGAGCCTCCTGTTCGTCCCTC
CGATAAACCCCTTCGTCTTCCTCTCCAGGATGTCTACAAGATCGGTGGTATCGGAACAGTGCCCGTCGGCCGTGTTGAAA
CAGTGTGTTGTGCAATCTCCTT--GGATGAATGT-GTTTCACGTGTTACC-AATAG--GTAAGCATCATGTTAT-CAGAT
CGATCACCAGGATTCTCAAAGCGCCGAAATAGNNNNNNNNNNNNNNNNNNNNNNNNNNNNNNNNNNNNNNNNNNNNNNNN
NNNNNNNNNNNNNNNNNNNNNNNNNNNNATTCTGCTCCCGTCATCGAATTCTTGGAAGAATGGGGCCTTGAATCACTGGA
AGAGAATGCACATTCAGCGACGCCCTGTACAAAGGTTTTTGTGAACGGTGTCTGGATGGGTGTGCATCGTGATCCTGCCA
ACCTTGTCAAGACGATCAAAAAGCTTCGCCGAAAAGATGATATTAGTCCCGAAGTCTCTGTAGTTCGTGATATTCGTGAG
AGGGAGCTTCGCCTCTACACTGATGCAGGGCGAGTTTGTCGACCTCTCTTCATTGTCGAAAATCAGCAGCTTGCCCTGCA
GAAGAAGCATATCAAATGGCTTAATCAGGGCTACCGCGATGATGACGGCGAAGAGTTCAAATGGGAACAGCTGGTGAAGA
CAGGGATAATTGAGCTATTGGATGCCGAGGAGGAGGAGACGGTGATGATTTCCATGACGCCGGAAGACTTGGAGAATTCC
AGGTTACAATCCGCAGGCATCAACCCCCACGAGAATGATGGAGAATTTGACCCTGCAGCGCGACTAAAGGCTGGGATCAA
TGCGCATACATGGACTCACTGCGAGATTCATCCTAGTATGATTCTTGGTGTCTGTGCCAGTATCATTCCATTCCCCGATC
ACAATCAGTCACCACGTAACACCTACCAATCCGCTATGGGTGCGT---ACTTCTCCGATGTGGATTGAT-AATGACCTTA
CATCTCTGCAG
>HKAS80579_1
NNNNNNNNNNNNNNNNNNNNNNNNNNNNNNNNNNNNNNNNNNNNNNNNNNNNNNNNNNNNNNNNNNNNNNNNNNNNNNNN
NNNNNNNNNNNNNNNNNNNNNNNNNNNNNNNNNNNNNNNNNNNNNNNNNNNNNNNNNNNNNNNNNNNNNNNNNNNNNNNN
NNNNNNNNNNNNNNNNNNNNNNNNNNNNNNNNNNNNNNNNNNNNNNNNNNNNNNNNNNNNNNNNNNNNNNNNNNNNNNNN
NNNNNNNNNNNNNNNNNNNNNNNNNNNNNNNNNNNNNNNNNNNNNNNNNNNNNNNNNNNNNNNNNNNNNNNNNNNNNNNN
NNNNNNNNNNNNNNNNNNNNNNNNNNNNNNNNNNNNNNNNNNNNNNNNNNNNNNNNNNNNNNNNNNNNNNNNNNNNNNNN
NNNNNNNNNNNNNNNNNNNNNNNNNNNNNNNNNNNNNNNNNNNNNNNNNNNNNNNNNNNNNNNNNNNNNNNNNNNNNNNN
NNNNNNNNNNNNNNNNNNNNNNNNNNNNNNNNNNNNNNNNNNNNNNNNNNNNNNNNNNNNNNNNNNNNNNNNNNNNNNNN
NNNNNNNNNNNNNNNNNNNNNNNNNNNNNNNNNNNNNNNNNNNNNNNNNNNNNNNNNNNNNNNNNNNNNNNNNNNNNNNN
NNNNNNNNNNNNNNNNNNNNNNNNNNNNNNNNNNNNNNNNNNNNNNNNNNNNNNNNNNNNNNNNNNNNNNNNNNNNNNNN
NNNNNNNNNNNNNNNNNNNNNNNNNNNNNNNNNNNNNNNNNNNNNNNNNNNNNNNNNNNNNNNNNNNNNNNNNGCTCAAA
TTTTGAATCTGGCGGT--CTTTTGGTCGTCCGAGTTGTAATCTAGAGAAGCGTCTTCCGCGCT-GGACCGTGTACAAGTC
TCCTGGAAGGGAGCGTCATAGAGGGTGAGAATCCCGTCTTTGACACGGACTA-CCA-GTGC--TATGTGATGCGCTCTCG
ACGAGTCGAGTTGTTTGGGAATGCAGCTCAAATTGGGTGGTAAATTCCATCTAAAGCTAAATACAGGCGAGAGACCGATA
GCGAACAAGTACCGTGAGGGAAAGATGAAAAGAACTTTGGAAAGAGAGTTAAACAGTACGTGAAATTGCTGAAAGGGAAA
CGCTTGATGTCAGTCGCGTCGTCCGGGGATCAACCTT--GCTT-CATTGCTGG--GTGTACTTCCCGGT-AGACGGGTCA
GCATCGGTTTTGGT-CGCCGTATAATGGCGAGAGGAATGTGGCACCCTTCC-----GGGGTGTG-TTATAGCCTTTCGTC
-GCATGCGGT-GGTCAGGACCGAGGAACTCAGCACGA----CCTTTCAGGTCTGTG---CTCAGGATGCTGGCATAATGG
CCTTAAGCGACCCGTCTTGAAACACGGACCAAGGAGTCTAACATGCCTGCGAGTGTTCGGGTGGC--AAACTCGTGCGCG
TAATGAAAGTGAAAGTCGAGACCTCCGT-CGTGGA-GGGCATCGACGCCCGGACTTGAGTCTTTGACG--ATGGATCTGC
GGTAGAGCATGCATGTTGGGACCCGAAAGATGGTGAACTATGCCTGAATAGGGTGAAGCCAGAGGAAACTCTGGTGGAGG
CTCGTAGCGATTCTGACGTGCAAATCGATCGTCGAATTTGGGTATACGTGATTTTATCAAAAACATGATCACTGGTACCT
CTCAGGCCGACTGCGCCGTCCTCATTATCGCTGGTGGTACCGGTGAGTTTGAGGCAGGTATCTCCAAGGACGGTCAAACC
CGTGAACACGCCCTTCTGGCATTCACCCTTGGTGTCCGTCAGCTTATCGTCGCAGTGAACAAGATGGACACGACCAAGTG
GAGTGAGGACCGCTTCAACGAAATTATCAAGGAAACCTCAACCTTTATTAAGAAGGTCGGCTACAACCCCAAGGCTGTCG
CTTTCGTGCCTATCTCTGGCTGGCATGGTGACAACATGTTGGAGGAGTCTCCCAACATGCCCTGGTACAAGGGTTGGACC
AAGGAGACCAAGGGAGGTGTTGTCAAGGGAAAGACCCTCCTTGATGCCATCGATGCTATCGAGCCTCCTGTTCGTCCCTC
TGACAAACCCCTTCGCCTTCCTCTCCAGGATGTTTACAAGATCGGTGGTATCGGGACAGTGCCCGTTGGTCGTGTTGAAA
CTGTGTGTTGTATGTT-TCCTC--GGATAAATGTGGTTTGATGTGTCGAC-AATAG--GTAAGCATTATGTAAT-CACAT
TCACCTCCAACATTCTCTGAACGCCGAAATAGNNNNNNNNNNNNNNNNNNNNNNNNNNNNNNNNNNNNNNNNNNNNNNNN
NNNNNNNNNNNNNNNNNNNNNGGTTCATATTCTGCTCCCGTCATCGAATTTTTGGAAGAATGGGGTCTCGAATCACTGGA
AGAGAATGCACATTCATCAACGCCCTGCACGAAGGTTTTCGTGAACGGTGTCTGGATGGGCGTACATCGTGACCCCGCCA
ACCTTGTGAAGACCATCAAAAAACTTCGCCGGAAAGATGACATTAGTCCCGAAGTTTCTGTGGTTCGGGATATCCGCGAG
AGGGAGCTTCGTCTCTACACTGACGCAGGGCGAGTTTGTCGACCTCTCTTCATTGTTGAAAATCAGCAGCTTGCCCTACA
GAAGAAGCATATCAAATGGCTTAACCAGGGCTACCGCGACGATGATGGTGAAGAGTTCAAGTGGGAGCATTTGGTGAAGA
CAGGGATAATTGAATTATTGGATGCCGAGGAGGAGGAGACAGTGATGATTTCCATGACACCCGAAGATTTGGAGAATTCC
AGGTTACAATCTGCAGGCATCAATCCTCACGAGAACGACGGAGATTTTGACCCCGCGGCGCGACTGAAGGCTGGAATCAA
TGCGCACACATGGACTCACTGCGAGATTCATCCCAGTATGATTCTTGGTGTTTGTGCCAGTATCATTCCTTTCCCCGATC
ACAATCAGTCACCGCGAAACACCTACCAGTCCGCTATGNGTATGT---ATTACTTCGACATGGATTGAT-AATGACCTTA
CACCTCTGCAG
>HKAS80579_2
NNNNNNNNNNNNNNNNNNNNNNNNNNNNNNNNNNNNNNNNNNNNNNNNNNNNNNNNNNNNNNNNNNNNNNNNNNNNNNNN
NNNNNNNNNNNNNNNNNNNNNNNNNNNNNNNNNNNNNNNNNNNNNNNNNNNNNNNNNNNNNNNNNNNNNNNNNNNNNNNN
NNNNNNNNNNNNNNNNNNNNNNNNNNNNNNNNNNNNNNNNNNNNNNNNNNNNNNNNNNNNNNNNNNNNNNNNNNNNNNNN
NNNNNNNNNNNNNNNNNNNNNNNNNNNNNNNNNNNNNNNNNNNNNNNNNNNNNNNNNNNNNNNNNNNNNNNNNNNNNNNN
NNNNNNNNNNNNNNNNNNNNNNNNNNNNNNNNNNNNNNNNNNNNNNNNNNNNNNNNNNNNNNNNNNNNNNNNNNNNNNNN
NNNNNNNNNNNNNNNNNNNNNNNNNNNNNNNNNNNNNNNNNNNNNNNNNNNNNNNNNNNNNNNNNNNNNNNNNNNNNNNN
NNNNNNNNNNNNNNNNNNNNNNNNNNNNNNNNNNNNNNNNNNNNNNNNNNNNNNNNNNNNNNNNNNNNNNNNNNNNNNNN
NNNNNNNNNNNNNNNNNNNNNNNNNNNNNNNNNNNNNNNNNNNNNNNNNNNNNNNNNNNNNNNNNNNNNNNNNNNNNNNN
NNNNNNNNNNNNNNNNNNNNNNNNNNNNNNNNNNNNNNNNNNNNNNNNNNNNNNNNNNNNNNNNNNNNNNNNNNNNNNNN
NNNNNNNNNNNNNNNNNNNNNNNNNNNNNNNNNNNNNNNNNNNNNNNNNNNNNNNNNNNNNNNNNNNNNNNNNGCTCAAA
TTTTGAATCTGGCGGT--CTTTTGGTCGTCCGAGTTGTAATCTAGAGAAGCGTCTTCCGCGCT-GGACCGTGTACAAGTC
TCCTGGAAGGGAGCGTCATAGAGGGTGAGAATCCCGTCTTTGACACGGACTA-CCA-GTGC--TATGTGATGCGCTCTCG
ACGAGTCGAGTTGTTTGGGAATGCAGCTCAAATTGGGTGGTAAATTCCATCTAAAGCTAAATACAGGCGAGAGACCGATA
GCGAACAAGTACCGTGAGGGAAAGATGAAAAGAACTTTGGAAAGAGAGTTAAACAGTACGTGAAATTGCTGAAAGGGAAA
CGCTTGATGTCAGTCGCGTCGTCCGGGGATCAACCTT--GCTT-CATTGCTGG--GTGTACTTCCCGGT-AGACGGGTCA
GCATCGGTTTTGGT-CGCCGTATAATGGCGAGAGGAATGTGGCACCCTTCC-----GGGGTGTG-TTATAGCCTTTCGTC
-GCATGCGGT-GGTCAGGACCGAGGAACTCAGCACGA----CCTTTCAGGTCTGTG---CTCAGGATGCTGGCATAATGG
CCTTAAGCGACCCGTCTTGAAACACGGACCAAGGAGTCTAACATGCCTGCGAGTGTTCGGGTGGC--AAACTCGTGCGCG
TAATGAAAGTGAAAGTCGAGACCTCCGT-CGTGGA-GGGCATCGACGCCCGGACTTGAGTCTTTGACG--ATGGATCTGC
GGTAGAGCATGCATGTTGGGACCCGAAAGATGGTGAACTATGCCTGAATAGGGTGAAGCCAGNNNNNNNNNNNNNNNNNN
NNNNNNNNNNNNNNNNNNNNNNNNNNNNNNNNNNNNNNNNNNNNNNCGTGATTTTATCAAAAACATGATCACTGGTACCT
CTCAGGCCGACTGCGCCGTCCTCATTATCGCTGGTGGTACCGGTGAGTTTGAGGCAGGTATCTCCAAGGACGGTCAAACC
CGTGAACACGCCCTTCTGGCATTCACCCTTGGTGTCCGTCAGCTTATCGTCGCAGTGAACAAGATGGACACGACCAAGTG
GAGTGAGGACCGCTTCAACGAAATTATCAAGGAAACCTCAACCTTTATTAAGAAGGTCGGCTACAACCCCAAGGCTGTCG
CTTTCGTGCCTATCTCTGGCTGGCATGGTGACAACATGTTGGAGGAGTCTCCCAACATGCCCTGGTACAAGGGTTGGACC
AAGGAGACCAAGGGAGGTGTTGTCAAGGGAAAGACCCTCCTTGATGCCATCGATGCTATCGAGCCTCCTGTTCGTCCCTC
TGACAAACCCCTTCGCCTTCCTCTCCAGGATGTTTACAAGATCGGTGGTATCGGGACAGTGCCCGTTGGTCGTGTTGAAA
CTGTGTGTTGTATGTT-TCCTC--GGATAAATGTGGTTTGATGTGTCGAC-AATAG--GTAAGCATTATGTAAT-CACAT
TCACCTCCAACATTCTCTGAACGCCGAAATAGNNNNNNNNNNNNNNNNNNNNNNNNNNNNNNNNNNNNNNNNNNNNNNNN
NNNNNNNNNNNNNNNNNNNNNGGTTCATATTCTGCTCCCGTCATCGAATTTTTGGAAGAATGGGGTCTCGAATCACTGGA
AGAGAATGCACATTCATCAACGCCCTGCACGAAGGTTTTCGTGAACGGTGTCTGGATGGGCGTACATCGTGACCCCGCCA
ACCTTGTGAAGACCATCAAAAAACTTCGCCGGAAAGATGACATTAGTCCCGAAGTTTCTGTGGTTCGGGATATCCGCGAG
AGGGAGCTTCGTCTCTACACTGACGCAGGGCGAGTTTGTCGACCTCTCTTCATTGTTGAAAATCAGCAGCTTGCCCTACA
GAAGAAGCATATCAAATGGCTTAACCAGGGCTACCGCGACGATGATGGTGAAGAGTTCAAGTGGGAGCATTTGGTGAAGA
CAGGGATAATTGAATTATTGGATGCCGAGGAGGAGGAGACAGTGATGATTTCCATGACACCCGAAGATTTGGAGAATTCC
AGGTTACAATCTGCAGGCATCAATCCTCACGAGAACGACGGAGATTTTGACCCCGCGGCGCGACTGAAGGCTGGAATCAA
TGCGCACACATGGACTCACTGCGAGATTCATCCCAGTATGATTCTTGGTGTTTGTGCCAGTATCATTCCTTTCCCCGATC
ACAATCAGTCACCGCGAAACACCTACCAGTCCGCTATGNGTATGT---ATTACTTCGACATGGATTGAT-AATGACCTTA
CACCTCTGCAG
>HKAS80691
NNNNNNNNNNNNNNNNNNNNNNNNNNNNNNNNNNNNNNNNNNNNNNNNNNNNNNNNNNNNNNNNNNNNNNNNNNNNNNNN
NNNNNNNNNNNNNNNNNNNNNNNNNNNNNNNNNNNNNNNNNNNNNNNNNNNNNNNNNNNNNNNNNNNNNNNNNNNNNNNN
NNNNNNNNNNNNNNNNNNNNNNNNNNNNNNNNNNNNNNNNNNNNNNNNNNNNNNNNNNNNNNNNNNNNNNNNNNNNNNNN
NNNNNNNNNNNNNNNNNNNNNNNNNNNNNNNNNNNNNNNNNNNNNNNNNNNNNNNNNNNNNNNNNNNNNNNNNNNNNNNN
NNNNNNNNNNNNNNNNNNNNNNNNNNNNNNNNNNNNNNNNNNNNNNNNNNNNNNNNNNNNNNNNNNNNNNNNNNNNNNNN
NNNNNNNNNNNNNNNNNNNNNNNNNNNNNNNNNNNNNNNNNNNNNNNNNNNNNNNNNNNNNNNNNNNNNNNNNNNNNNNN
NNNNNNNNNNNNNNNNNNNNNNNNNNNNNNNNNNNNNNNNNNNNNNNNNNNNNNNNNNNNNNNNNNNNNNNNNNNNNNNN
NNNNNNNNNNNNNNNNNNNNNNNNNNNNNNNNNNNNNNNNNNNNNNNNNNNNNNNNNNNNNNNNNNNNNNNNNNNNNNNN
NNNNNNNNNNNNNNNNNNNNNNNNNNNNNNNNNNNNNNNNNNNNNNNNNNNNNNNNNNNNNNNNNNNNNNNNNNNNNNNN
NNNNNNNNNNNNNNNNNNNNNNNNNNNNNNNNNNNNNNNNNNNNNNNNNNNNNNNNNNNNNNNNNNNNNNNNNNNNNNNN
NNNNNNNNNNNNNNNNNNNNNNNNNNNNNNNNNNNNNNNNNNNNNNNNNNNNNNNNNNNNNNNNNNNNNNNNNNNNNNNN
NNNNNNNNNNNNNNNNNNNNNNNNNNNNNNNNNNNNNNNNNNNNNNNNNNNNNNNNNNNNNNNNNNNNNNNNNNNNNNNN
NNNNNNNNNNNNNNNNNNNNNNNNNNNNNNNNNNNNNNNNNNNNNNNNNNNNNNNNNNNNNNNNNNNNNNNNNNNNNNNN
NNNNNNNNNNNNNNNNNNNNNNNNNNNNNNNNNNNNNNNNNNNNNNNNNNNNNNNNNNNNNNNNNNNNNNNNNNNNNNNN
NNNNNNNNNNNNNNNNNNNNNNNNNNNNNNNNNNNNNNNNNNNNNNNNNNNNNNNNNNNNNNNNNNNNNNNNNNNNNNNN
NNNNNNNNNNNNNNNNNNNNNNNNNNNNNNNNNNNNNNNNNNNNNNNNNNNNNNNNNNNNNNNNNNNNNNNNNNNNNNNN
NNNNNNNNNNNNNNNNNNNNNNNNNNNNNNNNNNNNNNNNNNNNNNNNNNNNNNNNNNNNNNNNNNNNNNNNNNNNNNNN
NNNNNNNNNNNNNNNNNNNNNNNNNNNNNNNNNNNNNNNNNNNNNNNNNNNNNNNNNNNNNNNNNNNNNNNNNNNNNNNN
NNNNNNNNNNNNNNNNNNNNNNNNNNNNNNNNNNNNNNNNNNNNNNNNNNNNNNNNNNNNNNNNNNNNNNNNNNNNNNNN
NNNNNNNNNNNNNNNNNNNNNNNNNNNNNNNNNNNNNNNNNNNNNNNNNNNNNNNNNNNNNNNNNNNNNNNNNNNNNNNN
NNNNNNNNNNNNNNNNNNNNNNNNNNNNNNNNNNNNNNNNNNNNNNCGTGATTTCATCAAAAACATGATCACTGGTACCT
CCCAGGCTGACTGTGCCATCCTCATTATCGCCGGTGGTATCGGTGAGTTTGAGGCTGGTATCTCCAAGGACGGTCAGACT
CGTGAACACGCCCTTCTGGCGTTCACCCTTGGTGTGCGTCAGCTCATCGTTGCAGTGAACAAGATGGACACGACCAAGTG
GAGCGAGGACCGCTTCAACGAAATCATCAAGGAAACCTCGACCTTCATTAAGAAGGTCGGTTACAACCCCAAGGCTGTCG
CTTTCGTGCCCATTTCTGGCTGGCATGGTGACAACATGCTGGAGGAGTCCCCCAACATGCCCTGGTACAAGGGCTGGACC
AAGGAGACCAAGGGAGGTGTCGTCAAGGGAAAGACCCTCCTTGATGCTATCGATGCTATCGAGCCTCCTGTTCGTCCCTC
CGACAAACCCCTCCGCCTCCCTCTCCAGGATGTCTACAAGATCGGTGGTATCGGAACAGTGCCCGTTGGTCGTGTTGAAA
CTGTGTGTTATACATTCGCCTC--GGATGAATGTGGCTTGACGTATCGCC-CATAG--GTAAGTATTATGTTAT-CAGAC
TTACCAGCAACATTCTTAAAGCACTGAAATAGNNNNNNNNNNNNNNNNNNNNNNNNNNNNNNNNNNNNNNNNNNNNNNNN
NNNNNNNNNNNNNNNNNNNNNNNNNNATATTCTGCTCCTGTCATCGAATTCTTGGAAGAATGGGGTCTCGAATCACTAGA
GGAGAACGCACATTCATCAACGCCCTGCACGAAAGTTTTCGTGAACGGTGTCTGGATGGGCGTACATCGTGATCCCGCCA
ACCTTGTGAAGACGATTAAAAAACTTCGACGAAAAGATGATATTAGTCCCGAGGTTTCCGTAGTTCGTGATATTCGCGAG
AGGGAGCTTCGTCTCTACACTGATGCGGGGCGGGTTTGTCGGCCTCTGTTCATTGTCGAAAATCAGCAGCTTGCCCTGCA
GAAGAAGCATATCAAATGGCTTAACCAGGGGTATCGCGACGAGGATGGCGAAGAGTTCAAGTGGGAACAGCTGGTGAAGA
CAGGAATAATTGAGTTGTTAGATGCCGAGGAGGAGGAAACAGTAATGATTTCTATGACACCAGAAGACTTGGAGAATTCC
AGGTTACAATCTGCGGGCATCAACCCTCACGAGAATGATGGAGATTTTGACCCCGCGGCGCGACTAAAGGCTGGAATCAA
TGCGCACACATGGACTCACTGCGAGATTCATCCTAGTATGATTCTTGGTGTCTGTGCTAGTATCATTCCTTTCCCCGATC
ACAACCAGNNNNNNNNNNNNNNNNNNNNNNNNNNNNNNNGNNNNNNNNNNNNNNNNNNNNNNNNNNNNNNNNNNNNNNNN
NNNNNNNNNNN
>HKAS83209
NNNNNNNNNNNNNNNNNNNNNNNNNNNNNNNNNNNNNNNNNNNNNNNNNNNNNNNNNNNNNNNNNNNNNNNNNNNNNNNN
NNNNNNNNNNNNNNNNNNNNNNNNNNNNNNNNNNNNNNNNNNNNNNNNNNNNNNNNNNNNNNNNNNNNNNNNNNNNNNNN
NNNNNNNNNNNNNNNNNNNNNNNNNNNNNNNNNNNNNNNNNNNNNNNNNNNNNNNNNNNNNNNNNNNNNNNNNNNNNNNN
NNNNNNNNNNNNNNNNNNNNNNNNNNNNNNNNNNNNNNNNNNNNNNNNNNNNNNNNNNNNNNNNNNNNNNNNNNNNNNNN
NNNNNNNNNNNNNNNNNNNNNNNNNNNNNNNNNNNNNNNNNNNNNNNNNNNNNNNNNNNNNNNNNNNNNNNNNNNNNNNN
NNNNNNNNNNNNNNNNNNNNNNNNNNNNNNNNNNNNNNNNNNNNNNNNNNNNNNNNNNNNNNNNNNNNNNNNNNNNNNNN
NNNNNNNNNNNNNNNNNNNNNNNNNNNNNNNNNNNNNNNNNNNNNNNNNNNNNNNNNNNNNNNNNNNNNNNNNNNNNNNN
NNNNNNNNNNNNNNNNNNNNNNNNNNNNNNNNNNNNNNNNNNNNNNNNNNNNNNNNNNNNNNNNNNNNNNNNNNNNNNNN
NNNNNNNNNNNNNNNNNNNNNNNNNNNNNNNNNNNNNNNNNNNNNNNNNNNNNNNNNNNNNNNNNNNNNNNNNNNNNNNN
NNNNNNNNNNNNNNNNNNNNNNNNNNNNNNNNNNNNNNNNNNNNNNNNNNNNNNNNNNNNNNNNNNNNNNNNNNNNNNNN
NNNNNNNNNNNNNNNNNNNNNNNNNNCGCCCGAGTTGTAATCTAGAGAAGCGTGTTCTGCGCT-GGACCGTGTACAAGTC
TCCTGGAAGGGAGCGTCATAGAGGGTGAGAATCCCGTCTTTGACACGGACCCACCA-GTGC--TGTGTGATGCGCTCTCA
ACGAGTCGAGTTGTTTGGGAATGCAGCTCAAAACGGGTGGTAAATTCCATCTAAAGCTAAATACAGGCGAGAGACCGATA
GCGAACAAGTACCGTGAGGGAAAGATGAAAAGAACTTTGAAAAGAGAGTTAAACAGTACGTGAAATTGCTGAAAGGGAAA
CGCTTGATGTCAGTCGCGTCGGCCGGGGATCAACCTT--GCTT-----GCTTG--GTGTACTTCCCTGT-CGACGGGTCA
GCATCAGTTTCAAT-CGCCATAGAAGGGCGAGGGGAATGTGGCACTCTCTTCACGGGGTGTGTG-TTATAGCCTTTCGTC
AATATGTGGT-GGTCGGGACTGAGGAACTCAGCATGG----------GCGACCGTG---CTTAGGATGCTGGCATAATGG
CCTTAAGCGACCCGTCTTGAAACACGGACCAAGGAGTCTAACATGCCTGCGAGTGTTTGGGTGGA--AAACTCGGACGCG
CAATGAAAGTGAACGTCGAGACCTCTGT-CGTGGA-GGGCATCGACGCCCGGACCTGAGTCTTTGACG--ACGGATCTGC
GGTAGAGCATGCATGTTGGGACCCGAAAGATGGTGAACTATGCCTGAATAGGGTGAAGCCAGAGGAAACTCTGGTGGAGG
CTCGTAGCGATTCTGACGTGCAAATCGATCGTCGAATTTGGGTATACGTGACTTTATTAAAAACATGATCACTGGTACCT
CCCAGGCTGACTGTGCCGTCCTCATCATCGCCGCTGGTACTGGTGAGTTCGAGGCTGGTATCTCCAAGGACGGCCAGACC
CGTGAACACGCTCTTCTGGCGTTCACCCTTGGTGTGCGTCAGCTCATCGTCGCTGTGAACAAGATGGACACCACCAAGTG
GAGCGAAGATCGCTTCAACGAAATCATCAAGGAAACCTCGACCTTCATCAAGAAAGTCGGCTATAACCCCAAGGCTGTCG
CTTTCGTACCCATCTCTGGCTGGCACGGTGACAACATGCTCGAGGAGTCCCCCAACATGACCTGGTACAAAGGCTGGACT
AAGGAGATCAAAAGTGGTGTCGTCAAGGGAAAGACCCTCCTCGATGCCATCGATGCCATCGAGGCTCCTGTTCGTCCCTC
CGACAAGCCCCTTCGCCTTCCTCTCCAGGATGTCTACAAGATCGGTGGTATCGGAACAGTGCCCGTCGGTCGTGTTGAAA
CTGTGTGTTGTACATTCTCCTT--GGATGAATTTGGTTAGATGCGTTGCC-GATAG--GTAAGCAATATATCAA-CTAAT
TGACCTC-AGCATTCTCAAAGCGCCGAAATAGNNNNNNNNNNNNNNNNNNNNNNNNNNNNNNNNNNNNNNNNNNNNNNNN
NNNNNNNNNNNNNNNNNNNNNNNNNNNNNNNNNNNNNNNNNNNNNNNNNNNNNNNNNNNNNNNNNNNNNNNNNNNNNNNN
NNNNNNNNNNNNNNNNNNNNNNNCTTGCACCAAGGTTTTCGTGAATGGTGTCTGGATGGGCGTACATCGTGATCCCGCTA
ACCTTGTCAAGACGATCAAAAAACTTCGCCGAAAAGATGACATTAGTCCTGAAGTTTCTGTAGTCCGTGATATTCGTGAG
AGGGAGCTTCGTCTCTACACCGATGCAGGGCGAGTTTGTCGGCCACTCTTCATTGTCGAGAATCAGCAGCTTGCCCTGCA
GAAGAAGCATATAAAATGGCTTAATCAGGGCTACCGCGACGATGATGGCGAAGAGTTCAAGTGGGAGCAACTGGTGAAGA
CAGGGATCATTGAATTACTGGACGCAGAGGAGGAGGAGACCGTGATGATTTCCATGACGCCCGAAGACTTGGAGAATTCC
AGGTTACAATCTGCAGGTATCAACCCTCACGAGAATGATGGAGACTTTGACCCTGCGGCGCGACTAAAAGCTGGGATCAG
TGCGCACACATGGACTCACTGCGAGATCCATCCTAGTATGATTCTTGGTGTCTGTGCCAGTATCATTCCTTTCCCCGATC
ACAACCAGTCACCACGTAACACGTACCAATCCGCCATGGGTATGTTCAGTTGCTGCGGCGTGCATTGAT-AATGGCCTTA
TACTGCTGCAG
>HKAS_126556
NNTTATCGAATCTTGGAAGA-------GAGAAGGGCGAGATGGCAAGTGAAGG-CTGTCGCTGGCTTCATCCATCGGAGC
ATGTGC-ACGCCTTTCTTTC--AAGTCAACCCCTTCTTCTTCTTCTTACACACACACACACACACCTGTGCACCTTTTGT
AGGCCCTCG-AAAGAGG-ATCTAT-GTTTTATTCACATCACACTCTTATCTCGTATGTCCATAGAATGT----ATTTCGA
GAACCCTGTGAT--GGGGTGATCGAACAAAGATCATTATACAATGAATTCTCAACCATGCTTTGATCGATTTC--GAGAC
ATGGTTTGGA-TTTGGGAG---CTTGCCGGTG--------AACAC-CATCGGCTCTCCTGAAATGCATTAGCAAA---GG
--ATGGACAAGTCTTT-TTTCGGACGTGCACGGCCTTTCGGCATGATAAATTC---ATCTTGTCGTGGTTGGA-GCGTCA
AGGG------------------AAGGAAAAGACACA-TCCATGC-TTCT-AAT---ATCCTAGACTTTATAACCAAGG-T
CCC-TTATCTCTATTAG-TTGGCTTCATGGCC-GACGAACGGTGG----GGA-TGACTTT---GGTTGGTC-ATTTCTTC
TTTCAGCAATGGATCTCTTGGCTCTCGCATCGATGAAGAACGCAGCGAATTGCGATAAGTAATGTGAATTGCAGATTTTC
AGTGAATCATCGAATCTTTGAACGCACCTTGCGCCCCTTGGTATTCCGAGGAGCATGCCTGTTTGAGTGTCATNNNNNNN
NNNNNNNNCTGGCGGT--GTTTCGACCGTCCGAGTTGTAATCTAGAGAAGCGTTTTCCGTGCT-GGACCGTGTATAAGTC
TCCTGGAAGGGAGCGTCATAGAGGGTGAGAATCCCGTCTTTGACACGGACGA-CCA-GGGC-TTATGTGATGCGCTCTCG
ACGAGTCGAGTTGTTTGGGAATGCAGCTCAAAACGGGTGGTAAATTCCATCTAAAGCTAAATATGGGCGAGAGACCGATA
GCGAACAAGTACCGTGAGGGAAAGATGAAAAGAACTTTGGAAAGAGAGTTAAACAGTACGTGAAATTGCTGAAAGGGAAA
CGCTTGATGTCAGTCGCGTCGGCTGGGGATCAACCCTCGGCTTTACTCGCCGGGAGTGTATTTCCCTGT-TGACGGGTCA
GCATCGGTTTCGGT-CGCCGTACAATGGTGAGGGGAACGTGGCACTCTTCT------GGGTGTG-TTATAGTCTTTCATC
-GTATGCGGC-GTTCGGGACCGAGGAACTCAGCACGG-------CTTCGGTCTGTG---CTTAGGATGCTGGCATAATGG
CCTTAAGCGACCCGTCTTGAAACACGGACCAAGGAGTCTAACATGCCTGCGAGTGTTTGGGTGGC--AAACCCAAGCGCG
TAATGAAAGTGAACGTTGAGACCTCCGT-CATGGA-GGGCATCGACGCCCGGACCGGAGTCTTTGACG--ATGGATCTGC
GGTAGAGCATGTATGTTGGGACCCGAAAGATGGTGAACTATGCCTGAATAGGGTGAAGCCAGAGGAAACTCTGGTGGAGG
CTCGTAGCGATTCTGACGTGCAAATCGATCGTCGAATTTGGGTATACGTGATTTCATCAAAAACATGATCACTGGTACCT
CCCAGGCTGACTGTGCCATCCTCATTATCGCCGGTGGTATCGGTGAGTTTGAGGCTGGTATCTCCAAGGACGGTCAGACT
CGTGAACACGCCCTTCTGGCGTTCACCCTTGGTGTGCGTCAGCTCATCGTTGCAGTGAACAAGATGGACACGACCAAGTG
GAGCGAGGACCGCTTCAACGAAATCATCAAGGAAACCTCGACCTTCATTAAGAAGGTCGGTTACAACCCCAAGGCTGTCG
CTTTCGTGCCCATTTCTGGCTGGCATGGTGACAACATGCTGGAGGAGTCCCCCAACATGCCCTGGTACAAGGGCTGGACC
AAGGAGACCAAGGGAGGTGTCGTCAAGGGAAAGACCCTCCTTGATGCTATCGATGCTATCGAGCCTCCTGTTCGTCCCTC
CGACAAACCCCTCCGCCTCCCTCTCCAGGATGTCTACAAGATCGGTGGTATCGGAACAGTGCCCGTTGGTCGTGTTGAAA
CTGTGTGTTATACATTCGCCTC--GGATGAATGTGGCTTGACGTATCGCC-CATAG--GTAAGTATTATGTTAT-CAGAT
TTACCAGCAACATTCTTAAAGCACTGAAATAGNNNNNNNNNNNNNNNNNNNNNNNNNNNNNNNNNNNNNNNNNNNNNNNN
NNNNNNNNNNNNNNNNNNNNNNNNNNNNNNNNNNNNNNNNNNNNNNNNNNNNNNNNNNNNNNNNNNNNNNNNNNNNNNNN
NNNNNNNNNNNNNNNNNNNNNNNNNNNNNCGAAAGTTTTCGTGAACGGTGTCTGGATGGGCGTACATCGTGATCCCGCCA
ACCTTGTGAAGACGATTAAAAAACTTCGACGAAAAGATGATATTAGTCCCGAGGTTTCCGTAGTTCGTGATATTCGCGAG
AGGGAGCTTCGTCTCTACACTGATGCAGGGCGGGTTTGTCGGCCTCTGTTCATTGTCGAAAATCAGCAGCTTGCCCTGCA
GAAGAAGCATATCAAATGGCTTAACCAGGGGTATCGCGACGAGGATGGTGAAGAGTTCAAGTGGGAACAGCTGGTGAAGA
CAGGAATAATTGAGTTGTTAGATGCCGAGGAGGAGGAAACAGTAATGATTTCTATGACACCAGAAGACTTGGAGAATTCC
AGGTTACAATCTGCGGGCATCAACCCTCACGAGAATGATGGAGATTTTGACCCCGCGGCGCGACTAAAGGCTGGAATCAA
TGCGCACACATGGACTCACTGCGAGATTCATCCTAGTATGATTCTTGGTGTCTGTGCTAGTATCATTCCTTTCCCCGATC
ACAACCAGNNNNNNNNNNNNNNNNNNNNNNNNNNNNNNNGTNNNNNNNNNNNNNNNNNNNNNNNNNNNNNNNNNNNNNNN
NNNNNNNNNNN
>HKAS_50347
NNNNNNNNNNNNNNNNNNNNNNNNNNNNNNNNNNNNNNNNNNNNNNNNNNNNNNNNNNNNNNNNNNNNNNNNNNNNNNNN
NNNNNNNNNNNNNNNNNNNNNNNNNNNNNNNNNNNNNNNNNNNNNNNNNNNNNNNNNNNNNNNNNNNNNNNNNNNNNNNN
NNNNNNNNNNNNNNNNNNNNNNNNNNNNNNNNNNNNNNNNNNNNNNNNNNNNNNNNNNNNNNNNNNNNNNNNNNNNNNNN
NNNNNNNNNNNNNNNNNNNNNNNNNNNNNNNNNNNNNNNNNNNNNNNNNNNNNNNNNNNNNNNNNNNNNNNNNNNNNNNN
NNNNNNNNNNNNNNNNNNNNNNNNNNNNNNNNNNNNNNNNNNNNNNNNNNNNNNNNNNNNNNNNNNNNNNNNNNNNNNNN
NNNNNNNNNNNNNNNNNNNNNNNNNNNNNNNNNNNNNNNNNNNNNNNNNNNNNNNNNNNNNNNNNNNNNNNNNNNNNNNN
NNNNNNNNNNNNNNNNNNNNNNNNNNNNNNNNNNNNNNNNNNNNNNNNNNNNNNNNNNNNNNNNNNNNNNNNNNNNNNNN
NNNNNNNNNNNNNNNNNNNNNNNNNNNNNNNNNNNNNNNNNNNNNNNNNNNNNNNNNNNNNNNNNNNNNNNNNNNNNNNN
NNNNNNNNNNNNNNNNNNNNNNNNNNNNNNNNNNNNNNNNNNNNNNNNNNNNNNNNNNNNNNNNNNNNNNNNNNNNNNNN
NNNNNNNNNNNNNNNNNNNNNNNNNNNNNNNNNNNNNNNNNNNNNNNNNNNNNNNNNNNNNNNNNNNNNNNNNGCTCAAA
TTTTGAATCTGGCGGT--CTTTTGGTCGTCCGAGTTGTAATCTAGAGAAGCGTCTTCCGCGCT-GGACCGTGTACAAGTC
TCCTGGAAGGGAGCGTCATAGAGGGTGAGAATCCCGTCTTTGACACGGACTA-CCA-GTGC--TATGTGATGCGCTCTCG
ACGAGTCGAGTTGTTTGGGAATGCAGCTCAAATTGGGTGGTAAATTCCATCTAAAGCTAAATACAGGCGAGAGACCGATA
GCGAACAAGTACCGTGAGGGAAAGATGAAAAGAACTTTGGAAAGAGAGTTAAACAGTACGTGAAATTGCTGAAAGGGAAA
CGCTTGATGTCAGTCGCGTCGTCCGGGGATCAACCTT--GCTT-CATTGCTGG--GTGTACTTCCCGGT-AGACGGGTCA
GCATCGGTTTTGGT-CGCCGTATAATGGCGAGAGGAATGTGGCACCCTTCC-----GGGGTGTG-TTATAGCCTTTCGTC
-GCATGCGGT-GGTCAGGACCGAGGAACTCAGCACGA----CCTTTCAGGTCTGTG---CTCAGGATGCTGGCATAATGG
CCTTAAGCGACCCGTCTTGAAACACGGACCAAGGAGTCTAACATGCCTGCGAGTGTTCGGGTGGC--AAACTCGTGCGCG
TAATGAAAGTGAAAGTCGAGACCTCCGT-CGTGGA-GGGCATCGACGCCCGGACTTGAGTCTTTGACG--ATGGATCTGC
GGTAGAGCATGCATGTTGGGACCCGAAAGATGGTGAACTATGCCTGAATAGGGTGAAGCCAGAGGAAACTCTGGTGGAGG
CTCGTAGCGATTCTGACGTGCAAATCGATCGTCGAATTTGGGTATANNNNNNNNNNNNNNNNNNNNNNNNACTGGTACCT
CTCAGGCCGACTGCGCCGTCCTCATTATCGCTGGTGGTACCGGTGAGTTTGAGGCAGGTATCTCCAAGGACGGTCAAACC
CGTGAACACGCCCTTCTGGCATTCACCCTTGGTGTCCGTCAGCTTATCGTCGCAGTGAACAAGATGGACACGACCAAGTG
GAGTGAGGACCGCTTCAACGAAATTATCAAGGAAACCTCAACCTTTATTAAGAAGGTCGGCTACAACCCCAAGGCTGTCG
CTTTCGTGCCTATCTCTGGCTGGCATGGTGACAACATGTTGGAGGAGTCTCCCAACATGCCCTGGTACAAGGGTTGGACC
AAGGAGACCAAGGGAGGTGTTGTCAAGGGAAAGACCCTCCTTGATGCCATCGATGCTATCGAGCCTCCTGTTCGTCCCTC
TGACAAACCCCTTCGCCTTCCTCTCCAGGATGTTTACAAGATCGGTGGTATCGGGACAGTGCCCGTTGGTCGTGTNNNNN
NNGTGTGTTGTATGTT-TCCTC--GGATAAATGTGGTTTGATGTGTCGAC-AATAG--GTAAGCATTATGTAAT-CACAT
TCACCTCCAACATTCTCTGAACGCCGAAATAGNNNNNNNNNNNNNNNNNNNNNNNNTGTGGTCTCGTCAAGAATTTGGCG
TTGATGGCTTGTATCTCTGTTGGTTCATATTCTGCTCCCGTCATCGAATTTTTGGAAGAATGGGGTCTCGAATCACTGGA
AGAGAATGCACATTCATCAACGCCCTGCACGAAGGTTTTCGTGAACGGTGTCTGGATGGGCGTACATCGTGACCCCGCCA
ACCTTGTGAAGACCATCAAAAAACTTCGCCGGAAAGATGACATTAGTCCCGAAGTTTCTGTGGTTCGGGATATCCGCGAG
AGGGAGCTTCGTCTCTACACTGACGCAGGGCGAGTTTGTCGACCTCTCTTCATTGTTGAAAATCAGCAGCTTGCCCTACA
GAAGAAGCATATCAAATGGCTTAACCAGGGCTACCGCGACGATGATGGTGAAGAGTTCAAGTGGGAGCATTTGGTGAAGA
CAGGGATAATTGAATTATTGGATGCCGAGGAGGAGGAGACAGTGATGATTTCCATGACACCCGAAGATTTGGAGAATTCC
AGGTTACAATCTGCAGGCATCAATCCTCACGAGAACGACGGAGATTTTGACCCCGCGGCGCGACTGAAGGCTGGAATCAA
TGCGCACACATGGACTCACTGCGAGATTCATCCCAGTATGATTCTTGGTGTTTGTGCCAGTATCATTCCTTTCCCCGATC
ACAATCAGTCACCGCGAAACACCTACCAGTCCGCAATNNGTATGT---ATTACTTCGACATGGATTGAT-AATGACCTTA
CACCTCTGCAG
>HKAS_52558
NNNNNNNNNNNNNNNNNNNNNNNNNNNNNNNNNNNNNNNNNNNNNNNNNNNNNNNNNNNNNNNNNNNNNNNNNNNNNNNN
NNNNNNNNNNNNNNNNNNNNNNNNNNNNNNNNNNNNNNNNNNNNNNNNNNNNNNNNNNNNNNNNNNNNNNNNNNNNNNNN
NNNNNNNNNNNNNNNNNNNNNNNNNNNNNNNNNNNNNNNNNNNNNNNNNNNNNNNNNNNNNNNNNNNNNNNNNNNNNNNN
NNNNNNNNNNNNNNNNNNNNNNNNNNNNNNNNNNNNNNNNNNNNNNNNNNNNNNNNNNNNNNNNNNNNNNNNNNNNNNNN
NNNNNNNNNNNNNNNNNNNNNNNNNNNNNNNNNNNNNNNNNNNNNNNNNNNNNNNNNNNNNNNNNNNNNNNNNNNNNNNN
NNNNNNNNNNNNNNNNNNNNNNNNNNNNNNNNNNNNNNNNNNNNNNNNNNNNNNNNNNNNNNNNNNNNNNNNNNNNNNNN
NNNNNNNNNNNNNNNNNNNNNNNNNNNNNNNNNNNNNNNNNNNNNNNNNNNNNNNNNNNNNNNNNNNNNNNNNNNNNNNN
NNNNNNNNNNNNNNNNNNNNNNNNNNNNNNNNNNNNNNNNNNNNNNNNNNNNNNNNNNNNNNNNNNNNNNNNNNNNNNNN
NNNNNNNNNNNNNNNNNNNNNNNNNNNNNNNNNNNNNNNNNNNNNNNNNNNNNNNNNNNNNNNNNNNNNNNNNNNNNNNN
NNNNNNNNNNNNNNNNNNNNNNNNNNNNNNNNNNNNNNNNNNNNNNNNNNNNNNNNNNNNNNNNNNNNNNNNNGCTCAAA
TTTTGAATCTGGCGGT--CTTTTGGTCGTCCGAGTTGTAATCTAGAGAAGCGTCTTCCGCGCT-GGACCGTGTACAAGTC
TCCTGGAAGGGAGCGTCATAGAGGGTGAGAATCCCGTCTTTGACACGGACTA-CCA-GTGC--TATGTGATGCGCTCTCG
ACGAGTCGAGTTGTTTGGGAATGCAGCTCAAATTGGGTGGTAAATTCCATCTAAAGCTAAATACAGGCGAGAGACCGATA
GCGAACAAGTACCGTGAGGGAAAGATGAAAAGAACTTTGGAAAGAGAGTTAAACAGTACGTGAAATTGCTGAAAGGGAAA
CGCTTGATGTCAGTCGCGTCGTCCGGGGATCAACCTT--GCTT-CATTGCTGG--GTGTACTTCCCGGT-AGACGGGTCA
GCATCGGTTTTGGT-CGCCGTATAATGGCGAGAGGAATGTGGCACCCTTCC-----GGGGTGTG-TTATAGCCTTTCGTC
-GCATGCGGT-GGTCAGGACCGAGGAACTCAGCACGA----CCTTTCAGGTCTGTG---CTCAGGATGCTGGCATAATGG
CCTTAAGCGACCCGTCTTGAAACACGGACCAAGGAGTCTAACATGCCTGCGAGTGTTCGGGTGGC--AAACTCGTGCGCG
TAATGAAAGTGAAAGTCGAGACCTCCGT-CGTGGA-GGGCATCGACGCCCGGACTTGAGTCTTTGACG--ATGGATCTGC
GGTAGAGCATGCATGTTGGGACCCGAAAGATGGTGAACTATGCCTGAATAGGGTGAAGCCAGAGGAAACTCTGGTGGAGG
CTCGTAGCGATTCTGACGTGCAAATCGATCGTCGAATTTGGGTATANNNNNNNNNNNNNNNNNNNNNNNNACTGGTACCT
CTCAGGCCGACTGCGCCGTCCTCATTATCGCTGGTGGTACCGGTGAGTTTGAGGCAGGTATCTCCAAGGACGGTCAAACC
CGTGAACACGCCCTTCTGGCATTCACCCTTGGTGTCCGTCAGCTTATCGTCGCAGTGAACAAGATGGACACGACCAAGTG
GAGTGAGGACCGCTTCAACGAAATTATCAAGGAAACCTCAACCTTTATTAAGAAGGTCGGCTACAACCCCAAGGCTGTCG
CTTTCGTGCCTATCTCTGGCTGGCATGGTGACAACATGTTGGAGGAGTCTCCCAACATGCCCTGGTACAAGGGTTGGACC
AAGGAGACCAAGGGAGGTGTTGTCAAGGGAAAGACCCTCCTTGATGCCATCGATGCTATCGAGCCTCCTGTTCGTCCCTC
TGACAAACCCCTTCGCCTTCCTCTCCAGGATGTTTACAAGATCGGTGGTATCGGGACAGTGCCCGTTGGTCGTGTNNNNN
NNGTGTGTTGTATGTT-TCCTC--GGATAAATGTGGTTTGATGTGTCGAC-AATAG--GTAAGCATTATGTAAT-CACAT
TCACCTCCAACATTCTCTGAACGCCGAAATAGNNNNNNNNNNNNNNNNNNNNNNNNTGTGGTCTCGTCAAGAATTTGGCG
TTGATGGCTTGTATCTCTGTTGGTTCATATTCTGCTCCCGTCATCGAATTTTTGGAAGAATGGGGTCTCGAATCACTGGA
AGAGAATGCACATTCATCAACGCCCTGCACGAAGGTTTTCGTGAACGGTGTCTGGATGGGCGTACATCGTGACCCCGCCA
ACCTTGTGAAGACCATCAAAAAACTTCGCCGGAAAGATGACATTAGTCCCGAAGTTTCTGTGGTTCGGGATATCCGCGAG
AGGGAGCTTCGTCTCTACACTGACGCAGGGCGAGTTTGTCGACCTCTCTTCATTGTTGAAAATCAGCAGCTTGCCCTACA
GAAGAAGCATATCAAATGGCTTAACCAGGGCTACCGCGACGATGATGGTGAAGAGTTCAAGTGGGAGCATTTGGTGAAGA
CAGGGATAATTGAATTATTGGATGCCGAGGAGGAGGAGACAGTGATGATTTCCATGACACCCGAAGATTTGGAGAATTCC
AGGTTACAATCTGCAGGCATCAATCCTCACGAGAACGACGGAGATTTTGACCCCGCGGCGCGACTGAAGGCTGGAATCAA
TGCGCACACATGGACTCACTGCGAGATTCATCCCAGTATGATTCTTGGTGTTTGTGCCAGTATCATTCCTTTCCCCGATC
ACAATCAGNNNNNNNNNNNNNNNNNNNNNNNNNNNNNNNGTATGT---ATTACTTCGACATGGATTGAT-AATGACCTTA
CAC-TCTGCAG
>HKAS_52639
NNNNNNNNNNNNNNNNNNNNNNNNNNNNNNNNNNNNNNNNNNNNNNNNNNNNNNNNNNNNNNNNNNNNNNNNNNNNNNNN
NNNNNNNNNNNNNNNNNNNNNNNNNNNNNNNNNNNNNNNNNNNNNNNNNNNNNNNNNNNNNNNNNNNNNNNNNNNNNNNN
NNNNNNNNNNNNNNNNNNNNNNNNNNNNNNNNNNNNNNNNNNNNNNNNNNNNNNNNNNNNNNNNNNNNNNNNNNNNNNNN
NNNNNNNNNNNNNNNNNNNNNNNNNNNNNNNNNNNNNNNNNNNNNNNNNNNNNNNNNNNNNNNNNNNNNNNNNNNNNNNN
NNNNNNNNNNNNNNNNNNNNNNNNNNNNNNNNNNNNNNNNNNNNNNNNNNNNNNNNNNNNNNNNNNNNNNNNNNNNNNNN
NNNNNNNNNNNNNNNNNNNNNNNNNNNNNNNNNNNNNNNNNNNNNNNNNNNNNNNNNNNNNNNNNNNNNNNNNNNNNNNN
NNNNNNNNNNNNNNNNNNNNNNNNNNNNNNNNNNNNNNNNNNNNNNNNNNNNNNNNNNNNNNNNNNNNNNNNNNNNNNNN
NNNNNNNNNNNNNNNNNNNNNNNNNNNNNNNNNNNNNNNNNNNNNNNNNNNNNNNNNNNNNNNNNNNNNNNNNNNNNNNN
NNNNNNNNNNNNNNNNNNNNNNNNNNNNNNNNNNNNNNNNNNNNNNNNNNNNNNNNNNNNNNNNNNNNNNNNNNNNNNNN
NNNNNNNNNNNNNNNNNNNNNNNNNNNNNNNNNNNNNNNNNNNNNNNNNNNNNNNNNNNNNNNNNNNNNNNNNGCTCAAA
TTTTGAATCTGGCGGT--CTTTGA-CCGTCCGAGTTGTAATCTAGAGAAGCGTCTTCCGCGCT-GGACCGTGTACAAGTC
TCCTGGAAGGGAGCGTCATAGAGGGTGAGAATCCCGTCTTTGACACGGACCA-CCA-GTGC--TATGTGATGCGCTCTCG
ACGAGTCGAGTTGTTTGGGAATGCAGCTCAAATAGGGTGGTAAATTCCATCTAAAGCTAAATACAGGCGAGAGACCGATA
GCGAACAAGTACCGTGAGGGAAAGATGAAAAGAACTTTGGAAAGAGAGTTAAACAGTACGTGAAATTGCTGAAAGGGAAA
CGCTTGATGTCAGTCGCGTCGTCCGGGGATCAACCTT--GCTT-CACCGCTGG--GTGTACTTCCCGGT-AGACGGGTCA
GCATCGGTTTCGGT-CGCCGTACAATGGCGAGAGGAACGTGGCACCCTTCT-----AGGGTGTG-TTATAGCCTTTCGTC
-GTATGCGGC-GGTCGGGACCGAGGAACTCGGCACGA-------CTTCGGTCTGTG---CTTAGGATGCTGGCATAATGG
CCTTAAGCGACCCGTCTTGAAACACGGACCAAGGAGTCTAACATGCCTGCGAGTGTTCGGGTGCT--AAACTCGTGCGCG
CAATGAAAGTGAAAGTCGAGACCTCCGT-CATGGA-GGGCATCGACGCCCGGACTTGAGTCTTTGACG--ACGGATCTGC
GGTAGAGCATGCATGTTGGGACCCGAAAGATGGTGAACTATGCCTGAATAGGGTGAAGCCAGAGGAAACTCTGGTGGAGG
CTCGTAGCGATTCTGACGTGCAAATCGATCGTCGAATTTGGGTATANNNNNNNNNNTCAAGAACATGATTACTGGTACCT
CCCAGGCTGACTGCGCCGTCCTCATTATCGCTGGTGGTACCGGTGAGTTTGAGGCAGGTATCTCTAAGGACGGTCAAACC
CGTGAACATGCCCTCCTGGCATTTACTCTTGGTGTCCGTCAGCTTATCGTCGCAGTGAACAAGATGGACACGACCAAGTG
GAGTGAGGACCGCTTCAACGAAATTATCAAGGAAACCTCCACCTTTATTAAGAAGGTCGGCTACAACCCCAAGGCTGTCG
CTTTCGTGCCTATCTCTGGCTGGCATGGTGACAACATGTTGGAGGAGTCCCCCAACATGCCCTGGTACAAGGGCTGGACC
AAGGAGACCAAGGGAGGTGTCGTCAAGGGAAAGACCCTCCTTGATGCCATCGATGCCATCGAGCCTCCTGTTCGTCCCTC
TGACAAACCCCTTCGCCTTCCTCTCCAGGANNNNNNNNNNNNNNNNNNNNNNNNNNNNNNNNNNNNNNNNNNNNNNNNNN
NNGTGTGCTGTACGTTCTCCTCAGAGATAAATGTGGTTTGATGTGTCGAC-AATAG--GTAAGCATTATGTAAC-CACAT
TCGCCTCCAACATTCTCTGAACGCCGAAATAGNNNNNNNNNNNNNNNNNNNNNNNNNNNNNNNNNNNNNNNNNNNNNNNN
NNNNNNNNNNNNNNNNNNNNNGGTTCATATTCTGCTCCCGTCATCGAATTTTTGGAGGAATGGGGTCTTGAATCACTGGA
AGAGAATGCACATTCATCAACGCCCTGCACGAAGGTCTTCGTAAACGGTGTCTGGATGGGCGTACATCGTGATCCCGCCA
ACCTTGTGAAGACGATAAAAAAGCTTCGCCGGAAAGATGACATTAGTCCCGAAGTTTCTGTGGTTCGTGATATCCGCGAG
AGGGAGCTTCGTCTCTACACTGACGCGGGGCGAGTTTGTCGACCTCTTTTCATTGTTGAAAATCAGCAGCTTGCCCTGCA
GAAGAAGCATATCAAATGGCTTAACCAGGGCTAYCGCGACGATGATGGTGAAGAGTTCAAATGGGAGCATCTGGTGAAGA
CAGGGATAATCGAATTATTGGATGCYGAGGAGGAGGAAACGGTGATGATTTCCATGACACCAGAAGACTTGGAGAATTCC
AGACTACAATCTGCAGGCATCAACCCGCACGAGAACGATGGAGATTTTGACCCCGCGGCRCGACTAAAGGCCGGAATCAA
TGCGCACACATGGACTCACTGCGAGATCCATCCTAGTATGATTCTTGGTGTTTGTGCCAGTATCATCCCTTTCCCCGATC
ACAATCAGTCACCGCGAAACACCTATCAGTCCGCAATGGGTACGT---GTTACTTCGACATGGATCGAA-AATGACCTTA
CGTCTTTGCAG
>HKAS_59418
NNNNNNNNNNNNNNNNNNNNNNNNNNNNNNNNNNNNNNNNNNNNNNNNNNNNNNNNNNNNNNNNNNNNNNNNNNNNNNNN
NNNNNNNNNNNNNNNNNNNNNNNNNNNNNNNNNNNNNNNNNNNNNNNNNNNNNNNNNNNNNNNNNNNNNNNNNNNNNNNN
NNNNNNNNNNNNNNNNNNNNNNNNNNNNNNNNNNNNNNNNNNNNNNNNNNNNNNNNNNNNNNNNNNNNNNNNNNNNNNNN
NNNNNNNNNNNNNNNNNNNNNNNNNNNNNNNNNNNNNNNNNNNNNNNNNNNNNNNNNNNNNNNNNNNNNNNNNNNNNNNN
NNNNNNNNNNNNNNNNNNNNNNNNNNNNNNNNNNNNNNNNNNNNNNNNNNNNNNNNNNNNNNNNNNNNNNNNNNNNNNNN
NNNNNNNNNNNNNNNNNNNNNNNNNNNNNNNNNNNNNNNNNNNNNNNNNNNNNNNNNNNNNNNNNNNNNNNNNNNNNNNN
NNNNNNNNNNNNNNNNNNNNNNNNNNNNNNNNNNNNNNNNNNNNNNNNNNNNNNNNNNNNNNNNNNNNNNNNNNNNNNNN
NNNNNNNNNNNNNNNNNNNNNNNNNNNNNNNNNNNNNNNNNNNNNNNNNNNNNNNNNNNNNNNNNNNNNNNNNNNNNNNN
NNNNNNNNNNNNNNNNNNNNNNNNNNNNNNNNNNNNNNNNNNNNNNNNNNNNNNNNNNNNNNNNNNNNNNNNNNNNNNNN
NNNNNNNNNNNNNNNNNNNNNNNNNNNNNNNNNNNNNNNNNNNNNNNNNNNNNNNNNNNNNNNNNNNNNNNNNGCTCAAA
TTTTGAATCTGGCGGT--CTTTGG-CCGTCCGAGTTGTAATCTAGAGAAGCGTCTTCCGCGCT-GGACCGTGTACAAGTC
TCCTGGAAGGGAGCGTCATAGAGGGTGAGAATCCCGTCTTTGACACGGACCA-CCA-GTGC--TATGTGATGCGCTCTCG
ACGAGTCGAGTTGTTTGGGAATGCAGCTCAAATAGGGTGGTAAATTCCATCTAAAGCTAAATACAGGCGAGAGACCGATA
GCGAACAAGTACCGTGAGGGAAAGATGAAAAGAACTTTGGAAAGAGAGTTAAACAGTACGTGAAATTGCTGAAAGGGAAA
CGCTTGATGTCAGTCGCGTCGTCCGGGGATCAACCTT--GCTT-CACCGCTGG--GTGTACTTCCCGGT-AGATGGGTCA
GCATCGGTTTCGGT-CGCCGTACAATGGCGAGAGGAACGTGGCACCCTTCT-----AGGGTGTG-TTATAGCCTTTCGTC
-GTATGCGGC-GGTCGGGACCGAGGAACTCGGCACGA-------CTTCGGTCTGTG---CTTAGGATGCTGGCATAATGG
CCTTAAGCGACCCGTCTTGAAACACGGACCAAGGAGTCTAACATGCCTGCGAGTGTTCGGGTGCT--AAACTCGTGCGCG
CAATGAAAGTGAAAGTCGAGACCTCCGT-CATGGA-GGGCATCGACGCCCGGACTTGAGTCTTTGACG--ACGGATCTGC
GGTAGAGCATGCATGTTGGGACCCGAAAGATGGTGAACTATGCCTGAATAGGGTGAAGCCAGAGGAAACTCTGGTGGAGG
CTCGTAGCGATTCTGACGTGCAAATCGATCGTCGAATTTGGGTATACGTGATTTTATCAAAAACATGATCACTGGTACCT
CCCAGGCTGACTGCGCCGTCCTCATTATCGCTGGTGGTACCGGTGAGTTTGAGGCAGGTATCTCTAAGGACGGTCAAACC
CGTGAACATGCCCTCCTGGCATTTACTCTTGGTGTCCGTCAGCTTATCGTCGCAGTGAACAAGATGGACACGACCAAGTG
GAGTGAGGACCGCTTCAACGAAATTATCAAGGAAACCTCAACCTTTATTAAGAAGGTCGGCTACAACCCCAAGGCTGTCG
CTTTCGTGCCTATCTCTGGCTGGCATGGTGACAACATGTTGGAGGAGTCCCCCAACATGCCCTGGTACAAGGGCTGGACC
AAGGAGACCAAGGGAGGTGTCGTCAAGGGAAAGACCCTCCTTGATGCCATCGATGCCATCGAGCCTCCTGTTCGTCCCTC
TGACAAACCCCTTCGCCTTCCTCTCCAGGATGTTTACAAGATCGGTGGTATCGGGACAGTGCCCGTTGGTCGTGTTGAAA
CTGTGTGCTGTACGTTCTCCTCAGAGATAAATGTGGTTTGATGTGTCGAC-AATAG--GTAAGCATTATGTAAC-CACAT
TCGCCTCCAACATTCTCTGAACGCCGAAATAGNNNNNNNNNNNNNNNNNNNNNNNNNNNNNNNNNNNNNNNNNNNNNNNN
NNNNNNNNNNNNNNNNNNNNNGGTTCATATTCTGCTCCCGTCATCGAATTTTTGGAGGAATGGGGTCTTGAATCACTGGA
AGAGAATGCACATTCATCAACGCCCTGCACGAAGGTCTTCGTAAACGGTGTCTGGATGGGCGTACATCGTGATCCCGCCA
ACCTTGTGAAGACGATAAAAAAGCTTCGCCGGAAAGATGACATTAGTCCCGAAGTTTCTGTGGTTCGTGATATCCGCGAG
AGGGAGCTTCGTCTCTACACTGACGCGGGGCGAGTTTGTCGACCTCTTTTCATTGTTGAAAATCAGCAGCTTGCCCTGCA
GAAGAAGCATATCAAATGGCTTAACCAGGGCTACCGCGACGATGATGGTGAAGAGTTCAAATGGGAGCATCTGGTGAAGA
CAGGGATAATCGAATTATTGGATGCTGAGGAGGAGGAAACGGTGATGATTTCCATGACACCAGAAGACTTGGAGAATTCC
AGACTACAATCTGCAGGCATCAACCCGCACGAGAACGATGGAGATTTTGACCCCGCGGCGCGACTAAAGGCCGGAATCAA
TGCGCACACATGGACTCACTGCGAGATCCATCCTAGTATGATTCTTGGTGTTTGTGCCAGTATCATCCCTTTCCCCGATC
ACAATCAGTCACCGCGAAACACCTATCAGTCCGCTATGNGTACGT---GTTACTTCGACATGGATCGAA-AATGACCTTA
CGCCTTTGCAG
>HKAS_59609
NNNNNNNNNNNNNNNNNNNNNNNNNNNNNNNNNNNNNNNNNNNNNNNNNNNNNNNNNNNNNNNNNNNNNNNNNNNNNNNN
NNNNNNNNNNNNNNNNNNNNNNNNNNNNNNNNNNNNNNNNNNNNNNNNNNNNNNNNNNNNNNNNNNNNNNNNNNNNNNNN
NNNNNNNNNNNNNNNNNNNNNNNNNNNNNNNNNNNNNNNNNNNNNNNNNNNNNNNNNNNNNNNNNNNNNNNNNNNNNNNN
NNNNNNNNNNNNNNNNNNNNNNNNNNNNNNNNNNNNNNNNNNNNNNNNNNNNNNNNNNNNNNNNNNNNNNNNNNNNNNNN
NNNNNNNNNNNNNNNNNNNNNNNNNNNNNNNNNNNNNNNNNNNNNNNNNNNNNNNNNNNNNNNNNNNNNNNNNNNNNNNN
NNNNNNNNNNNNNNNNNNNNNNNNNNNNNNNNNNNNNNNNNNNNNNNNNNNNNNNNNNNNNNNNNNNNNNNNNNNNNNNN
NNNNNNNNNNNNNNNNNNNNNNNNNNNNNNNNNNNNNNNNNNNNNNNNNNNNNNNNNNNNNNNNNNNNNNNNNNNNNNNN
NNNNNNNNNNNNNNNNNNNNNNNNNNNNNNNNNNNNNNNNNNNNNNNNNNNNNNNNNNNNNNNNNNNNNNNNNNNNNNNN
NNNNNNNNNNNNNNNNNNNNNNNNNNNNNNNNNNNNNNNNNNNNNNNNNNNNNNNNNNNNNNNNNNNNNNNNNNNNNNNN
NNNNNNNNNNNNNNNNNNNNNNNNNNNNNNNNNNNNNNNNNNNNNNNNNNNNNNNNNNNNNNNNNNNNNNNNNGCTCAAA
TTTTGAATCTGGCGGT--CTTTGG-CCGTCCGAGTTGTAATCTAGAGAAGCGTCTTCCGCGCT-GGACCGTGTACAAGTC
TCCTGGAAGGGAGCGTCATAGAGGGTGAGAATCCCGTCTTTGACACGGACTA-CCA-GTGC--TATGTGATGCGCTCTCG
ACGAGTCGAGTTGTTTGGGAATGCAGCTCAAATAGGGTGGTAAATTCCATCTAAAGCTAAATACAGGCGAGAGACCGATA
GCGAACAAGTACCGTGAGGGAAAGATGAAAAGAACTTTGGAAAGAGAGTTAAACAGTACGTGAAATTGCTGAAAGGGAAA
CGCTTGATGTCAGTCGCGTCGTCCGGGGATCAACCTT--GCTT-CACCGCTGG--GTGTACTTCCCGGC-AGACGGGTCA
GCATCGGTTTCGGT-CGTCGTACAATGGCGAGAGGAACGTGGCACCCTTCT-----AGGGTGTG-TTATAGCCTTTCGTC
-GTATGCGGC-GGTCGGGACCGAGGAACTCAGCACGA-------CTTCGGTCTGTG---CTTAGGATGCTGGCATAATGG
CCTTAAGCGACCCGTCTTGAAACACGGACCAAGGAGTCTAACATGCCTGCGAGTGTTCGGGTGTC--AAACTCGTGCGCG
CAATGAAAGTGAAAGTCGAGACCTCCGT-CGTGGA-GGGCATCGACGCCCGGACTTGAGTCTTTGACG--ACGGATCTGC
GGTAGAGCATGCATGTTGGGACCCGAAAGATGGTGAACTATGCCTGAATAGGGTGAAGCCAGAGGAAACTCTGGTGGAGG
CTCGTAGCGATTCTGACGTGCAAATCGATCGTCGAATTTGGGTATACGTGATTTTATCAAAAACATGATTACCGGTACTT
CCCAGGCTGACTGCGCCGTCCTCATTATCGCTGGTGGTACCGGTGAGTTCGAGGCAGGTATCTCCAAGGACGGTCAAACC
CGTGAACACGCCCTTCTGGCATTCACCCTTGGTGTCCGTCAGCTTATCGTCGCAGTGAACAAGATGGACACGACCAAGTG
GAGTGAGGACCGCTTCAACGAAATTATCAAGGAAACCTCGACCTTTATCAAGAAGGTCGGCTACAACCCCAAGGCCGTCG
CTTTCGTGCCCATCTCTGGCTGGCATGGTGACAACATGTTGGAGGAGTCCCCCAACATGCCCTGGTACAAGGGCTGGACC
AAGGAGACCAAGGGAGGTGTCGTCAAGGGAAAGACCCTCCTTGACGCCATCGATGCCATCGAGCCTCCTGTTCGTCCCTC
TGACAAACCCCTTCGCCTTCCTCTCCAGGATGTTTACAAGATCGGTGGTATCGGGACAGTGCCCGTTGGTCGTGTTGAAA
CTGTGTGTTGTACGTTCTCCTC--GGATAAATGTGGTTTGATGTGTCGAC-AATAG--GTAAGCATTATGTAAC-CACAT
TCACCTCCAACATTCTCTGAACGCCGAAATAGNNNNNNNNNNNNNNNNNNNNNNNNNNNNNNNNNNNNNNNNNNNNNNNN
NNNNNNNNNNNNNNNNNNNNNGGTTCATATTCTGCTCCCGTCATCGAATTTTTGGAAGAATGGGGCCTTGAATCACTGGA
RGAGAATGCACATTCATCAACGCCCTGCACGAAGGTCTTCGTAAACGGTGTCTGGATGGGCGTACATCGTGATCCCGCCA
ACCTTGTGAAGACGATCAAAAAGCTTCGCCGGAAAGATGACATTAGTCCCGAAGTTTCTGTGGTTCGTGATATTCGCGAG
AGGGAGCTGCGTCTCTACACTGACGCAGGGCGAGTTTGTCGACCTCTCTTCATTGTTGAAAATCAGCAGCTTGCCCTGCA
GAAGAAGCATATCAAATGGCTTAATCAGGGCTACCGCGACGATGATGGTGAAGAGTTCAAATGGGAGCAGCTGGTGAAGA
CAGGGATAATCGAATTATTGGATGCCGAGGAGGAGGAAACAGTRATGATTTCTATGACACCAGAAGATTTGGAGAATTCC
AGGCTACAATCTGCAGGCATCAACCCGCACGAGAACGACGGAGAYTTTGACCCCGCGGCGCGACTAAAGGCTGGAATCAA
TGCRCACACATGGACTCACTGCGAGATCCATCCTAGTATGATTCTTGGTGTTTGTGCCAGTATCATTCCTTTCCCCGATC
ACAATCAGTCACCGCGTAACACCTATCAATCCGCAATGGGTACGT---GATACTTCGACATGGAT-GAA-AATGACCTTA
CACCTTTGCAG
>HKAS_63504
NNNNNNNNNNNNNNNNNNNNNNNNNNNNNNNNNNNNNNNNNNNNNNNNNNNNNNNNNNNNNNNNNNNNNNNNNNNNNNNN
NNNNNNNNNNNNNNNNNNNNNNNNNNNNNNNNNNNNNNNNNNNNNNNNNNNNNNNNNNNNNNNNNNNNNNNNNNNNNNNN
NNNNNNNNNNNNNNNNNNNNNNNNNNNNNNNNNNNNNNNNNNNNNNNNNNNNNNNNNNNNNNNNNNNNNNNNNNNNNNNN
NNNNNNNNNNNNNNNNNNNNNNNNNNNNNNNNNNNNNNNNNNNNNNNNNNNNNNNNNNNNNNNNNNNNNNNNNNNNNNNN
NNNNNNNNNNNNNNNNNNNNNNNNNNNNNNNNNNNNNNNNNNNNNNNNNNNNNNNNNNNNNNNNNNNNNNNNNNNNNNNN
NNNNNNNNNNNNNNNNNNNNNNNNNNNNNNNNNNNNNNNNNNNNNNNNNNNNNNNNNNNNNNNNNNNNNNNNNNNNNNNN
NNNNNNNNNNNNNNNNNNNNNNNNNNNNNNNNNNNNNNNNNNNNNNNNNNNNNNNNNNNNNNNNNNNNNNNNNNNNNNNN
NNNNNNNNNNNNNNNNNNNNNNNNNNNNNNNNNNNNNNNNNNNNNNNNNNNNNNNNNNNNNNNNNNNNNNNNNNNNNNNN
NNNNNNNNNNNNNNNNNNNNNNNNNNNNNNNNNNNNNNNNNNNNNNNNNNNNNNNNNNNNNNNNNNNNNNNNNNNNNNNN
NNNNNNNNNNNNNNNNNNNNNNNNNNNNNNNNNNNNNNNNNNNNNNNNNNNNNNNNNNNNNNNNNNNNNNNNNNNNNNNN
NNNNNNNNNNNNNNNNNNNNNNNNNNNNNNNNNNNNNNNNNNNNNNNNNNNNNNNNNNNNNNNNNNNNNNNNNNNNNNNN
NNNNNNNNNNNNNNNNNNNNNNNNNNNNNNNNNNNNNNNNNNNNNNNNNNNNNNNNNNNNNNNNNNNNNNNNNNNNNNNN
NNNNNNNNNNNNNNNNNNNNNNNNNNNNNNNNNNNNNNNNNNNNNNNNNNNNNNNNNNNNNNNNNNNNNNNNNNNNNNNN
NNNNNNNNNNNNNNNNNNNNNNNNNNNNNNNNNNNNNNNNNNNNNNNNNNNNNNNNNNNNNNNNNNNNNNNNNNNNNNNN
NNNNNNNNNNNNNNNNNNNNNNNNNNNNNNNNNNNNNNNNNNNNNNNNNNNNNNNNNNNNNNNNNNNNNNNNNNNNNNNN
NNNNNNNNNNNNNNNNNNNNNNNNNNNNNNNNNNNNNNNNNNNNNNNNNNNNNNNNNNNNNNNNNNNNNNNNNNNNNNNN
NNNNNNNNNNNNNNNNNNNNNNNNNNNNNNNNNNNNNNNNNNNNNNNNNNNNNNNNNNNNNNNNNNNNNNNNNNNNNNNN
NNNNNNNNNNNNNNNNNNNNNNNNNNNNNNNNNNNNNNNNNNNNNNNNNNNNNNNNNNNNNNNNNNNNNNNNNNNNNNNN
NNNNNNNNNNNNNNNNNNNNNNNNNNNNNNNNNNNNNNNNNNNNNNNNNNNNNNNNNNNNNNNNNNNNNNNNNNNNNNNN
NNNNNNNNNNNNNNNNNNNNNNNNNNNNNNNNNNNNNNNNNNNNNNNNNNNNNNNNNNNNNNNNNNNNNNNNNNNNNNNN
NNNNNNNNNNNNNNNNNNNNNNNNNNNNNNNNNNNNNNNNNNNNNNCGTGATTTTATCAAAAACATGATCACTGGTACCT
CTCAGGCCGACTGCGCCGTCCTCATTATCGCTGGTGGTACCGGTGAGTTTGAGGCAGGTATCTCCAAGGACGGTCAAACC
CGTGAACACGCCCTTCTGGCATTCACCCTTGGTGTCCGTCAGCTTATCGTCGCAGTGAACAAGATGGACACGACCAAGTG
GAGTGAGGACCGCTTCAACGAAATTATCAAGGAAACCTCAACCTTTATTAAGAAGGTCGGCTACAACCCCAAGGCTGTCG
CTTTCGTGCCTATCTCTGGCTGGCATGGTGACAACATGTTGGAGGAGTCTCCCAACATGCCCTGGTACAAGGGTTGGACC
AAGGAGACCAAGGGAGGTGTTGTCAAGGGAAAGACCCTCCTTGATGCCATCGATGCTATCGAGCCTCCTGTTCGTCCCTC
TGACAAACCCCTTCGCCTTCCTCTCCAGGATGTTTACAAGATCGGTGGTATCGGGACAGTGCCCGTTGGTCGTGTTGAAA
CTGTGTGTTGTATGTT-TCCTC--GGATAAATGTGGTTTGATGTGTCGAC-AATAG--GTAAGCATTATGTAAT-CACAT
TCACCTCCAACATTCTCTGAACGCCGAAATAGNNNNNNNNNNNNNNNNNNNNNNNNNNNNNNNNNNNNNNNNNNNNNNNN
NNNNNNNNNNNNNNNNNNNNNNNNNNNNNNNNNNNNNNNNNNNNNNNNNNNNNNNNNNNNNNNNNNNNNNNNNNNNNNNN
NNNNNNNNNNNNNNNNNNNNNNNNNNNNNNNNNNNNNNNNNNNNNNNNNNNNNNNNNNNNNNNNNNNNNNNNNNNNNNNN
NNNNNNNNNNNNNNNNNNNNNNNNNNNNNNNNNNNNNNNNNNNNNNNNNNNNNNNNNNNNNNNNNNNNNNNNNNNNNNNN
NNNNNNNNNNNNNNNNNNNNNNNNNNNNNNNNNNNNNNNNNNNNNNNNNNNNNNNNNNNNNNNNNNNNNNNNNNNNNNNN
NNNNNNNNNNNNNNNNNNNNNNNNNNNNNNNNNNNNNNNNNNNNNNNNNNNNNNNNNNNNNNNNNNNNNNNNNNNNNNNN
NNNNNNNNNNNNNNNNNNNNNNNNNNNNNNNNNNNNNNNNNNNNNNNNNNNNNNNNNNNNNNNNNNNNNNNNNNNNNNNN
NNNNNNNNNNNNNNNNNNNNNNNNNNNNNNNNNNNNNNNNNNNNNNNNNNNNNNNNNNNNNNNNNNNNNNNNNNNNNNNN
NNNNNNNNNNNNNNNNNNNNNNNNNNNNNNNNNNNNNNNNNNNNNNNNNNNNNNNNNNNNNNNNNNNNNNNNNNNNNNNN
NNNNNNNNNNNNNNNNNNNNNNNNNNNNNNNNNNNNNNNNNNNNNNNNNNNNNNNNNNNNNNNNNNNNNNNNNNNNNNNN
NNNNNNNNNNN
>HKAS_76850
NNNNNNNNNNNNNNNNNNNNNNNNNNNNNNNNNNNNNNNNNNNNNNNNNNNNNNNNNNNNNNNNNNNNNNNNNNNNNNNN
NNNNNNNNNNNNNNNNNNNNNNNNNNNNNNNNNNNNNNNNNNNNNNNNNNNNNNNNNNNNNNNNNNNNNNNNNNNNNNNN
NNNNNNNNNNNNNNNNNNNNNNNNNNNNNNNNNNNNNNNNNNNNNNNNNNNNNNNNNNNNNNNNNNNNNNNNNNNNNNNN
NNNNNNNNNNNNNNNNNNNNNNNNNNNNNNNNNNNNNNNNNNNNNNNNNNNNNNNNNNNNNNNNNNNNNNNNNNNNNNNN
NNNNNNNNNNNNNNNNNNNNNNNNNNNNNNNNNNNNNNNNNNNNNNNNNNNNNNNNNNNNNNNNNNNNNNNNNNNNNNNN
NNNNNNNNNNNNNNNNNNNNNNNNNNNNNNNNNNNNNNNNNNNNNNNNNNNNNNNNNNNNNNNNNNNNNNNNNNNNNNNN
NNNNNNNNNNNNNNNNNNNNNNNNNNNNNNNNNNNNNNNNNNNNNNNNNNNNNNNNNNNNNNNNNNNNNNNNNNNNNNNN
NNNNNNNNNNNNNNNNNNNNNNNNNNNNNNNNNNNNNNNNNNNNNNNNNNNNNNNNNNNNNNNNNNNNNNNNNNNNNNNN
NNNNNNNNNNNNNNNNNNNNNNNNNNNNNNNNNNNNNNNNNNNNNNNNNNNNNNNNNNNNNNNNNNNNNNNNNNNNNNNN
NNNNNNNNNNNNNNNNNNNNNNNNNNNNNNNNNNNNNNNNNNNNNNNNNNNNNNNNNNNNNNNNNNNNNNNNNGCTCAAA
TTTTGAATCTGGCAGT--CTTTGG-CTGTCCGAGTTGTAATCTAGAGAAGTGTTTTCCGCGCT-GGACCGTGTACAAGTC
TCCTGGAAGGGAGCGTCATAGAGGGTGAGAATCCCGTCTTTGACACGGACAA-CCA-GGGC--TATGTGATGCGCTCTCG
ACGAGTCGAGTTGTTTGGGAATGCAGCTCAAAATGGGTGGTAAATTCCATCTAAAGCTAAATACAGGCGAGAGACCGATA
GCGAACAAGTACCGTGAGGGAAAGATGAAAAGAACTTTGGAAAGAGAGTTAAACAGTACGTGAAATTGCTGAAAGGGAAA
CGCTTGATGTCAGTCGCATCGGCTAGGGATCAACCTTT-GCT--CCTCGCTGG--GTGTACTTCCTCGT-CGATGGGTCA
GCATCAGTTTCAGT-CACCGTACAAGGGCAAAGGGAACGTGGCACTCTCAG------GAGTGTG-TTATAGCCCTTCGTC
-GTATGCGGT-GGTCGGGACTGAGGAACTCAGCACGG-------CTTCAGCTTGTG---CTTAGGATGCTGGCATAATGG
CCTTAAGCGACCCGTCTTGAAACACGGACCAAGGAGTCTAACATGCCTGCGAGTGTTTGGGTGGC--AAACCCAAGCGCG
TAATGAAAGTGAAAGTTGAGACCTCTGT-CATGGA-GGGCATCGACGCCCGGACCTGAGTCTTCGACG--ACGGATCTGC
GGTATAGCATGTATGTTGGGACCCGAAAGATGGTGAACTATGCCTGAATAGGGTGAAGCCAGAGGAAACTCTGGTGGAAG
CTCGTAGCGATTCTGACGTGCAAATCGATCGTCGAATTTGGGTATACGTGATTTCATCAAAAACATGATCACTGGTACCT
CCCAGGCTGACTGCGCCATCCTCATTATCGCCGGTGGCACCGGTGAGTTTGAGGCTGGTATCTCCAAGGACGGTCAGACC
CGCGAACACGCCCTTCTGGCATTCACCCTTGGTGTGCGTCAGCTCATCGTCGCAGTGAACAAGATGGACACGACCAAGTG
GAGCGAGGACCGCTTCAACGAAATCATCAAGGAAACATCGACCTTCATTAAGAAGGTCGGCTACAACCCCAAGGCCGTCG
CATTCGTGCCCATCTCTGGCTGGCACGGTGACAACATGCTGGAGGAGTCTCCCAATATGCCCTGGTACAAGGGCTGGACC
AAGGAGACCAAGGGAGGTGTCGTCAAGGGAAAGACTCTCCTTGATGCCATCGATGCCATCGAGCCTCCCGTCCGTCCCTC
CGACAAGCCCCTCCGCCTTCCTCTCCAGGACGTCTACAAGATCNNNNNNNNNNNNNNNNNNNNNNNNNNNNNNNNNNNNN
NNGTGTGTTGTACGTTCTCCTC--GGACGAATGTGGTTTGATGTGTCACC-CGCAG--GTAAGCGTTATCTTAT-CGGAT
CCACCTCCAACATTCTCAAAACACCGAAATAGNNNNNNNNNNNNNNNNNNNNNNNNNNNNNNNNNNNNNNNNNNNNNNNN
NNNNNNNNNNNNNNNNNNNNNGGTTCATATTCTGCTCCTGTCATCGAATTCTTGGAGGAATGGGGTCTCGAATCGCTGGA
AGAGAACGCACATTCATCAACGCCCTGCACGAAAGTTTTCGTGAATGGTGTCTGGATGGGCGTGCATCGTGATCCCGCCA
ACCTTGTGAAGACGATTAAAAAACTTCGCCGAAAAGATGACATTAGTCCCGAAGTTTCTGTAGTTCGTGATATTCGCGAG
AGGGAGCTTCGTCTCTACACTGATGCAGGGCGAGTTTGTCGACCTCTCTTTATTGTCGAAAATCAGCAGCTTGCCCTGCA
GAAGAAGCATATCAAATGGCTTAACCAGGGGTACCGCGACGATGATGGAGAAGAGTTCAAGTGGGAGCAACTAGTAAAGA
CAGGGATAATTGAGTTATTGGATGCCGAGGAGGAGGAGACGGTGATGATATCCATGACACCAGAAGACTTGGAAAATTCC
AGATTACAATCTGCAGGCATCAACCCCCACGAGAATGATGGAGATTATGACCCTGCAGCACGACTAAAGGCTGGAATCGA
CGCGCACACATGGACCCACTGCGAGATCCATCCTAGTATGATTCTTGGTGTCTGTGCTAGTATCATTCCTTTCCCCGATC
ATAACCAGTCACCCCGAAACANNNNNNNNNNNNNNNNNNGCACGT---ACTGCCCTGACATGGATTTATAAATGACTTTA
CACCTCTACAG
>HKAS_90208_1
NNNNNNNNNNNNNNNNNNNNNNNNNNNNNNNNNNNNNNNNNNNNNNNNNNNNNNNNNNNNNNNNNNNNNNNNNNNNNNNN
NNNNNNNNNNNNNNNNNNNNNNNNNNNNNNNNNNNNNNNNNNNNNNNNNNNNNNNNNNNNNNNNNNNNNNNNNNNNNNNN
NNNNNNNNNNNNNNNNNNNNNNNNNNNNNNNNNNNNNNNNNNNNNNNNNNNNNNNNNNNNNNNNNNNNNNNNNNNNNNNN
NNNNNNNNNNNNNNNNNNNNNNNNNNNNNNNNNNNNNNNNNNNNNNNNNNNNNNNNNNNNNNNNNNNNNNNNNNNNNNNN
NNNNNNNNNNNNNNNNNNNNNNNNNNNNNNNNNNNNNNNNNNNNNNNNNNNNNNNNNNNNNNNNNNNNNNNNNNNNNNNN
NNNNNNNNNNNNNNNNNNNNNNNNNNNNNNNNNNNNNNNNNNNNNNNNNNNNNNNNNNNNNNNNNNNNNNNNNNNNNNNN
NNNNNNNNNNNNNNNNNNNNNNNNNNNNNNNNNNNNNNNNNNNNNNNNNNNNNNNNNNNNNNNNNNNNNNNNNNNNNNNN
NNNNNNNNNNNNNNNNNNNNNNNNNNNNNNNNNNNNNNNNNNNNNNNNNNNNNNNNNNNNNNNNNNNNNNNNNNNNNNNN
NNNNNNNNNNNNNNNNNNNNNNNNNNNNNNNNNNNNNNNNNNNNNNNNNNNNNNNNNNNNNNNNNNNNNNNNNNNNNNNN
NNNNNNNNNNNNNNNNNNNNNNNNNNNNNNNNNNNNNNNNNNNNNNNNNNNNNNNNNNNNNNNNNNNNNNNNNGCTCAAA
TTTTGAATCTGGCGGT--CTTTGG-CCGTCCGAGTTGTAATCTAGAGAAGCGTCTTCCGCGCT-GGACCGTGTACAAGTC
TCCTGGAAGGGAGCGTCATAGAGGGTGAGAATCCCGTCTTTGACACGGACTA-CCA-GTGC--TATGTGATGCGCTCTCG
ACGAGTCGAGTTGTTTGGGAATGCAGCTCAAATAGGGTGGTAAATTCCATCTAAAGCTAAATACAGGCGAGAGACCGATA
GCGAACAAGTACCGTGAGGGAAAGATGAAAAGAACTTTGGAAAGAGAGTTAAACAGTACGTGAAATTGCTGAAAGGGAAA
CGCTTGATGTCAGTCGCGTCGTCCGGGGATCAACCTT--GCAT-CACTGCTGG--GTGTACTTCCCGGT-AGACGGGTCA
GCATCGGTTTCGGT-CGCCGTACAATGGCGAGAGGAACGTGGCACCCTTCT-----CGGGTGTG-TTATAGCCTTTCGTC
-GTATGCGGC-GGTCGGGACCGAGGAACTCGGCACGA-------CTTCGGTCTGTG---CTTAGGATGCTGGCATAATGG
CCTTAAGCGACCCGTCTTGAAACACGGACCAAGGAGTCTAACATGCCTGCGAGTGTTCGGGTGCT--AAACTCGTGCGCG
TAATGAAAGTGAAAGTCGAGACCTCCGT-CGTGGA-GGGCATCGACGCCCGGACTTGAGTCTTTGACG--ACGGATCTGC
GGTAGAGCATGCATGTTGGGACCCGAAAGATGGTGAACTATGCCTGAATAGGGTGAAGCCAGAGGAAACTCTGGTGGAGG
CTCGTAGCGATTCTGACGTGCAAATCGATCGTCGAATTTGGGTATACGTGATTTTATCAAAAACATGATCACTGGTACTT
CCCAGGCCGACTGCGCCGTCCTCATTATCGCTGGTGGTACCGGTGAGTTCGAGGCAGGTATCTCCAAGGACGGTCAAACC
CGTGAACACGCCCTTCTGGCATTCACCCTTGGTGTCCGTCAGCTTATCGTCGCAGTGAACAAGATGGACACGACCAAGTG
GAGTGAGGACCGTTTCAACGAAATTATCAAGGAAACCTCAACCTTTATTAAGAAGGTCGGCTACAACCCCAAGGCTGTCG
CTTTCGTGCCCATCTCTGGCTGGCATGGTGACAACATGTTGGAGGAGTCCCCCAACATGCCCTGGTACAAAGGCTGGACC
AAGGAGACCAAGGGAGGTGTCGTCAAGGGAAAGACCCTCCTTGATGCCATCGATGCCATCGAGCCTCCTGTTCGTCCTTC
TGACAAACCCCTTCGCCTTCCTCTCCAGGATGTTTACAAGATCGGTGGTATCGGGACAGTGCCCGTTGGTCGTGTTGAAA
CTGTATGTTGTACGTTCTCCTT--GGATAAATGTGGTTTGATGTGTCGAC-AATAG--GTAAGCATTATGTAAC-CGCAT
TCACCTCCAACATTCTCTGAACGCCGAAATAGNNNNNNNNNNNNNNNNNNNNNNNNNNNNNNNNNNNNNNNNNNNNNNNN
NNNNNNNNNNNNNNNNNNNNNGGTTCATATTCTGCTCCCGTCATCGAATTTTTGGAGGAATGGGGTCTTGAATCACTGGA
AGAGAATGCACATTCATCAACGCCCTGCACGAAGGTCTTCGTAAACGGTGTCTGGATGGGCGTACATCGTGATCCCGCCA
ACCTTGTGAAGACGATCAAAAAGCTTCGCCGGAAAGATGACATTAGTCCCGAAGTTTCTGTGGTTCGTGATATCCGCGAG
AGGGAGCTTCGTCTCTACACTGACGCAGGGCGAGTTTGTCGACCTCTCTTCATTGTTGAAAATCAGCAGCTTGCCCTGCA
GAAGAAGCATATCAAATGGCTTAACCAGGGCTACCGCGACGATGATGGTGAAGAGTTCAAATGGGAGCAGCTGGTGAAGA
CAGGGATAATCGAATTATTGGATGCTGAGGAGGAGGAAACGGTGATGATTTCCATGACACCAGAAGATTTGGAGAATTCC
AGGCTACAATCTGCAGGCATCAACCCGCACGAGAACGATGGAGATTTTGACCCCGCGGCGCGACTAAAGGCTGGAATCAA
TGCGCACACATGGACTCACTGCGAGATCCATCCTAGTATGATTCTTGGTGTTTGTGCCAGTATCATCCCTTTCCCCGATC
ACAATCAGTCACCGCGAAACACCTATCAGTCCGCTATGNGTACGT---GTTACTTCGACATGGATTGAA-AATGACCTTA
CACCTTGGCAG
>HKAS_90208_2
NNNNNNNNNNNNNNNNNNNNNNNNNNNNNNNNNNNNNNNNNNNNNNNNNNNNNNNNNNNNNNNNNNNNNNNNNNNNNNNN
NNNNNNNNNNNNNNNNNNNNNNNNNNNNNNNNNNNNNNNNNNNNNNNNNNNNNNNNNNNNNNNNNNNNNNNNNNNNNNNN
NNNNNNNNNNNNNNNNNNNNNNNNNNNNNNNNNNNNNNNNNNNNNNNNNNNNNNNNNNNNNNNNNNNNNNNNNNNNNNNN
NNNNNNNNNNNNNNNNNNNNNNNNNNNNNNNNNNNNNNNNNNNNNNNNNNNNNNNNNNNNNNNNNNNNNNNNNNNNNNNN
NNNNNNNNNNNNNNNNNNNNNNNNNNNNNNNNNNNNNNNNNNNNNNNNNNNNNNNNNNNNNNNNNNNNNNNNNNNNNNNN
NNNNNNNNNNNNNNNNNNNNNNNNNNNNNNNNNNNNNNNNNNNNNNNNNNNNNNNNNNNNNNNNNNNNNNNNNNNNNNNN
NNNNNNNNNNNNNNNNNNNNNNNNNNNNNNNNNNNNNNNNNNNNNNNNNNNNNNNNNNNNNNNNNNNNNNNNNNNNNNNN
NNNNNNNNNNNNNNNNNNNNNNNNNNNNNNNNNNNNNNNNNNNNNNNNNNNNNNNNNNNNNNNNNNNNNNNNNNNNNNNN
NNNNNNNNNNNNNNNNNNNNNNNNNNNNNNNNNNNNNNNNNNNNNNNNNNNNNNNNNNNNNNNNNNNNNNNNNNNNNNNN
NNNNNNNNNNNNNNNNNNNNNNNNNNNNNNNNNNNNNNNNNNNNNNNNNNNNNNNNNNNNNNNNNNNNNNNNNNNNNNNN
NNNNNNNNNNNNNNNNNNNNNNNNNNNNNNNNNNNNNNNNNNNNNNNNNNNNNNNNNNNNNNNNNNNNNNNNNNNNNNNN
NNNNNNNNNNNNNNNNNNNNNNNNNNNNNNNNNNNNNNNNNNNNNNNNNNNNNNNNNNNNNNNNNNNNNNNNNNNNNNNN
NNNNNNNNNNNNNNNNNNNNNNNNNNNNNNNNNNNNNNNNNNNNNNNNNNNNNNNNNNNNNNNNNNNNNNNNNNNNNNNN
NNNNNNNNNNNNNNNNNNNNNNNNNNNNNNNNNNNNNNNNNNNNNNNNNNNNNNNNNNNNNNNNNNNNNNNNNNNNNNNN
NNNNNNNNNNNNNNNNNNNNNNNNNNNNNNNNNNNNNNNNNNNNNNNNNNNNNNNNNNNNNNNNNNNNNNNNNNNNNNNN
NNNNNNNNNNNNNNNNNNNNNNNNNNNNNNNNNNNNNNNNNNNNNNNNNNNNNNNNNNNNNNNNNNNNNNNNNNNNNNNN
NNNNNNNNNNNNNNNNNNNNNNNNNNNNNNNNNNNNNNNNNNNNNNNNNNNNNNNNNNNNNNNNNNNNNNNNNNNNNNNN
NNNNNNNNNNNNNNNNNNNNNNNNNNNNNNNNNNNNNNNNNNNNNNNNNNNNNNNNNNNNNNNNNNNNNNNNNNNNNNNN
NNNNNNNNNNNNNNNNNNNNNNNNNNNNNNNNNNNNNNNNNNNNNNNNNNNNNNNNNNNNNNNNNNNNNNNNNNNNNNNN
NNNNNNNNNNNNNNNNNNNNNNNNNNNNNNNNNNNNNNNNNNNNNNNNNNNNNNNNNNNNNNNNNNNNNNNNNNNNNNNN
NNNNNNNNNNNNNNNNNNNNNNNNNNNNNNNNNNNNNNNNNNNNNNCGTGATTTTATCAAAAACATGATCACTGGTACTT
CCCAGGCCGACTGCGCCGTCCTCATTATCGCTGGTGGTACCGGTGAGTTCGAGGCAGGTATCTCCAAGGACGGTCAAACC
CGTGAACACGCCCTTCTGGCATTCACCCTTGGTGTCCGTCAGCTTATCGTCGCAGTGAACAAGATGGACACGACCAAGTG
GAGTGAGGACCGTTTCAACGAAATTATCAAGGAAACCTCAACCTTTATTAAGAAGGTCGGCTACAACCCCAAGGCTGTCG
CTTTCGTGCCCATCTCTGGCTGGCATGGTGACAACATGTTGGAGGAGTCCCCCAACATGCCCTGGTACAAAGGCTGGACC
AAGGAGACCAAGGGAGGTGTCGTCAAGGGAAAGACCCTCCTTGATGCCATCGATGCCATCGAGCCTCCTGTTCGTCCTTC
TGACAAACCCCTTCGCCTTCCTCTCCAGGATGTTTACAAGATCGGTGGTATCGGGACAGTGCCCGTTGGTCGTGTTGAAA
CTGTATGTTGTACGTTCTCCTT--GGATAAATGTGGTTTGATGTGTCGAC-AATAG--GTAAGCATTATGTAAC-CGCAT
TCACCTCCAACATTCTCTGAACGCCGAAATAGNNNNNNNNNNNNNNNNNNNNNNNNNNNNNNNNNNNNNNNNNNNNNNNN
NNNNNNNNNNNNNNNNNNNNNGGTTCATATTCTGCTCCCGTCATCGAATTTTTGGAGGAATGGGGTCTTGAATCACTGGA
AGAGAATGCACATTCATCAACGCCCTGCACGAAGGTCTTCGTAAACGGTGTCTGGATGGGCGTACATCGTGATCCCGCCA
ACCTTGTGAAGACGATCAAAAAGCTTCGCCGGAAAGATGACATTAGTCCCGAAGTTTCTGTGGTTCGTGATATCCGCGAG
AGGGAGCTTCGTCTCTACACTGACGCAGGGCGAGTTTGTCGACCTCTCTTCATTGTTGAAAATCAGCAGCTTGCCCTGCA
GAAGAAGCATATCAAATGGCTTAACCAGGGCTACCGCGACGATGATGGTGAAGAGTTCAAATGGGAGCAGCTGGTGAAGA
CAGGGATAATCGAATTATTGGATGCTGAGGAGGAGGAAACGGTGATGATTTCCATGACACCAGAAGATTTGGAGAATTCC
AGGCTACAATCTGCAGGCATCAACCCGCACGAGAACGATGGAGATTTTGACCCCGCGGCGCGACTAAAGGCTGGAATCAA
TGCGCACACATGGACTCACTGCGAGATCCATCCTAGTATGATTCTTGGTGTTTGTGCCAGTATCATCCCTTTCCCCGATC
ACAATCAGTCACCGCGAAACACCTATCAGTCCGCTATGNGTACGT---GTTACTTCGACATGGATTGAA-AATGACCTTA
CACCTTGGCAG
>HMAS_266894
CATTATAGAACTTTGA------------------------GGGGAGGGGAAGG-CTGTCGCTGGCTTTCTC-----GAGC
ATGTGC-ACGTCTT-CCTT---------------------CTCTCACAC-AAAC----CCCACACCTGTGCACCCTTTGT
AGGCCCTCG-AAAGAGG-ATCTAC-GTATTTCATACAACACCCACTT----GGCATGTCCATAGAATGT----AAT----
-----------------------------AAATC---ATACAACGAATTCTCAACCATGCCYT-------------KGGC
ATGGCTTGGACTTTGGGAG--CCTTGCTGGCC--------TTTTC-GGTCAGCTCTCCTGAAATGCATTAGCGAT---GG
--GTGGGCAAGT----------GACGTGCACGGCCTT-CGACGTGATAA-------TGATCGTCGTGGCTGGA-GCGTCT
TTA-----------------------------TCTA-TCCTCGC-TCAC-AATCTTCTACTAGCTTT------GGGGT-T
AGC-ATTTGGCTACTAGTTCGGTCGTGAGACTTGACGAACGTCGG---AGGCAAGACTTTCTTGGCTGGTCGATTTCGAC
TTTCAGCAACGGATCTCTTGGCTCTCGCATCGATGAAGAACGCAGCGAATTGCGATAAGTAATGTGAATTGCAGATTTTC
AGTGAATCATCGAATCTTTGAACGCACCTTGCGCTCCTCGGTATTCCGAGGAGCATGCCTGTTTGAGTGTCATNNNNNNN
NNNNNNNNNNNNNNNNNNNNNNNNNNNNNNNNNNNNNNNNNNNNNNNNNNNNNNNNNNNNNNNNNNNNNNNNNNNNNNNN
NNNNNNNNNNNNNNNNNNNNNNNNNNNNNNNNNNNNNNNNNNNNNNNNNNNNNNNNNNNNNNNNNNNNNNNNNNNNNNNN
NNNNNNNNNNNNNNNNNNNNNNNNNNNNNNNNNNNNNNNNNNNNNNNNNNNNNNNNNNNNNNNNNNNNNNNNNNNNNNNN
NNNNNNNNNNNNNNNNNNNNNNNNNNNNNNNNNNNNNNNNNNNNNNNNNNNNNNNNNNNNNNNNNNNNNNNNNNNNNNNN
NNNNNNNNNNNNNNNNNNNNNNNNNNNNNNNNNNNNNNNNNNNNNNNNNNNNNNNNNNNNNNNNNNNNNNNNNNNNNNNN
NNNNNNNNNNNNNNNNNNNNNNNNNNNNNNNNNNNNNNNNNNNNNNNNNNNNNNNNNNNNNNNNNNNNNNNNNNNNNNNN
NNNNNNNNNNNNNNNNNNNNNNNNNNNNNNNNNNNNNNNNNNNNNNNNNNNNNNNNNNNNNNNNNNNNNNNNNNNNNNNN
NNNNNNNNNNNNNNNNNNNNNNNNNNNNNNNNNNNNNNNNNNNNNNNNNNNNNNNNNNNNNNNNNNNNNNNNNNNNNNNN
NNNNNNNNNNNNNNNNNNNNNNNNNNNNNNNNNNNNNNNNNNNNNNNNNNNNNNNNNNNNNNNNNNNNNNNNNNNNNNNN
NNNNNNNNNNNNNNNNNNNNNNNNNNNNNNNNNNNNNNNNNNNNNNNNNNNNNNNNNNNNNNNNNNNNNNNNNNNNNNNN
NNNNNNNNNNNNNNNNNNNNNNNNNNNNNNNNNNNNNNNNNNNNNNNNNNNNNNNNNNNNNNNNNNNNNNNNNNNNNNNN
NNNNNNNNNNNNNNNNNNNNNNNNNNNNNNNNNNNNNNNNNNNNNNNNNNNNNNNNNNNNNNNNNNNNNNNNNNNNNNNN
NNNNNNNNNNNNNNNNNNNNNNNNNNNNNNNNNNNNNNNNNNNNNNNNNNNNNNNNNNNNNNNNNNNNNNNNNNNNNNNN
NNNNNNNNNNNNNNNNNNNNNNNNNNNNNNNNNNNNNNNNNNNNNNNNNNNNNNNNNNNNNNNNNNNNNNNNNNNNNNNN
NNNNNNNNNNNNNNNNNNNNNNNNNNNNNNNNNNNNNNNNNNNNNNNNNNNNNNNNNNNNNNNNNNNNNNNNNNNNNNNN
NNNNNNNNNNNNNNNNNNNNNNNNNNNNNNNNNNNNNNNNNNNNNNNNNNNNNNNNNNNNNNNNNNNNNNNNNNNNNNNN
NNNNNNNNNNNNNNNNNNNNNNNNNNNNNNNNNNNNNNNNNNNNNNNNNNNNNNNNNNNNNNNNNNNNNNNNNNNNNNNN
NNNNNNNNNNNNNNNNNNNNNNNNNNNNNNNNNNNNNNNNNNNNNNNNNNNNNNNNNNNNNNNNNNNNNNNNNNNNNNNN
NNNNNNNNNNNNNNNNNNNNNNNNNNNNNNNNNNNNNNNNNNNNNNNNNNNNNNNNNNNNNNNNNNNNNNNNNNNNNNNN
NNNNNNNNNNNNNNNNNNNNNNNNNNNNNNNNNNNNNNNNNNNNNNNNNNNNNNNNNNNNNNNNNNNNNNNNNNNNNNNN
NNNNNNNNNNNNNNNNNNNNNNNNNNNNNNNNNNNNNNNNNNNNNNNNNNNNNNNNNNNNNNNNNNNNNNNNNNNNNNNN
NNNNNNNNNNNNNNNNNNNNNNNNNNNNNNNNNNNNNNNNNNNNNNNNNNNNNNNNNNNNNNNNNNNNNNNNNNNNNNNN
NNNNNNNNNNNNNNNNNNNNNNNNNNNNNNNNNNNNNNNNNNNNNNNNNNNNNNNNNNNNNNNNNNNNNNNNNNNNNNNN
NNNNNNNNNNNNNNNNNNNNNNNNNNNNNNNNNNNNNNNNNNNNNNNNNNNNNNNNNNNNNNNNNNNNNNNNNNNNNNNN
NNNNNNNNNNNNNNNNNNNNNNNNNNNNNNNNNNNNNNNNNNNNNNNNNNNNNNNNNNNNNNNNNNNNNNNNNNNNNNNN
NNNNNNNNNNNNNNNNNNNNNNNNNNNNNNNNNNNNNNNNNNNNNNNNNNNNNNNNNNNNNNNNNNNNNNNNNNNNNNNN
NNNNNNNNNNNNNNNNNNNNNNNNNNNNNNNNNNNNNNNNNNNNNNNNNNNNNNNNNNNNNNNNNNNNNNNNNNNNNNNN
NNNNNNNNNNNNNNNNNNNNNNNNNNNNNNNNNNNNNNNNNNNNNNNNNNNNNNNNNNNNNNNNNNNNNNNNNNNNNNNN
NNNNNNNNNNN
>HMJAU68168
NNNNNNNNNNNNNNNNNNNNNNNNNNNNNNNNNNNNNNNNNNNNNNNNNNNNNNNNNNNNNNNNNNNNNNNNNNNNNNNN
NNNNNNNNNNNNNNNNNNNNNNNNNNNNNNNNNNNNNNNNNNNNNNNNNNNNNNNNNNNNNNNNNNNNNNNNNNNNNNNN
NNNNNNNNNNNNNNNNNNNNNNNNNNNNNNNNNNNNNNNNNNNNNNNNNNNNNNNNNNNNNNNNNNNNNNNNNNNNNNNN
NNNNNNNNNNNNNNNNNNNNNNNNNNNNNNNNNNNNNNNNNNNNNNNNNNNNNNNNNNNNNNNNNNNNNNNNNNNNNNNN
NNNNNNNNNNNNNNNNNNNNNNNNNNNNNNNNNNNNNNNNNNNNNNNNNNNNNNNNNNNNNNNNNNNNNNNNNNNNNNNN
NNNNNNNNNNNNNNNNNNNNNNNNNNNNNNNNNNNNNNNNNNNNNNNNNNNNNNNNNNNNNNNNNNNNNNNNNNNNNNNN
NNNNNNNNNNNNNNNNNNNNNNNNNNNNNNNNNNNNNNNNNNNNNNNNNNNNNNNNNNNNNNNNNNNNNNNNNNNNNNNN
NNNNNNNNNNNNNNNNNNNNNNNNNNNNNNNNNNNNNNNNNNNNNNNNNNNNNNNNNNNNNNNNNNNNNNNNNNNNNNNN
NNNNNNNNNNNNNNNNNNNNNNNNNNNNNNNNNNNNNNNNNNNNNNNNNNNNNNNNNNNNNNNNNNNNNNNNNNNNNNNN
NNNNNNNNNNNNNNNNNNNNNNNNNNNNNNNNNNNNNNNNNNNNNNNNNNNNNNNNNNNNNNNNNNNNNNNNNGCTCAAA
TTTTGAATCTGGCGGT--CTTTGG-CCGTCCGAGTTGTAATCTAGAGAAGCGTCTTCCGCGCT-GGACCGTGTACAAGTC
TCCTGGAAGGGAGCGTCATAGAGGGTGAGAATCCCGTCTTTGACACGGACTA-CCAAGTGC--TATGTGATGCGCTCTCG
ACGAGTCGAGTTGTTTGGGAATGCAGCTCAAATCGGGTGGTAAATTCCATCTAAAGCTAAATACAGGCGAGAGACCGATA
GCGAACAAGTACCGTGAGGGAAAGATGAAAAGAACTTTGGAAAGAGAGTTAAACAGTACGTGAAATTGCTGAAAGGGAAA
CGCTTGATGTCAGTCGCGTCGTCCGGGGATCAACCTT--GCTT-CACCGCTGG--GTGTACTTCCCGGT-AGACGGGTCA
GCATCGGTTTCGGT-CGCCGTACAATGGCGAGAGGAACGTGGCACCCTTCT-----GGGGTGTG-TTATAGCCTTTCGTC
-GYATGCGGC-GGTCGGGATCGAGGAACTCAGCACGA-------CTTCGGTCTGTG---CTTAGGATGCTGGCATAATGG
CCTTAAGCGACCCGTCTTGAAACACGGACCAAGGAGTCTAACATGCCTGCGAGTGTTCGGGTGCC--AAACTCGTGCGCG
TAATGAAAGTGAAAGTCGAGACCTCCGT-CGTGGR-GGGCATCGACGCCCGGACTTGAGTCTTTGACG--ACGGATCTGC
GGTAGAGCATGCATGTTGGGACCCGAAAGATGGTGAACTATGCCTGAATAGGGTGAAGCCAGAGGAAACTCTGGTGGAGG
CTCGTAGCGATTCTGACGTGCAAATCGATCGTCGAATTTNNNNNNNNNNNNNNNNNNNNNNNNNNNNNNNNNNNNNNNNN
NNNNNNNNNNNNNNNNNNNNNNNNNNNNNNNTGGTGGTACCGGTGAGTTCGAGGCAGGTATCTCCAAGGATGGTCAAACC
CGTGAACACGCCCTTCTGGCATTCACCCTTGGTGTCCGTCAGCTTATCGTCGCAGTGAACAAGATGGACACGACTAAGTG
GAGTGAGGATCGCTTCAACGAAATTATCAAGGAAACCTCAACCTTTATTAAGAAGGTCGGCTACAACCCCAAGGCTGTCG
CTTTCGTGCCTATCTCTGGTTGGCATGGTGACAACATGTTGGAGGAGTCCCCCAACATGCCCTGGTACAAGGGCTGGACC
AAGGAGACCAAGGGAGGTGTCGTCAAGGGAAAGACCCTCCTTGATGCTATCGATGCCATCGAGCCTCCTGTTCGTCCCTC
TGACAAACCTCTTCGCCTTCCTCTCCAGGATGTTTACAAGATSGGTGGTATCNNNNNNNNNNNNNNNNNNNNNNNNNNNN
NNGTGTGTTGTATATTCTCCTT--AGATAAATGTGGTTTGATGTGTCAGC-AATAG--GTAAGCATTATGCAAT-CA-AT
TCACCTCTAGCATTATCTGAGCGCCGAAATAGNNNNNNNNNNNNNNNNNNNNNNNNNNNNNNNNNNNNNNNNNNNNNNNN
NNNATGGCTTGTATCTCTGTTGGTTCATATTCAGCTCCCGTCATCGAATTTTTGGAAGAATGGGGTCTTGAATCACTGGA
AGAGAATGCGCATTCATCRACGCCCTGCACGAAGGTCTTCGTAAACGGTGTCTGGATGGGCGTACATCGTGATCCCGCCA
ACCTTGTGAAGACGATCAAGAAACTTCGCCGGAAAGATGACATTAGTCCCGAAGTTTCTGTGGTTCGTGATATTCGTGAG
AGGGAGCTTCGTCTCTACACTGACGCAGGGCGAGTTTGTCGMCCTCTCTTCATTGTTGAAAATCAGCAGCTTGCCCTGCA
GAAGAAGCATATCAAATGGCTTAACCAGGGCTACCGCGACGACGATGGTGAAGAGTTCAAATGGGAGCAGYTGGTGAAGA
CAGGGATAATCGAATTATTGGATGCTGAGGAGGAGGAAACAGTGATGATTTCCATGACACCAGAAGATTTGGAGAATTCC
AGGCTACAATCTGCAGGCATCAACCCGCACGAGAACGATGGTGATTTTGACCCCGCGGCGCGACTAAAGGCTGGAATCAA
TGCGCATACATGGACTCACTGCGAGATCCATCCTAGTATGATTCTTGGTGTTTGTGCCAGTATCATTCCTTTCCCCGATC
ACAATCAGNNNNNNNNNNNNNNNNNNNNNNNNNNNNNNNGTACGT---GCTACTTCAACATNNNNNNNNNNNNNNNNNNN
NNNNNNNNNNN
>IB1996585
CATTATCGAATTTCGAGGGA-----GGGGAGGGGAAAAGATTGGGGAGGAAGGACTGTCGCTGGCTCTCTC-----GAGC
ATGTGC-ACGTCTTGCCTTT--TCGTTGAATCCCCTTCCTTTCTCTCGCATTTACCCACACACACCTGTGCACCCTTTGT
AGGCCCTCG-AAAGAGG-ATCTAT-GTTTTTCACATCACACCCCCAT----CGTATGTCCATAGAATGT-----------
------------------------GTATTAAATC---ATACAACGAATTCTCAACCATGCTTTGATTTGTTTTTCGAGGC
ATGGCTTGGA-GTTGGGAG---TTTGCTGGCGACGA---ATCGGT-CGTCGGCTCTCCTTAAATGCATTAGCAAT--GGG
--TGGGGCAAGTCT----TTTCGACGTGCACGGCCTT-TGACGTGATAA-------TGATCGTTGTGGCTGGA-GCGTTT
TGGG----------------ACATGCATGAAATCTG-TCCATGC-TTCC-AATCACCCCCTAGCTT--------AGGTAC
TGC---TTGGTTATTAG-TCGGTCGTGAGGCT-GGCGAACGTTGGGCAGGGACTGGCTTT----------TGTTTTCGAC
TTTCAGCAACGGATCTCTTGGCTCTCGCATCGATGAAGAACGCAGCGAATTGCGATAAGTAATGTGAATTGCAGATTTTC
AGTGAATCATCGAATCTTTGAACGCACCTTGCGCTCCTTGGTATTCCGAGGAGCATGCCTGTTTGAGTGTTATGCTCAAA
TTTTGAATCTGGCGGT--CTTGCGGCCGTCCGAGTTGTAATCTAGAGAAGCGTTTTCCGCGCT-GGACCGTGTACAAGTC
TCCTGGAAGGGAGCGTCGTAGAGGGTGAGAATCCCGTCTTTGACACGGACGA-CCA-GTGC--TATGTGATGCGCTCTCG
ACGAGTCGAGTTGTTTGGGAATGCAGCTCAAAATGGGTGGTAAATTCCATCTAAAGCTAAATACATGCGAGAGACCGATA
GCGAACAAGTACCGTGAGAGAAAGACGAAAAGAACTTTGGAAAGAGAGTTAAACAGTACGTGAAATTGCTGAAAGGGAAA
CGCTTGATGTCAGTCGCGTCGGCCGGGGATCAACCTT--GCT--TCTCGCTGG--GTGCAGTTCCTGGT-CGACGGGTCA
GCATCGGTTTCGGT-CGCCGTACAATGGCGAGGGGAACGTGGCACTCTCCG------GAGTGTG-TTATAGCCTTTCGTC
-GCATGCGGT-GGTTGGGATCGAGGAACTCAGCACGG-------CTTCGGCTTGTG---CTTAGGATGCTGGCATAATGG
CCTTAAGCGACCCGTCTTGAAACACGGACCAAGGAGTCTAACATGCCTGCGAGTGTTTGGGTGGC--AAACCCAAGCGCG
CAATGAAAGTGAAAGTCGAGACCTCTGT-CGTGGA-GGGCATCGACGCCCGGACCTGAGTCTTTGACA--AAGGATCTGC
GGTAGAGCATGTATGTTGGGACCCGAAAGATGGTGAACTATGCCTGAATAGGGTGAAGCCAGAGGAAACTCTGGTGGAGG
CTCGTAGCGATTCTGACGTGCAAATCGATCGTCGAATTTGGGTATANNNNNNNNNNNNNNNNNNNNNNNNNNNNNNNNNN
NNNNNNNNNNNNNNNNNNNNNNNNNNNNNNNNNNNNNNNNNNNNNNNNNNNNNNNNNNNNNNNNNNNNNNNNNNNNNNNN
NNNNNNNNNNNNNNNNNNNNNNNNNNNNNNNNNNNNNNNNNNNNNNNNNNNNNNNNNNNNNNNNNNNNNNNNNNNNNNNN
NNNNNNNNNNNNNNNNNNNNNNNNNNNNNNNNNNNNNNNNNNNNNNNNNNNNNNNNNNNNNNNNNNNNNNNNNNNNNNNN
NNNNNNNNNNNNNNNNNNNNNNNNNNNNNNNNNNNNNNNNNNNNNNNNNNNNNNNNNNNNNNNNNNNNNNNNNNNNNNNN
NNNNNNNNNNNNNNNNNNNNNNNNNNNNNNNNNNNNNNNNNNNNNNNNNNNNNNNNNNNNNNNNNNNNNNNNNNNNNNNN
NNNNNNNNNNNNNNNNNNNNNNNNNNNNNNNNNNNNNNNNNNNNNNNNNNNNNNNNNNNNNNNNNNNNNNNNNNNNNNNN
NNNNNNNNNNNNNNNNNNNNNNNNNNNNNNNNNNNNNNNNNNNNNNNNNNNNNNNNNNNNNNNNNNNNNNNNNNNNNNNN
NNNNNNNNNNNNNNNNNNNNNNNNNNNNNNNNNNNNNNNNNNNNNNNNNNNNNNNNNNNNNNNNNNNNNNNNNNNNNNNN
NNNNNNNNNNNNNNNNNNNNNNNNNNNNNNNNNNNNNNNNNNNNNNNNNNNNNNNNNNNNNNNNNNNNNNNNNNNNNNNN
NNNNNNNNNNNNNNNNNNNNNNNNNNNNNNNNNNNNNNNNNNNNNNNNNNNNNNNNNNNNNNNNNNNNNNNNNNNNNNNN
NNNNNNNNNNNNNNNNNNNNNNNNNNNNNNNNNNNNNNNNNNNNNNNNNNNNNNNNNNNNNNNNNNNNNNNNNNNNNNNN
NNNNNNNNNNNNNNNNNNNNNNNNNNNNNNNNNNNNNNNNNNNNNNNNNNNNNNNNNNNNNNNNNNNNNNNNNNNNNNNN
NNNNNNNNNNNNNNNNNNNNNNNNNNNNNNNNNNNNNNNNNNNNNNNNNNNNNNNNNNNNNNNNNNNNNNNNNNNNNNNN
NNNNNNNNNNNNNNNNNNNNNNNNNNNNNNNNNNNNNNNNNNNNNNNNNNNNNNNNNNNNNNNNNNNNNNNNNNNNNNNN
NNNNNNNNNNNNNNNNNNNNNNNNNNNNNNNNNNNNNNNNNNNNNNNNNNNNNNNNNNNNNNNNNNNNNNNNNNNNNNNN
NNNNNNNNNNNNNNNNNNNNNNNNNNNNNNNNNNNNNNNNNNNNNNNNNNNNNNNNNNNNNNNNNNNNNNNNNNNNNNNN
NNNNNNNNNNNNNNNNNNNNNNNNNNNNNNNNNNNNNNNNNNNNNNNNNNNNNNNNNNNNNNNNNNNNNNNNNNNNNNNN
NNNNNNNNNNN
>ITCV_1010
NNNNNNNNNNNNNNNNNNNNNNNNNNNNNNNNNNNNNNNNNNNNNNNNNNNNNNNNNNNNNNNNNNNNNNNNNNNNNNNN
NNNNNNNNNNNNNNNNNNNNNNNNNNNNNNNNNNNNNNNNNNNNNNNNNNNNNNNNNNNNNNNNNNNNNNNNNNNNNNNN
NNNNNNNNNNNNNNNNNNNNNNNNNNNNNNNNNNNNNNNNNNNNNNNNNNNNNNNNNNNNNNNNNNNNNNNNNNNNNNNN
NNNNNNNNNNNNNNNNNNNNNNNNNNNNNNNNNNNNNNNNNNNNNNNNNNNNNNNNNNNNNNNNNNNNNNNNNNNNNNNN
NNNNNNNNNNNNNNNNNNNNNNNNNNNNNNNNNNNNNNNNNNNNNNNNNNNNNNNNNNNNNNNNNNNNNNNNNNNNNNNN
NNNNNNNNNNNNNNNNNNNNNNNNNNNNNNNNNNNNNNNNNNNNNNNNNNNNNNNNNNNNNNNNNNNNNNNNNNNNNNNN
NNNNNNNNNNNNNNNNNNNNNNNNNNNNNNNNNNNNNNNNNNNNNNNNNNNNNNNNNNNNNNNNNNNNNNNNNNNNNNNN
NNNNNNNNNNNNNNNNNNNNNNNNNNNNNNNNNNNNNNNNNNNNNNNNNNNNNNNNNNNNNNNNNNNNNNNNNNNNNNNN
NNNNNNNNNNNNNNNNNNNNNNNNNNNNNNNNNNNNNNNNNNNNNNNNNNNNNNNNNNNNNNNNNNNNNNNNNNNNNNNN
NNNNNNNNNNNNNNNNNNNNNNNNNNNNNNNNNNNNNNNNNNNNNNNNNNNNNNNNNNNNNNNNNNNNNNNNNNNNNNNN
NNNNNNNNNNNNNNNNNNNNNNNNNNNNNCCGAGTTGTAATCTAGAGAAGCGTTTTCCGCGCT-GGACCGTGTACAAGTC
TCCTGGAAGGGAGCGTCATAGAGGGTGAGAATCCCGTCTTTGACACGGACGA-CCAAGTGC--TATGTGATGCGCTCTCG
ACGAGTCGAGTTGTTTGGGAATGCAGCTCAAAACGGGTGGTAAATTCCATCTAAAGCTAAATACAGGCGAGAGACCGATA
GCGAACAAGTACCGTGAGGGAAAGATGAAAAGAACTTTGGAAAGAGAGTTAAACAGTACGTGAAATTGCTGAAAGGGAAA
CGCTTGATGTCAGTCGCGTCGGCCGGGGATCAACCTT--GCT--TCTCGCTGG--GTGTACTTCCYGGT-CGACGGGTCA
GCATCGGTTTCGGT-CGCCGTACAATGGCGAGGGGAATGTGGCACCCTTCG------GGGTGTG-TTATAGCCTTTCGTC
-GTATGCGGT-GGTCGGGACCGAGGAACTCGGCACGG-------CTTCGGTCTGTG---CTTAGGATGCTGGCATAATGG
CCTTAAGCGACCCGTCTTGAAACACGGACCAAGGAGTCTAACATGCCTGCGAGTGTTTGGGTGGC--AAACCCAAGCGCG
AAATGAAAGTGAAAGTCGAGACCTCTGT-CGTGGA-GGGCATCGACGCCCGGACCTGAGTCTTTGACG--ACGGATCTGC
GGTAGAGCATGTATGTTGGGACCCGAAAGATGGTGAACTATGCCTGAATAGGGTGAAGCCAGAGGAAACTCTGGTGGAGG
CTCGTAGCGATTNNNNNNNNNNNNNNNNNNNNNNNNNNNNNNNNNNNNNNNNNNNNNNNNNNNNNNNNNNNNNNNNNNNN
NNNNNNNNNNNNNNNNNNNNNNNNNNNNNNNNNNNNNNNNNNNNNNNNNNNNNNNNNNNNNNNNNNNNNNNNNNNNNNNN
NNNNNNNNNNNNNNNNNNNNNNNNNNNNNNNNNNNNNNNNNNNNNNNNNNNNNNNNNNNNNNNNNNNNNNNNNNNNNNNN
NNNNNNNNNNNNNNNNNNNNNNNNNNNNNNNNNNNNNNNNNNNNNNNNNNNNNNNNNNNNNNNNNNNNNNNNNNNNNNNN
NNNNNNNNNNNNNNNNNNNNNNNNNNNNNNNNNNNNNNNNNNNNNNNNNNNNNNNNNNNNNNNNNNNNNNNNNNNNNNNN
NNNNNNNNNNNNNNNNNNNNNNNNNNNNNNNNNNNNNNNNNNNNNNNNNNNNNNNNNNNNNNNNNNNNNNNNNNNNNNNN
NNNNNNNNNNNNNNNNNNNNNNNNNNNNNNNNNNNNNNNNNNNNNNNNNNNNNNNNNNNNNNNNNNNNNNNNNNNNNNNN
NNNNNNNNNNNNNNNNNNNNNNNNNNNNNNNNNNNNNNNNNNNNNNNNNNNNNNNNNNNNNNNNNNNNNNNNNNNNNNNN
NNNNNNNNNNNNNNNNNNNNNNNNNNNNNNNNNNNNNNNNNNNNNNNNNNNNNNNNNNNNNNNNNNNNNNNNNNNNNNNN
NNNNNNNNNNNNNNNNNNNNNNNNNNNNNNNNNNNNNNNNNNNNNNNNNNNNNNNNNNNNNNNNNNNNNNNNNNNNNNNN
NNNNNNNNNNNNNNNNNNNNNNNNNNNNNNNNNNNNNNNNNNNNNNNNNNNNNNNNNNNNNNNNNNNNNNNNNNNNNNNN
NNNNNNNNNNNNNNNNNNNNNNNNNNNNNNNNNNNNNNNNNNNNNNNNNNNNNNNNNNNNNNNNNNNNNNNNNNNNNNNN
NNNNNNNNNNNNNNNNNNNNNNNNNNNNNNNNNNNNNNNNNNNNNNNNNNNNNNNNNNNNNNNNNNNNNNNNNNNNNNNN
NNNNNNNNNNNNNNNNNNNNNNNNNNNNNNNNNNNNNNNNNNNNNNNNNNNNNNNNNNNNNNNNNNNNNNNNNNNNNNNN
NNNNNNNNNNNNNNNNNNNNNNNNNNNNNNNNNNNNNNNNNNNNNNNNNNNNNNNNNNNNNNNNNNNNNNNNNNNNNNNN
NNNNNNNNNNNNNNNNNNNNNNNNNNNNNNNNNNNNNNNNNNNNNNNNNNNNNNNNNNNNNNNNNNNNNNNNNNNNNNNN
NNNNNNNNNNNNNNNNNNNNNNNNNNNNNNNNNNNNNNNNNNNNNNNNNNNNNNNNNNNNNNNNNNNNNNNNNNNNNNNN
NNNNNNNNNNNNNNNNNNNNNNNNNNNNNNNNNNNNNNNNNNNNNNNNNNNNNNNNNNNNNNNNNNNNNNNNNNNNNNNN
NNNNNNNNNNN
>IGB1422
CATTATCGAATTTCGAGGGAGGGGAGGGGAGGGGAAAAGATTGGGGAGGAAGGACTGTCGCTGGCTCTCTC-----GAGC
ATGTGC-ACGTCTTGCCTTT--TCGTTGAATCCCCTTCCTTTCTCTCGCATTTACCCACACACACCTGTGCACCCTTTGT
AGGCCCTCG-AAAGAGG-ATCTAT-GTTTTTCACATCACACCCCCAT----CGTATGTCCATAGAATGT-----------
------------------------GTATTAAATC---ATACAACGAATTCTCAACCATGCTTTGATTTGTTTTTCGAGGC
ATGGCTTGGA-GTTGGGAG---TTTGCTGGCGACGA---ATCGGT-CGTCGGCTCTCCTTAAATGCATTAGCAAT--GGG
--TGGGGCAAGTCT----TTTCGACGTGCACGGCCTT-TGACGTGATAA-------TGATCGTTGTGGCTGGA-GCGTTT
TGGG----------------ACATGCATGAAATCTG-TCCATGC-TTCC-AATCACCCCCTAGCTT--------AGGT-C
TGC---TTGGTTATTAG-TCGGTCGTGAGGCT-GGCGAACGTTGGGCAGGGACTGGCTTT----------TGTTTTCGAC
TTTCAGCAACGGATCTCTTGGCTCTCGCATCGATGAAGAACGCAGCGAATTGCGATAAGTAATGTGAATTGCAGATTTTC
AGTGAATCATCGAATCTTTGAACGCACCTTGCGCTCCTTGGTATTCCGAGGAGCATGCCTGTTTGAGTGTTATNNNNNNN
NNNNNNNNNNNNNNNNNNNNNNNNNNNNNNNNNNNNNNNNNNNNNNNNNNNNNNNNNNNNNNNNNNNNNNNNNNNNNNNN
NNNNNNNNNNNNNNNNNNNNNNNNNNNNNNNNNNNNNNNNNNNNNNNNNNNNNNNNNNNNNNNNNNNNNNNNNNNNNNNN
NNNNNNNNNNNNNNNNNNNNNNNNNNNNNNNNNNNNNNNNNNNNNNNNNNNNNNNNNNNNNNNNNNNNNNNNNNNNNNNN
NNNNNNNNNNNNNNNNNNNNNNNNNNNNNNNNNNNNNNNNNNNNNNNNNNNNNNNNNNNNNNNNNNNNNNNNNNNNNNNN
NNNNNNNNNNNNNNNNNNNNNNNNNNNNNNNNNNNNNNNNNNNNNNNNNNNNNNNNNNNNNNNNNNNNNNNNNNNNNNNN
NNNNNNNNNNNNNNNNNNNNNNNNNNNNNNNNNNNNNNNNNNNNNNNNNNNNNNNNNNNNNNNNNNNNNNNNNNNNNNNN
NNNNNNNNNNNNNNNNNNNNNNNNNNNNNNNNNNNNNNNNNNNNNNNNNNNNNNNNNNNNNNNNNNNNNNNNNNNNNNNN
NNNNNNNNNNNNNNNNNNNNNNNNNNNNNNNNNNNNNNNNNNNNNNNNNNNNNNNNNNNNNNNNNNNNNNNNNNNNNNNN
NNNNNNNNNNNNNNNNNNNNNNNNNNNNNNNNNNNNNNNNNNNNNNNNNNNNNNNNNNNNNNNNNNNNNNNNNNNNNNNN
NNNNNNNNNNNNNNNNNNNNNNNNNNNNNNNNNNNNNNNNNNNNNNNNNNNNNNNNNNNNNNNNNNNNNNNNNNNNNNNN
NNNNNNNNNNNNNNNNNNNNNNNNNNNNNNNNNNNNNNNNNNNNNNNNNNNNNNNNNNNNNNNNNNNNNNNNNNNNNNNN
NNNNNNNNNNNNNNNNNNNNNNNNNNNNNNNNNNNNNNNNNNNNNNNNNNNNNNNNNNNNNNNNNNNNNNNNNNNNNNNN
NNNNNNNNNNNNNNNNNNNNNNNNNNNNNNNNNNNNNNNNNNNNNNNNNNNNNNNNNNNNNNNNNNNNNNNNNNNNNNNN
NNNNNNNNNNNNNNNNNNNNNNNNNNNNNNNNNNNNNNNNNNNNNNNNNNNNNNNNNNNNNNNNNNNNNNNNNNNNNNNN
NNNNNNNNNNNNNNNNNNNNNNNNNNNNNNNNNNNNNNNNNNNNNNNNNNNNNNNNNNNNNNNNNNNNNNNNNNNNNNNN
NNNNNNNNNNNNNNNNNNNNNNNNNNNNNNNNNNNNNNNNNNNNNNNNNNNNNNNNNNNNNNNNNNNNNNNNNNNNNNNN
NNNNNNNNNNNNNNNNNNNNNNNNNNNNNNNNNNNNNNNNNNNNNNNNNNNNNNNNNNNNNNNNNNNNNNNNNNNNNNNN
NNNNNNNNNNNNNNNNNNNNNNNNNNNNNNNNNNNNNNNNNNNNNNNNNNNNNNNNNNNNNNNNNNNNNNNNNNNNNNNN
NNNNNNNNNNNNNNNNNNNNNNNNNNNNNNNNNNNNNNNNNNNNNNNNNNNNNNNNNNNNNNNNNNNNNNNNNNNNNNNN
NNNNNNNNNNNNNNNNNNNNNNNNNNNNNNNNNNNNNNNNNNNNNNNNNNNNNNNNNNNNNNNNNNNNNNNNNNNNNNNN
NNNNNNNNNNNNNNNNNNNNNNNNNNNNNNNNNNNNNNNNNNNNNNNNNNNNNNNNNNNNNNNNNNNNNNNNNNNNNNNN
NNNNNNNNNNNNNNNNNNNNNNNNNNNNNNNNNNNNNNNNNNNNNNNNNNNNNNNNNNNNNNNNNNNNNNNNNNNNNNNN
NNNNNNNNNNNNNNNNNNNNNNNNNNNNNNNNNNNNNNNNNNNNNNNNNNNNNNNNNNNNNNNNNNNNNNNNNNNNNNNN
NNNNNNNNNNNNNNNNNNNNNNNNNNNNNNNNNNNNNNNNNNNNNNNNNNNNNNNNNNNNNNNNNNNNNNNNNNNNNNNN
NNNNNNNNNNNNNNNNNNNNNNNNNNNNNNNNNNNNNNNNNNNNNNNNNNNNNNNNNNNNNNNNNNNNNNNNNNNNNNNN
NNNNNNNNNNNNNNNNNNNNNNNNNNNNNNNNNNNNNNNNNNNNNNNNNNNNNNNNNNNNNNNNNNNNNNNNNNNNNNNN
NNNNNNNNNNNNNNNNNNNNNNNNNNNNNNNNNNNNNNNNNNNNNNNNNNNNNNNNNNNNNNNNNNNNNNNNNNNNNNNN
NNNNNNNNNNNNNNNNNNNNNNNNNNNNNNNNNNNNNNNNNNNNNNNNNNNNNNNNNNNNNNNNNNNNNNNNNNNNNNNN
NNNNNNNNNNN
>IGB1667
CATNATCGAATTTCGAGGGA-----GGGGAGGGGAAAAGATTGGGGAGGAAGGACTGTCGCTGGCTCTCTC-----GAGC
ATGTGC-ACGTCTTGCCTTT--TCGTTGAATCCCCTTCCTTTCTCTCGCATTTACCCACACACACCTGTGCACCCTTTGT
AGGCCCTCG-AAAGAGG-ATCTAT-GTTTTTCACATCACACCCCCAT----CGTATGTCCATAGAATGT-----------
------------------------GTATTAAATC---ATACAACGAATTCTCAACCATGCTTTGATTTGTTTTTCGAGGC
ATGGCTTGGA-GTTGGGAG---TTTGCTGGCGACGA---ATCGGT-CGTCGGCTCTCCTTAAATGCATTAGCAAT--GGG
--TGGGGCAAGTCT----TTTCGACGTGCACGGCCTT-TGACGTGATAA-------TGATCGTTGTGGCTGGA-GCGTTT
TGGG----------------ACATGCATGAAATCTG-TCCATGC-TTCC-AATCACCCCCTAGCTT--------AGGT-C
TGC---TTGGTTATTAG-TCGGTCGTGAGGCT-GGCGAACGTTGGGCAGGGACTGGCTTT----------TGTTTTCGAC
TTTCAGCAACGGATCTCTTGGCTCTCGCATCGATGAAGAACGCAGCGAATTGCGATAAGTAATGTGAATTGCAGATTTTC
AGTGAATCATCGAATCTTTGAACGCACCTTGCGCTCCTTGGTATTCCGAGGAGCATGCCTGTTTGAGTGTTATNNNNNNN
NNNNNNNNNNNNNNNNNNNNNNNNNNNNNNNNNNNNNNNNNNNNNNNNNNNNNNNNNNNNNNNNNNNNNNNNNNNNNNNN
NNNNNNNNNNNNNNNNNNNNNNNNNNNNNNNNNNNNNNNNNNNNNNNNNNNNNNNNNNNNNNNNNNNNNNNNNNNNNNNN
NNNNNNNNNNNNNNNNNNNNNNNNNNNNNNNNNNNNNNNNNNNNNNNNNNNNNNNNNNNNNNNNNNNNNNNNNNNNNNNN
NNNNNNNNNNNNNNNNNNNNNNNNNNNNNNNNNNNNNNNNNNNNNNNNNNNNNNNNNNNNNNNNNNNNNNNNNNNNNNNN
NNNNNNNNNNNNNNNNNNNNNNNNNNNNNNNNNNNNNNNNNNNNNNNNNNNNNNNNNNNNNNNNNNNNNNNNNNNNNNNN
NNNNNNNNNNNNNNNNNNNNNNNNNNNNNNNNNNNNNNNNNNNNNNNNNNNNNNNNNNNNNNNNNNNNNNNNNNNNNNNN
NNNNNNNNNNNNNNNNNNNNNNNNNNNNNNNNNNNNNNNNNNNNNNNNNNNNNNNNNNNNNNNNNNNNNNNNNNNNNNNN
NNNNNNNNNNNNNNNNNNNNNNNNNNNNNNNNNNNNNNNNNNNNNNNNNNNNNNNNNNNNNNNNNNNNNNNNNNNNNNNN
NNNNNNNNNNNNNNNNNNNNNNNNNNNNNNNNNNNNNNNNNNNNNNNNNNNNNNNNNNNNNNNNNNNNNNNNNNNNNNNN
NNNNNNNNNNNNNNNNNNNNNNNNNNNNNNNNNNNNNNNNNNNNNNNNNNNNNNNNNNNNNNNNNNNNNNNNNNNNNNNN
NNNNNNNNNNNNNNNNNNNNNNNNNNNNNNNNNNNNNNNNNNNNNNNNNNNNNNNNNNNNNNNNNNNNNNNNNNNNNNNN
NNNNNNNNNNNNNNNNNNNNNNNNNNNNNNNNNNNNNNNNNNNNNNNNNNNNNNNNNNNNNNNNNNNNNNNNNNNNNNNN
NNNNNNNNNNNNNNNNNNNNNNNNNNNNNNNNNNNNNNNNNNNNNNNNNNNNNNNNNNNNNNNNNNNNNNNNNNNNNNNN
NNNNNNNNNNNNNNNNNNNNNNNNNNNNNNNNNNNNNNNNNNNNNNNNNNNNNNNNNNNNNNNNNNNNNNNNNNNNNNNN
NNNNNNNNNNNNNNNNNNNNNNNNNNNNNNNNNNNNNNNNNNNNNNNNNNNNNNNNNNNNNNNNNNNNNNNNNNNNNNNN
NNNNNNNNNNNNNNNNNNNNNNNNNNNNNNNNNNNNNNNNNNNNNNNNNNNNNNNNNNNNNNNNNNNNNNNNNNNNNNNN
NNNNNNNNNNNNNNNNNNNNNNNNNNNNNNNNNNNNNNNNNNNNNNNNNNNNNNNNNNNNNNNNNNNNNNNNNNNNNNNN
NNNNNNNNNNNNNNNNNNNNNNNNNNNNNNNNNNNNNNNNNNNNNNNNNNNNNNNNNNNNNNNNNNNNNNNNNNNNNNNN
NNNNNNNNNNNNNNNNNNNNNNNNNNNNNNNNNNNNNNNNNNNNNNNNNNNNNNNNNNNNNNNNNNNNNNNNNNNNNNNN
NNNNNNNNNNNNNNNNNNNNNNNNNNNNNNNNNNNNNNNNNNNNNNNNNNNNNNNNNNNNNNNNNNNNNNNNNNNNNNNN
NNNNNNNNNNNNNNNNNNNNNNNNNNNNNNNNNNNNNNNNNNNNNNNNNNNNNNNNNNNNNNNNNNNNNNNNNNNNNNNN
NNNNNNNNNNNNNNNNNNNNNNNNNNNNNNNNNNNNNNNNNNNNNNNNNNNNNNNNNNNNNNNNNNNNNNNNNNNNNNNN
NNNNNNNNNNNNNNNNNNNNNNNNNNNNNNNNNNNNNNNNNNNNNNNNNNNNNNNNNNNNNNNNNNNNNNNNNNNNNNNN
NNNNNNNNNNNNNNNNNNNNNNNNNNNNNNNNNNNNNNNNNNNNNNNNNNNNNNNNNNNNNNNNNNNNNNNNNNNNNNNN
NNNNNNNNNNNNNNNNNNNNNNNNNNNNNNNNNNNNNNNNNNNNNNNNNNNNNNNNNNNNNNNNNNNNNNNNNNNNNNNN
NNNNNNNNNNNNNNNNNNNNNNNNNNNNNNNNNNNNNNNNNNNNNNNNNNNNNNNNNNNNNNNNNNNNNNNNNNNNNNNN
NNNNNNNNNNNNNNNNNNNNNNNNNNNNNNNNNNNNNNNNNNNNNNNNNNNNNNNNNNNNNNNNNNNNNNNNNNNNNNNN
NNNNNNNNNNNNNNNNNNNNNNNNNNNNNNNNNNNNNNNNNNNNNNNNNNNNNNNNNNNNNNNNNNNNNNNNNNNNNNNN
NNNNNNNNNNN
>IGB1673
CATTATCGAATTTCGAGGGA-----GGGGAGGGGAAAAGATTGGGGAGGAAGGACTGTCGCTGGCTCTCTC-----GAGC
ATGTGC-ACGTCTTGCCTTT--TCGTTGAATCCCCTTCCTTTCTCTCGCATTTACCCACACACACCTGTGCACCCTTTGT
AGGCCCTCG-AAAGAGG-ATCTAT-GTTTTTCACATCACACCCCCAT----CGTATGTCCATAGAATGT-----------
------------------------GTATTAAATC---ATACAACGAATTCTCAACCATGCTTTGATTTGTTTTTCGAGGC
ATGGCTTGGA-GTTGGGAG---TTTGCTGGCGACGA---ATCGGT-CGTCGGCTCTCCTTAAATGCATTAGCAAT--GGG
--TGGGGCAAGTCT----TTTCGACGTGCACGGCCTT-TGACGTGATAA-------TGATCGTTGTGGCTGGA-GCGTTT
TGGG----------------ACATGCATGAAATCTG-TCCATGC-TTCC-AATCACCCCCTAGCTT--------AGGT-C
TGC---TTGGTTATTAG-TCGGTCGTGAGGCT-GGCGAACGTTGGGCAGGGACTGGCTTT----------TGTTTTCGAC
TTTCAGCAACGGATCTCTTGGCTCTCGCATCGATGAAGAACGCAGCGAATTGCGATAAGTAATGTGAATTGCAGATTTTC
AGTGAATCATCGAATCTTTGAACGCACCTTGCGCTCCTTGGTATTCCGAGGAGCATGCCTGTTTGAGTGTTATNNNNNNN
NNNNNNNNNNNNNNNNNNNNNNNNNNNNNNNNNNNNNNNNNNNNNNNNNNNNNNNNNNNNNNNNNNNNNNNNNNNNNNNN
NNNNNNNNNNNNNNNNNNNNNNNNNNNNNNNNNNNNNNNNNNNNNNNNNNNNNNNNNNNNNNNNNNNNNNNNNNNNNNNN
NNNNNNNNNNNNNNNNNNNNNNNNNNNNNNNNNNNNNNNNNNNNNNNNNNNNNNNNNNNNNNNNNNNNNNNNNNNNNNNN
NNNNNNNNNNNNNNNNNNNNNNNNNNNNNNNNNNNNNNNNNNNNNNNNNNNNNNNNNNNNNNNNNNNNNNNNNNNNNNNN
NNNNNNNNNNNNNNNNNNNNNNNNNNNNNNNNNNNNNNNNNNNNNNNNNNNNNNNNNNNNNNNNNNNNNNNNNNNNNNNN
NNNNNNNNNNNNNNNNNNNNNNNNNNNNNNNNNNNNNNNNNNNNNNNNNNNNNNNNNNNNNNNNNNNNNNNNNNNNNNNN
NNNNNNNNNNNNNNNNNNNNNNNNNNNNNNNNNNNNNNNNNNNNNNNNNNNNNNNNNNNNNNNNNNNNNNNNNNNNNNNN
NNNNNNNNNNNNNNNNNNNNNNNNNNNNNNNNNNNNNNNNNNNNNNNNNNNNNNNNNNNNNNNNNNNNNNNNNNNNNNNN
NNNNNNNNNNNNNNNNNNNNNNNNNNNNNNNNNNNNNNNNNNNNNNNNNNNNNNNNNNNNNNNNNNNNNNNNNNNNNNNN
NNNNNNNNNNNNNNNNNNNNNNNNNNNNNNNNNNNNNNNNNNNNNNNNNNNNNNNNNNNNNNNNNNNNNNNNNNNNNNNN
NNNNNNNNNNNNNNNNNNNNNNNNNNNNNNNNNNNNNNNNNNNNNNNNNNNNNNNNNNNNNNNNNNNNNNNNNNNNNNNN
NNNNNNNNNNNNNNNNNNNNNNNNNNNNNNNNNNNNNNNNNNNNNNNNNNNNNNNNNNNNNNNNNNNNNNNNNNNNNNNN
NNNNNNNNNNNNNNNNNNNNNNNNNNNNNNNNNNNNNNNNNNNNNNNNNNNNNNNNNNNNNNNNNNNNNNNNNNNNNNNN
NNNNNNNNNNNNNNNNNNNNNNNNNNNNNNNNNNNNNNNNNNNNNNNNNNNNNNNNNNNNNNNNNNNNNNNNNNNNNNNN
NNNNNNNNNNNNNNNNNNNNNNNNNNNNNNNNNNNNNNNNNNNNNNNNNNNNNNNNNNNNNNNNNNNNNNNNNNNNNNNN
NNNNNNNNNNNNNNNNNNNNNNNNNNNNNNNNNNNNNNNNNNNNNNNNNNNNNNNNNNNNNNNNNNNNNNNNNNNNNNNN
NNNNNNNNNNNNNNNNNNNNNNNNNNNNNNNNNNNNNNNNNNNNNNNNNNNNNNNNNNNNNNNNNNNNNNNNNNNNNNNN
NNNNNNNNNNNNNNNNNNNNNNNNNNNNNNNNNNNNNNNNNNNNNNNNNNNNNNNNNNNNNNNNNNNNNNNNNNNNNNNN
NNNNNNNNNNNNNNNNNNNNNNNNNNNNNNNNNNNNNNNNNNNNNNNNNNNNNNNNNNNNNNNNNNNNNNNNNNNNNNNN
NNNNNNNNNNNNNNNNNNNNNNNNNNNNNNNNNNNNNNNNNNNNNNNNNNNNNNNNNNNNNNNNNNNNNNNNNNNNNNNN
NNNNNNNNNNNNNNNNNNNNNNNNNNNNNNNNNNNNNNNNNNNNNNNNNNNNNNNNNNNNNNNNNNNNNNNNNNNNNNNN
NNNNNNNNNNNNNNNNNNNNNNNNNNNNNNNNNNNNNNNNNNNNNNNNNNNNNNNNNNNNNNNNNNNNNNNNNNNNNNNN
NNNNNNNNNNNNNNNNNNNNNNNNNNNNNNNNNNNNNNNNNNNNNNNNNNNNNNNNNNNNNNNNNNNNNNNNNNNNNNNN
NNNNNNNNNNNNNNNNNNNNNNNNNNNNNNNNNNNNNNNNNNNNNNNNNNNNNNNNNNNNNNNNNNNNNNNNNNNNNNNN
NNNNNNNNNNNNNNNNNNNNNNNNNNNNNNNNNNNNNNNNNNNNNNNNNNNNNNNNNNNNNNNNNNNNNNNNNNNNNNNN
NNNNNNNNNNNNNNNNNNNNNNNNNNNNNNNNNNNNNNNNNNNNNNNNNNNNNNNNNNNNNNNNNNNNNNNNNNNNNNNN
NNNNNNNNNNNNNNNNNNNNNNNNNNNNNNNNNNNNNNNNNNNNNNNNNNNNNNNNNNNNNNNNNNNNNNNNNNNNNNNN
NNNNNNNNNNNNNNNNNNNNNNNNNNNNNNNNNNNNNNNNNNNNNNNNNNNNNNNNNNNNNNNNNNNNNNNNNNNNNNNN
NNNNNNNNNNN
>IGB1682
CATTATCGAACTTCAAGGGA-------------AGGGAAGACGAGAGTGAAGT-CTGTCGCTGGCTCGCTC-----GAGC
ATGTGC-ACGTCTTCGTTCN--TTGTCGA-------CCCCTTCTCTCACACAA-----CACACACCTGTGCACTCATTGT
AGGCCCTCG-AAAGAGG-ATCTAC-GTTTTTCACATCACACCCTTAT----CGTATGTCCATAGAATGT----AAT----
-----------------------------AAATC---ATACAACGAATTCTCAACCATGCTTTGATTGATTTC--GAGGC
ATGGCTTGGACTTTGGGAG--CC-TGCCGGCG----------AT--CGTCGGCTCTCCTGAAATGCATTAGCAAT---GG
--GTGGGCAYGT------CTTTGACGTGCACGGCCTT-CGACGTGATAA-------TGATCGTCGTGGCTGGA-GCGTCT
TTTGG--------------GACATGCATGAAATCCA-TCCTTGC-TTAC------AATACCAGCTT--------AGGT-T
GGC--TTTGGCTATTAG-TCGGTCGTGAGGCT-GACGAACGTCGG----G---------------GCAGACTATTTCGAC
TTTCAGCAACGGATCTCTTGGCTCTCGCATCGATGAAGAACGCAGCGAATTGCGATAAGTAATGTGAATTGCAGATTTTC
AGTGAATCATCGAATCTTTGAACGCACCTTGCGCTCCTTGGTATTCCGAGGAGCATGCCTGTTTGAGTGTCATNNNNNNN
NNNNNNNNNNNNNNNNNNNNNNNNNNNNNNNNNNNNNNNNNNNNNNNNNNNNNNNNNNNNNNNNNNNNNNNNNNNNNNNN
NNNNNNNNNNNNNNNNNNNNNNNNNNNNNNNNNNNNNNNNNNNNNNNNNNNNNNNNNNNNNNNNNNNNNNNNNNNNNNNN
NNNNNNNNNNNNNNNNNNNNNNNNNNNNNNNNNNNNNNNNNNNNNNNNNNNNNNNNNNNNNNNNNNNNNNNNNNNNNNNN
NNNNNNNNNNNNNNNNNNNNNNNNNNNNNNNNNNNNNNNNNNNNNNNNNNNNNNNNNNNNNNNNNNNNNNNNNNNNNNNN
NNNNNNNNNNNNNNNNNNNNNNNNNNNNNNNNNNNNNNNNNNNNNNNNNNNNNNNNNNNNNNNNNNNNNNNNNNNNNNNN
NNNNNNNNNNNNNNNNNNNNNNNNNNNNNNNNNNNNNNNNNNNNNNNNNNNNNNNNNNNNNNNNNNNNNNNNNNNNNNNN
NNNNNNNNNNNNNNNNNNNNNNNNNNNNNNNNNNNNNNNNNNNNNNNNNNNNNNNNNNNNNNNNNNNNNNNNNNNNNNNN
NNNNNNNNNNNNNNNNNNNNNNNNNNNNNNNNNNNNNNNNNNNNNNNNNNNNNNNNNNNNNNNNNNNNNNNNNNNNNNNN
NNNNNNNNNNNNNNNNNNNNNNNNNNNNNNNNNNNNNNNNNNNNNNNNNNNNNNNNNNNNNNNNNNNNNNNNNNNNNNNN
NNNNNNNNNNNNNNNNNNNNNNNNNNNNNNNNNNNNNNNNNNNNNNNNNNNNNNNNNNNNNNNNNNNNNNNNNNNNNNNN
NNNNNNNNNNNNNNNNNNNNNNNNNNNNNNNNNNNNNNNNNNNNNNNNNNNNNNNNNNNNNNNNNNNNNNNNNNNNNNNN
NNNNNNNNNNNNNNNNNNNNNNNNNNNNNNNNNNNNNNNNNNNNNNNNNNNNNNNNNNNNNNNNNNNNNNNNNNNNNNNN
NNNNNNNNNNNNNNNNNNNNNNNNNNNNNNNNNNNNNNNNNNNNNNNNNNNNNNNNNNNNNNNNNNNNNNNNNNNNNNNN
NNNNNNNNNNNNNNNNNNNNNNNNNNNNNNNNNNNNNNNNNNNNNNNNNNNNNNNNNNNNNNNNNNNNNNNNNNNNNNNN
NNNNNNNNNNNNNNNNNNNNNNNNNNNNNNNNNNNNNNNNNNNNNNNNNNNNNNNNNNNNNNNNNNNNNNNNNNNNNNNN
NNNNNNNNNNNNNNNNNNNNNNNNNNNNNNNNNNNNNNNNNNNNNNNNNNNNNNNNNNNNNNNNNNNNNNNNNNNNNNNN
NNNNNNNNNNNNNNNNNNNNNNNNNNNNNNNNNNNNNNNNNNNNNNNNNNNNNNNNNNNNNNNNNNNNNNNNNNNNNNNN
NNNNNNNNNNNNNNNNNNNNNNNNNNNNNNNNNNNNNNNNNNNNNNNNNNNNNNNNNNNNNNNNNNNNNNNNNNNNNNNN
NNNNNNNNNNNNNNNNNNNNNNNNNNNNNNNNNNNNNNNNNNNNNNNNNNNNNNNNNNNNNNNNNNNNNNNNNNNNNNNN
NNNNNNNNNNNNNNNNNNNNNNNNNNNNNNNNNNNNNNNNNNNNNNNNNNNNNNNNNNNNNNNNNNNNNNNNNNNNNNNN
NNNNNNNNNNNNNNNNNNNNNNNNNNNNNNNNNNNNNNNNNNNNNNNNNNNNNNNNNNNNNNNNNNNNNNNNNNNNNNNN
NNNNNNNNNNNNNNNNNNNNNNNNNNNNNNNNNNNNNNNNNNNNNNNNNNNNNNNNNNNNNNNNNNNNNNNNNNNNNNNN
NNNNNNNNNNNNNNNNNNNNNNNNNNNNNNNNNNNNNNNNNNNNNNNNNNNNNNNNNNNNNNNNNNNNNNNNNNNNNNNN
NNNNNNNNNNNNNNNNNNNNNNNNNNNNNNNNNNNNNNNNNNNNNNNNNNNNNNNNNNNNNNNNNNNNNNNNNNNNNNNN
NNNNNNNNNNNNNNNNNNNNNNNNNNNNNNNNNNNNNNNNNNNNNNNNNNNNNNNNNNNNNNNNNNNNNNNNNNNNNNNN
NNNNNNNNNNNNNNNNNNNNNNNNNNNNNNNNNNNNNNNNNNNNNNNNNNNNNNNNNNNNNNNNNNNNNNNNNNNNNNNN
NNNNNNNNNNNNNNNNNNNNNNNNNNNNNNNNNNNNNNNNNNNNNNNNNNNNNNNNNNNNNNNNNNNNNNNNNNNNNNNN
NNNNNNNNNNNNNNNNNNNNNNNNNNNNNNNNNNNNNNNNNNNNNNNNNNNNNNNNNNNNNNNNNNNNNNNNNNNNNNNN
NNNNNNNNNNN
>iNaturalist_13923264
CATTATTGAATTTCGAGGAG--------TAAGGAAAAATGAAGAGAGTGTAGGATTGTCGCTGGCTTCATA-ACTGAAGC
ATGTGC-ACGTCTTCTTTCTTTTCTTTGA--------TTCTTCTCTTCTTATAATACATTTACACCTGTGCACCTATTGT
AGGCCCTCGAAAAGAGGGACCTATGTTTTTTCACATCACACCCCCTCA--TCGTATGTCTATAGAATGT----GCTC---
---------------------TTTCGAGAAAATCAT-ATACAATGAATTCTCAACCATACCTTGATTTATTTCA-AGGGC
ATGGCTTGGACTTTGGGGGGAGTCTGCTGGTGATGGTGAATCTGT-TGTCAGCTCTCCTGAAATGCATTAGCAAATGCGG
--GTGGGCACACAAGT-CTTTTGACGTGTACGGCCTTTTGACGTGATAAAATTGTAATCTTGTCGTGGCTGGA-GCGTAG
GAGAAAAGACTTGCATGGGAAAATAAACCCAACCCATTCCATGC-TTCT-AAAT-ATTTCYAGACACTACCCTAAAAG-T
CCT-GTCCATCTACTAG-TCGGTCGAAATGCT-GACGAACGTGTGGCAAGGC----TTTTTTGGTTTTGTCATTTCTTGC
TTTCAGCAATGGATCTCTTGGCTCTCGCATCGATGAAGAACGCAGCGAATTGCGATAAGTAATGTGAATTGCAGATTTTC
AGTGAATCATCGAATCTTTGAACGCACCTTGCGCTCCTTGGTATTCCGAGGAGCATGCCTGTTTGAGTGTCATNNNNNNN
NNNNNNNNNNNNNNNNNNNNNNNNNNNNNNNNNNNNNNNNNNNNNNNNNNNNNNNNNNNNNNNNNNNNNNNNNNNNNNNN
NNNNNNNNNNNNNNNNNNNNNNNNNNNNNNNNNNNNNNNNNNNNNNNNNNNNNNNNNNNNNNNNNNNNNNNNNNNNNNNN
NNNNNNNNNNNNNNNNNNNNNNNNNNNNNNNNNNNNNNNNNNNNNNNNNNNNNNNNNNNNNNNNNNNNNNNNNNNNNNNN
NNNNNNNNNNNNNNNNNNNNNNNNNNNNNNNNNNNNNNNNNNNNNNNNNNNNNNNNNNNNNNNNNNNNNNNNNNNNNNNN
NNNNNNNNNNNNNNNNNNNNNNNNNNNNNNNNNNNNNNNNNNNNNNNNNNNNNNNNNNNNNNNNNNNNNNNNNNNNNNNN
NNNNNNNNNNNNNNNNNNNNNNNNNNNNNNNNNNNNNNNNNNNNNNNNNNNNNNNNNNNNNNNNNNNNNNNNNNNNNNNN
NNNNNNNNNNNNNNNNNNNNNNNNNNNNNNNNNNNNNNNNNNNNNNNNNNNNNNNNNNNNNNNNNNNNNNNNNNNNNNNN
NNNNNNNNNNNNNNNNNNNNNNNNNNNNNNNNNNNNNNNNNNNNNNNNNNNNNNNNNNNNNNNNNNNNNNNNNNNNNNNN
NNNNNNNNNNNNNNNNNNNNNNNNNNNNNNNNNNNNNNNNNNNNNNNNNNNNNNNNNNNNNNNNNNNNNNNNNNNNNNNN
NNNNNNNNNNNNNNNNNNNNNNNNNNNNNNNNNNNNNNNNNNNNNNNNNNNNNNNNNNNNNNNNNNNNNNNNNNNNNNNN
NNNNNNNNNNNNNNNNNNNNNNNNNNNNNNNNNNNNNNNNNNNNNNNNNNNNNNNNNNNNNNNNNNNNNNNNNNNNNNNN
NNNNNNNNNNNNNNNNNNNNNNNNNNNNNNNNNNNNNNNNNNNNNNNNNNNNNNNNNNNNNNNNNNNNNNNNNNNNNNNN
NNNNNNNNNNNNNNNNNNNNNNNNNNNNNNNNNNNNNNNNNNNNNNNNNNNNNNNNNNNNNNNNNNNNNNNNNNNNNNNN
NNNNNNNNNNNNNNNNNNNNNNNNNNNNNNNNNNNNNNNNNNNNNNNNNNNNNNNNNNNNNNNNNNNNNNNNNNNNNNNN
NNNNNNNNNNNNNNNNNNNNNNNNNNNNNNNNNNNNNNNNNNNNNNNNNNNNNNNNNNNNNNNNNNNNNNNNNNNNNNNN
NNNNNNNNNNNNNNNNNNNNNNNNNNNNNNNNNNNNNNNNNNNNNNNNNNNNNNNNNNNNNNNNNNNNNNNNNNNNNNNN
NNNNNNNNNNNNNNNNNNNNNNNNNNNNNNNNNNNNNNNNNNNNNNNNNNNNNNNNNNNNNNNNNNNNNNNNNNNNNNNN
NNNNNNNNNNNNNNNNNNNNNNNNNNNNNNNNNNNNNNNNNNNNNNNNNNNNNNNNNNNNNNNNNNNNNNNNNNNNNNNN
NNNNNNNNNNNNNNNNNNNNNNNNNNNNNNNNNNNNNNNNNNNNNNNNNNNNNNNNNNNNNNNNNNNNNNNNNNNNNNNN
NNNNNNNNNNNNNNNNNNNNNNNNNNNNNNNNNNNNNNNNNNNNNNNNNNNNNNNNNNNNNNNNNNNNNNNNNNNNNNNN
NNNNNNNNNNNNNNNNNNNNNNNNNNNNNNNNNNNNNNNNNNNNNNNNNNNNNNNNNNNNNNNNNNNNNNNNNNNNNNNN
NNNNNNNNNNNNNNNNNNNNNNNNNNNNNNNNNNNNNNNNNNNNNNNNNNNNNNNNNNNNNNNNNNNNNNNNNNNNNNNN
NNNNNNNNNNNNNNNNNNNNNNNNNNNNNNNNNNNNNNNNNNNNNNNNNNNNNNNNNNNNNNNNNNNNNNNNNNNNNNNN
NNNNNNNNNNNNNNNNNNNNNNNNNNNNNNNNNNNNNNNNNNNNNNNNNNNNNNNNNNNNNNNNNNNNNNNNNNNNNNNN
NNNNNNNNNNNNNNNNNNNNNNNNNNNNNNNNNNNNNNNNNNNNNNNNNNNNNNNNNNNNNNNNNNNNNNNNNNNNNNNN
NNNNNNNNNNNNNNNNNNNNNNNNNNNNNNNNNNNNNNNNNNNNNNNNNNNNNNNNNNNNNNNNNNNNNNNNNNNNNNNN
NNNNNNNNNNNNNNNNNNNNNNNNNNNNNNNNNNNNNNNNNNNNNNNNNNNNNNNNNNNNNNNNNNNNNNNNNNNNNNNN
NNNNNNNNNNNNNNNNNNNNNNNNNNNNNNNNNNNNNNNNNNNNNNNNNNNNNNNNNNNNNNNNNNNNNNNNNNNNNNNN
NNNNNNNNNNN
>iNaturalist_180267242
CATTATTGAATTTCGAGGAG--------TAAGGAAAAATGAAGAGAGTGTAGGATTGTCGCTGGCTTCATA-ACTGAAGC
ATGTGC-ACGTCTTCTTTCTTTTCTTTGA--------TTCTTCTCTTCTTATAATACATTTACACCTGTGCACCTATTGT
AGGCCCTCGAAAAGAGGGACCTATGTTTTTTCACATCACACCCCCTCA--TCGTATGTCTATAGAATGT----GCTC---
---------------------TTTCGAGAAAATCAT-ATACAATGAATTCTCAACCATACCTTGATTTATTTCA-AGGGC
ATGGCTTGGACTTTGGGGGGAGTCTGCTGGTGATGGTGAATCTGT-TGTCAGCTCTCCTGAAATGCATTAGCAAATGCGG
--GTGGGCACACAAGT-CTTTTGACGTGTACGGCCTTTTGACGTGATAAAATTGTAATCTTGTCGTGGCTGGA-GCGTAG
GAGAAAAGACTTGCATGGGAAAATAAACCCAACCCATTCCATGC-TTCT-AAAT-ATTTCCAGACACTACCCTAAAAG-T
CCT-GTCCATCTACTAG-TCGGTCGAAATGCT-GACGAACGTGTGGCAAGGC----TTTTTTGGTTTTGTCATTTCTTGC
TTTCAGCAATGGATCTCTTGGCTCTCGCATCGATGAAGAACGCAGCGAATTGCGATAAGTAATGTGAATTGCAGATTTTC
AGTGAATCATCGAATCTTTGAACGCACCTTGCGCTCCTTGGTATTCCGAGGAGCATGCCTGTTTGAGTGTCATNNNNNNN
NNNNNNNNNNNNNNNNNNNNNNNNNNNNNNNNNNNNNNNNNNNNNNNNNNNNNNNNNNNNNNNNNNNNNNNNNNNNNNNN
NNNNNNNNNNNNNNNNNNNNNNNNNNNNNNNNNNNNNNNNNNNNNNNNNNNNNNNNNNNNNNNNNNNNNNNNNNNNNNNN
NNNNNNNNNNNNNNNNNNNNNNNNNNNNNNNNNNNNNNNNNNNNNNNNNNNNNNNNNNNNNNNNNNNNNNNNNNNNNNNN
NNNNNNNNNNNNNNNNNNNNNNNNNNNNNNNNNNNNNNNNNNNNNNNNNNNNNNNNNNNNNNNNNNNNNNNNNNNNNNNN
NNNNNNNNNNNNNNNNNNNNNNNNNNNNNNNNNNNNNNNNNNNNNNNNNNNNNNNNNNNNNNNNNNNNNNNNNNNNNNNN
NNNNNNNNNNNNNNNNNNNNNNNNNNNNNNNNNNNNNNNNNNNNNNNNNNNNNNNNNNNNNNNNNNNNNNNNNNNNNNNN
NNNNNNNNNNNNNNNNNNNNNNNNNNNNNNNNNNNNNNNNNNNNNNNNNNNNNNNNNNNNNNNNNNNNNNNNNNNNNNNN
NNNNNNNNNNNNNNNNNNNNNNNNNNNNNNNNNNNNNNNNNNNNNNNNNNNNNNNNNNNNNNNNNNNNNNNNNNNNNNNN
NNNNNNNNNNNNNNNNNNNNNNNNNNNNNNNNNNNNNNNNNNNNNNNNNNNNNNNNNNNNNNNNNNNNNNNNNNNNNNNN
NNNNNNNNNNNNNNNNNNNNNNNNNNNNNNNNNNNNNNNNNNNNNNNNNNNNNNNNNNNNNNNNNNNNNNNNNNNNNNNN
NNNNNNNNNNNNNNNNNNNNNNNNNNNNNNNNNNNNNNNNNNNNNNNNNNNNNNNNNNNNNNNNNNNNNNNNNNNNNNNN
NNNNNNNNNNNNNNNNNNNNNNNNNNNNNNNNNNNNNNNNNNNNNNNNNNNNNNNNNNNNNNNNNNNNNNNNNNNNNNNN
NNNNNNNNNNNNNNNNNNNNNNNNNNNNNNNNNNNNNNNNNNNNNNNNNNNNNNNNNNNNNNNNNNNNNNNNNNNNNNNN
NNNNNNNNNNNNNNNNNNNNNNNNNNNNNNNNNNNNNNNNNNNNNNNNNNNNNNNNNNNNNNNNNNNNNNNNNNNNNNNN
NNNNNNNNNNNNNNNNNNNNNNNNNNNNNNNNNNNNNNNNNNNNNNNNNNNNNNNNNNNNNNNNNNNNNNNNNNNNNNNN
NNNNNNNNNNNNNNNNNNNNNNNNNNNNNNNNNNNNNNNNNNNNNNNNNNNNNNNNNNNNNNNNNNNNNNNNNNNNNNNN
NNNNNNNNNNNNNNNNNNNNNNNNNNNNNNNNNNNNNNNNNNNNNNNNNNNNNNNNNNNNNNNNNNNNNNNNNNNNNNNN
NNNNNNNNNNNNNNNNNNNNNNNNNNNNNNNNNNNNNNNNNNNNNNNNNNNNNNNNNNNNNNNNNNNNNNNNNNNNNNNN
NNNNNNNNNNNNNNNNNNNNNNNNNNNNNNNNNNNNNNNNNNNNNNNNNNNNNNNNNNNNNNNNNNNNNNNNNNNNNNNN
NNNNNNNNNNNNNNNNNNNNNNNNNNNNNNNNNNNNNNNNNNNNNNNNNNNNNNNNNNNNNNNNNNNNNNNNNNNNNNNN
NNNNNNNNNNNNNNNNNNNNNNNNNNNNNNNNNNNNNNNNNNNNNNNNNNNNNNNNNNNNNNNNNNNNNNNNNNNNNNNN
NNNNNNNNNNNNNNNNNNNNNNNNNNNNNNNNNNNNNNNNNNNNNNNNNNNNNNNNNNNNNNNNNNNNNNNNNNNNNNNN
NNNNNNNNNNNNNNNNNNNNNNNNNNNNNNNNNNNNNNNNNNNNNNNNNNNNNNNNNNNNNNNNNNNNNNNNNNNNNNNN
NNNNNNNNNNNNNNNNNNNNNNNNNNNNNNNNNNNNNNNNNNNNNNNNNNNNNNNNNNNNNNNNNNNNNNNNNNNNNNNN
NNNNNNNNNNNNNNNNNNNNNNNNNNNNNNNNNNNNNNNNNNNNNNNNNNNNNNNNNNNNNNNNNNNNNNNNNNNNNNNN
NNNNNNNNNNNNNNNNNNNNNNNNNNNNNNNNNNNNNNNNNNNNNNNNNNNNNNNNNNNNNNNNNNNNNNNNNNNNNNNN
NNNNNNNNNNNNNNNNNNNNNNNNNNNNNNNNNNNNNNNNNNNNNNNNNNNNNNNNNNNNNNNNNNNNNNNNNNNNNNNN
NNNNNNNNNNNNNNNNNNNNNNNNNNNNNNNNNNNNNNNNNNNNNNNNNNNNNNNNNNNNNNNNNNNNNNNNNNNNNNNN
NNNNNNNNNNN
>iNaturalist_184805641
CATTATCGAACT---------------------------------GGGGAAGG-CTGTCGCTGGCTCTCTC-----GAGC
ATGTGC-ACGTCTTTTCGT-----------------------CT--------------CACACACCTGTGCACCCATTGT
AGGCCCTCG-AAAGAGG-ATCTAC-GTATTTCATACAACACCCACTT----AGCATGTCCATAGAATGT----AATCA-T
A-GGATCGTCCTACGGGGCGGTATCTACGAAATC---ATACAACGAATTCTCAACCATGCCCCTTTGTCAAAA---GGAC
ATGGCTTGGACTTTGGGAG--CCTTGCTGGCC--------TTTTT-GGTCAGCTCTCCTGAAATGCATTAGCGAT---GG
--GTGGGCAAGTCTTCATTAGAGACGTGCACGGCCTT-CGACGTGATAA-------TGATCGTCGTGGCTGGA-GCGTCT
TTATT--------------------CTTGCGATCCG-TCCTCGC-TCAC-AATC-TCTGCTAGCCTT-------GGGT-T
AGC-TTTTGGCTATTAGTTCGGTCGCGAGACCTGACGAACGTCAG---AGGTGCACCCCCAAGGACTGGTCGATTTCGAC
TTTCAGCAACGGATCTCTTGGCTCTCGCATCGATGAAGAACGCAGCGAATTGCGATAAGTAATGTGAATTGCAGATTTTC
AGTGAATCATCGAATCTTTGAACGCACCTTGCGCTCCTCGGTATTCCGAGGAGCATGCCTGTTTGAGTGTCATNNNNNNN
NNNNNNNNNNNNNNNNNNNNNNNNNNNNNNNNNNNNNNNNNNNNNNNNNNNNNNNNNNNNNNNNNNNNNNNNNNNNNNNN
NNNNNNNNNNNNNNNNNNNNNNNNNNNNNNNNNNNNNNNNNNNNNNNNNNNNNNNNNNNNNNNNNNNNNNNNNNNNNNNN
NNNNNNNNNNNNNNNNNNNNNNNNNNNNNNNNNNNNNNNNNNNNNNNNNNNNNNNNNNNNNNNNNNNNNNNNNNNNNNNN
NNNNNNNNNNNNNNNNNNNNNNNNNNNNNNNNNNNNNNNNNNNNNNNNNNNNNNNNNNNNNNNNNNNNNNNNNNNNNNNN
NNNNNNNNNNNNNNNNNNNNNNNNNNNNNNNNNNNNNNNNNNNNNNNNNNNNNNNNNNNNNNNNNNNNNNNNNNNNNNNN
NNNNNNNNNNNNNNNNNNNNNNNNNNNNNNNNNNNNNNNNNNNNNNNNNNNNNNNNNNNNNNNNNNNNNNNNNNNNNNNN
NNNNNNNNNNNNNNNNNNNNNNNNNNNNNNNNNNNNNNNNNNNNNNNNNNNNNNNNNNNNNNNNNNNNNNNNNNNNNNNN
NNNNNNNNNNNNNNNNNNNNNNNNNNNNNNNNNNNNNNNNNNNNNNNNNNNNNNNNNNNNNNNNNNNNNNNNNNNNNNNN
NNNNNNNNNNNNNNNNNNNNNNNNNNNNNNNNNNNNNNNNNNNNNNNNNNNNNNNNNNNNNNNNNNNNNNNNNNNNNNNN
NNNNNNNNNNNNNNNNNNNNNNNNNNNNNNNNNNNNNNNNNNNNNNNNNNNNNNNNNNNNNNNNNNNNNNNNNNNNNNNN
NNNNNNNNNNNNNNNNNNNNNNNNNNNNNNNNNNNNNNNNNNNNNNNNNNNNNNNNNNNNNNNNNNNNNNNNNNNNNNNN
NNNNNNNNNNNNNNNNNNNNNNNNNNNNNNNNNNNNNNNNNNNNNNNNNNNNNNNNNNNNNNNNNNNNNNNNNNNNNNNN
NNNNNNNNNNNNNNNNNNNNNNNNNNNNNNNNNNNNNNNNNNNNNNNNNNNNNNNNNNNNNNNNNNNNNNNNNNNNNNNN
NNNNNNNNNNNNNNNNNNNNNNNNNNNNNNNNNNNNNNNNNNNNNNNNNNNNNNNNNNNNNNNNNNNNNNNNNNNNNNNN
NNNNNNNNNNNNNNNNNNNNNNNNNNNNNNNNNNNNNNNNNNNNNNNNNNNNNNNNNNNNNNNNNNNNNNNNNNNNNNNN
NNNNNNNNNNNNNNNNNNNNNNNNNNNNNNNNNNNNNNNNNNNNNNNNNNNNNNNNNNNNNNNNNNNNNNNNNNNNNNNN
NNNNNNNNNNNNNNNNNNNNNNNNNNNNNNNNNNNNNNNNNNNNNNNNNNNNNNNNNNNNNNNNNNNNNNNNNNNNNNNN
NNNNNNNNNNNNNNNNNNNNNNNNNNNNNNNNNNNNNNNNNNNNNNNNNNNNNNNNNNNNNNNNNNNNNNNNNNNNNNNN
NNNNNNNNNNNNNNNNNNNNNNNNNNNNNNNNNNNNNNNNNNNNNNNNNNNNNNNNNNNNNNNNNNNNNNNNNNNNNNNN
NNNNNNNNNNNNNNNNNNNNNNNNNNNNNNNNNNNNNNNNNNNNNNNNNNNNNNNNNNNNNNNNNNNNNNNNNNNNNNNN
NNNNNNNNNNNNNNNNNNNNNNNNNNNNNNNNNNNNNNNNNNNNNNNNNNNNNNNNNNNNNNNNNNNNNNNNNNNNNNNN
NNNNNNNNNNNNNNNNNNNNNNNNNNNNNNNNNNNNNNNNNNNNNNNNNNNNNNNNNNNNNNNNNNNNNNNNNNNNNNNN
NNNNNNNNNNNNNNNNNNNNNNNNNNNNNNNNNNNNNNNNNNNNNNNNNNNNNNNNNNNNNNNNNNNNNNNNNNNNNNNN
NNNNNNNNNNNNNNNNNNNNNNNNNNNNNNNNNNNNNNNNNNNNNNNNNNNNNNNNNNNNNNNNNNNNNNNNNNNNNNNN
NNNNNNNNNNNNNNNNNNNNNNNNNNNNNNNNNNNNNNNNNNNNNNNNNNNNNNNNNNNNNNNNNNNNNNNNNNNNNNNN
NNNNNNNNNNNNNNNNNNNNNNNNNNNNNNNNNNNNNNNNNNNNNNNNNNNNNNNNNNNNNNNNNNNNNNNNNNNNNNNN
NNNNNNNNNNNNNNNNNNNNNNNNNNNNNNNNNNNNNNNNNNNNNNNNNNNNNNNNNNNNNNNNNNNNNNNNNNNNNNNN
NNNNNNNNNNNNNNNNNNNNNNNNNNNNNNNNNNNNNNNNNNNNNNNNNNNNNNNNNNNNNNNNNNNNNNNNNNNNNNNN
NNNNNNNNNNN
>iNaturalist_32191013
CATTATCGAACT---------------------------------GGGGAAGG-CTGTCGCTGGCTCTCTC-----GAGC
ATGTGC-ACGTCTTTTCGT-----------------------CT--------------CACACACCTGTGCACCCATTGT
AGGCCCTCG-AAAGAGG-ATCTAC-GTATTTCATACAACACCCACTT----AGCATGTCCATAGAATGT----AATCA-T
A-GGATCGTCCTACGGGGCGGTATCTACGAAATC---ATACAACGAATTCTCAACCATGCCCCTTTGTCAAAA---GGAC
ATGGCTTGGACTTTGGGAG--CCTTGCTGGCC--------TTTTT-GGTCAGCTCTCCTGAAATGCATTAGCGAT---GG
--GTGGGCAAGTCTTCATTAGAGACGTGCACGGCCTT-CGACGTGATAA-------TGATCGTCGTGGCTGGA-GCGTCT
TTATT--------------------CTTGCGATCCG-TCCTCGC-TCAC-AATC-TCTGCTAGCCTT-------GGGT-T
AGC-TTTTGGCTATTAGTTCGGTCGCGAGACCTGACGAACGTCAG---AGGTGCACCCCCAAGGACTGGTCGATTTCGAC
TTTCAGCAACGGATCTCTTGGCTCTCGCATCGATGAAGAACGCAGCGAATTGCGATAAGTAATGTGAATTGCAGATTTTC
AGTGAATCATCGAATCTTTGAACGCACCTTGCGCTCCTCGGTATTCCGAGGAGCATGCCTGTTTGAGTGTCATNNNNNNN
NNNNNNNNNNNNNNNNNNNNNNNNNNNNNNNNNNNNNNNNNNNNNNNNNNNNNNNNNNNNNNNNNNNNNNNNNNNNNNNN
NNNNNNNNNNNNNNNNNNNNNNNNNNNNNNNNNNNNNNNNNNNNNNNNNNNNNNNNNNNNNNNNNNNNNNNNNNNNNNNN
NNNNNNNNNNNNNNNNNNNNNNNNNNNNNNNNNNNNNNNNNNNNNNNNNNNNNNNNNNNNNNNNNNNNNNNNNNNNNNNN
NNNNNNNNNNNNNNNNNNNNNNNNNNNNNNNNNNNNNNNNNNNNNNNNNNNNNNNNNNNNNNNNNNNNNNNNNNNNNNNN
NNNNNNNNNNNNNNNNNNNNNNNNNNNNNNNNNNNNNNNNNNNNNNNNNNNNNNNNNNNNNNNNNNNNNNNNNNNNNNNN
NNNNNNNNNNNNNNNNNNNNNNNNNNNNNNNNNNNNNNNNNNNNNNNNNNNNNNNNNNNNNNNNNNNNNNNNNNNNNNNN
NNNNNNNNNNNNNNNNNNNNNNNNNNNNNNNNNNNNNNNNNNNNNNNNNNNNNNNNNNNNNNNNNNNNNNNNNNNNNNNN
NNNNNNNNNNNNNNNNNNNNNNNNNNNNNNNNNNNNNNNNNNNNNNNNNNNNNNNNNNNNNNNNNNNNNNNNNNNNNNNN
NNNNNNNNNNNNNNNNNNNNNNNNNNNNNNNNNNNNNNNNNNNNNNNNNNNNNNNNNNNNNNNNNNNNNNNNNNNNNNNN
NNNNNNNNNNNNNNNNNNNNNNNNNNNNNNNNNNNNNNNNNNNNNNNNNNNNNNNNNNNNNNNNNNNNNNNNNNNNNNNN
NNNNNNNNNNNNNNNNNNNNNNNNNNNNNNNNNNNNNNNNNNNNNNNNNNNNNNNNNNNNNNNNNNNNNNNNNNNNNNNN
NNNNNNNNNNNNNNNNNNNNNNNNNNNNNNNNNNNNNNNNNNNNNNNNNNNNNNNNNNNNNNNNNNNNNNNNNNNNNNNN
NNNNNNNNNNNNNNNNNNNNNNNNNNNNNNNNNNNNNNNNNNNNNNNNNNNNNNNNNNNNNNNNNNNNNNNNNNNNNNNN
NNNNNNNNNNNNNNNNNNNNNNNNNNNNNNNNNNNNNNNNNNNNNNNNNNNNNNNNNNNNNNNNNNNNNNNNNNNNNNNN
NNNNNNNNNNNNNNNNNNNNNNNNNNNNNNNNNNNNNNNNNNNNNNNNNNNNNNNNNNNNNNNNNNNNNNNNNNNNNNNN
NNNNNNNNNNNNNNNNNNNNNNNNNNNNNNNNNNNNNNNNNNNNNNNNNNNNNNNNNNNNNNNNNNNNNNNNNNNNNNNN
NNNNNNNNNNNNNNNNNNNNNNNNNNNNNNNNNNNNNNNNNNNNNNNNNNNNNNNNNNNNNNNNNNNNNNNNNNNNNNNN
NNNNNNNNNNNNNNNNNNNNNNNNNNNNNNNNNNNNNNNNNNNNNNNNNNNNNNNNNNNNNNNNNNNNNNNNNNNNNNNN
NNNNNNNNNNNNNNNNNNNNNNNNNNNNNNNNNNNNNNNNNNNNNNNNNNNNNNNNNNNNNNNNNNNNNNNNNNNNNNNN
NNNNNNNNNNNNNNNNNNNNNNNNNNNNNNNNNNNNNNNNNNNNNNNNNNNNNNNNNNNNNNNNNNNNNNNNNNNNNNNN
NNNNNNNNNNNNNNNNNNNNNNNNNNNNNNNNNNNNNNNNNNNNNNNNNNNNNNNNNNNNNNNNNNNNNNNNNNNNNNNN
NNNNNNNNNNNNNNNNNNNNNNNNNNNNNNNNNNNNNNNNNNNNNNNNNNNNNNNNNNNNNNNNNNNNNNNNNNNNNNNN
NNNNNNNNNNNNNNNNNNNNNNNNNNNNNNNNNNNNNNNNNNNNNNNNNNNNNNNNNNNNNNNNNNNNNNNNNNNNNNNN
NNNNNNNNNNNNNNNNNNNNNNNNNNNNNNNNNNNNNNNNNNNNNNNNNNNNNNNNNNNNNNNNNNNNNNNNNNNNNNNN
NNNNNNNNNNNNNNNNNNNNNNNNNNNNNNNNNNNNNNNNNNNNNNNNNNNNNNNNNNNNNNNNNNNNNNNNNNNNNNNN
NNNNNNNNNNNNNNNNNNNNNNNNNNNNNNNNNNNNNNNNNNNNNNNNNNNNNNNNNNNNNNNNNNNNNNNNNNNNNNNN
NNNNNNNNNNNNNNNNNNNNNNNNNNNNNNNNNNNNNNNNNNNNNNNNNNNNNNNNNNNNNNNNNNNNNNNNNNNNNNNN
NNNNNNNNNNNNNNNNNNNNNNNNNNNNNNNNNNNNNNNNNNNNNNNNNNNNNNNNNNNNNNNNNNNNNNNNNNNNNNNN
NNNNNNNNNNN
>iNaturalist_55864593
CATTATCGAACT---------------------------------GGGGAAGG-CTGTCGCTGGCTCTCTC-----GAGC
ATGTGC-ACGTCTTTTCAT-----------------------CT--------------CACACACCTGTGCACCCATTGT
AGGCCCTCG-AAAGAGG-ATCTAC-GTATTTCATACAACACCCACTT----AGCATGTCCATAGAATGT----AATCA-T
A-GGATCGTCCTACGGGGCGGTATCTACGAAATC---ATACAACGAATTCTCAACCATGCCCCTTTGTCAAAA---GGAC
ATGGCTTGGACTTTGGGAG--CCTTGCTGGCC--------TTTTT-GGTCAGCTCTCCTGAAATGCATTAGCGAT---GG
--GTGGGCAAGTCTTCATTAGAGACGTGCACGGCCTT-CGACGTGATAA-------TGATCGTCGTGGCTGGA-GCGTCT
TTATT--------------------CTTGCGATCCG-TCCTCGC-TCAC-AATC-TCTGCTAGCCTT-------GGGT-T
AGC-TTTTGGCTATTAGTTCGGTCGCGAGACCTGACGAACGTCAG---AGGTGCACCCCCAAGGACTGGTCGATTTCGAC
TTTCAGCAACGGATCTCTTGGCTCTCGCATCGATGAAGAACGCAGCGAATTGCGATAAGTAATGTGAATTGCAGATTTTC
AGTGAATCATCGAATCTTTGAACGCACCTTGCGCTCCTCGGTATTCCGAGGAGCATGCCTGTTTGAGTGTCATNNNNNNN
NNNNNNNNNNNNNNNNNNNNNNNNNNNNNNNNNNNNNNNNNNNNNNNNNNNNNNNNNNNNNNNNNNNNNNNNNNNNNNNN
NNNNNNNNNNNNNNNNNNNNNNNNNNNNNNNNNNNNNNNNNNNNNNNNNNNNNNNNNNNNNNNNNNNNNNNNNNNNNNNN
NNNNNNNNNNNNNNNNNNNNNNNNNNNNNNNNNNNNNNNNNNNNNNNNNNNNNNNNNNNNNNNNNNNNNNNNNNNNNNNN
NNNNNNNNNNNNNNNNNNNNNNNNNNNNNNNNNNNNNNNNNNNNNNNNNNNNNNNNNNNNNNNNNNNNNNNNNNNNNNNN
NNNNNNNNNNNNNNNNNNNNNNNNNNNNNNNNNNNNNNNNNNNNNNNNNNNNNNNNNNNNNNNNNNNNNNNNNNNNNNNN
NNNNNNNNNNNNNNNNNNNNNNNNNNNNNNNNNNNNNNNNNNNNNNNNNNNNNNNNNNNNNNNNNNNNNNNNNNNNNNNN
NNNNNNNNNNNNNNNNNNNNNNNNNNNNNNNNNNNNNNNNNNNNNNNNNNNNNNNNNNNNNNNNNNNNNNNNNNNNNNNN
NNNNNNNNNNNNNNNNNNNNNNNNNNNNNNNNNNNNNNNNNNNNNNNNNNNNNNNNNNNNNNNNNNNNNNNNNNNNNNNN
NNNNNNNNNNNNNNNNNNNNNNNNNNNNNNNNNNNNNNNNNNNNNNNNNNNNNNNNNNNNNNNNNNNNNNNNNNNNNNNN
NNNNNNNNNNNNNNNNNNNNNNNNNNNNNNNNNNNNNNNNNNNNNNNNNNNNNNNNNNNNNNNNNNNNNNNNNNNNNNNN
NNNNNNNNNNNNNNNNNNNNNNNNNNNNNNNNNNNNNNNNNNNNNNNNNNNNNNNNNNNNNNNNNNNNNNNNNNNNNNNN
NNNNNNNNNNNNNNNNNNNNNNNNNNNNNNNNNNNNNNNNNNNNNNNNNNNNNNNNNNNNNNNNNNNNNNNNNNNNNNNN
NNNNNNNNNNNNNNNNNNNNNNNNNNNNNNNNNNNNNNNNNNNNNNNNNNNNNNNNNNNNNNNNNNNNNNNNNNNNNNNN
NNNNNNNNNNNNNNNNNNNNNNNNNNNNNNNNNNNNNNNNNNNNNNNNNNNNNNNNNNNNNNNNNNNNNNNNNNNNNNNN
NNNNNNNNNNNNNNNNNNNNNNNNNNNNNNNNNNNNNNNNNNNNNNNNNNNNNNNNNNNNNNNNNNNNNNNNNNNNNNNN
NNNNNNNNNNNNNNNNNNNNNNNNNNNNNNNNNNNNNNNNNNNNNNNNNNNNNNNNNNNNNNNNNNNNNNNNNNNNNNNN
NNNNNNNNNNNNNNNNNNNNNNNNNNNNNNNNNNNNNNNNNNNNNNNNNNNNNNNNNNNNNNNNNNNNNNNNNNNNNNNN
NNNNNNNNNNNNNNNNNNNNNNNNNNNNNNNNNNNNNNNNNNNNNNNNNNNNNNNNNNNNNNNNNNNNNNNNNNNNNNNN
NNNNNNNNNNNNNNNNNNNNNNNNNNNNNNNNNNNNNNNNNNNNNNNNNNNNNNNNNNNNNNNNNNNNNNNNNNNNNNNN
NNNNNNNNNNNNNNNNNNNNNNNNNNNNNNNNNNNNNNNNNNNNNNNNNNNNNNNNNNNNNNNNNNNNNNNNNNNNNNNN
NNNNNNNNNNNNNNNNNNNNNNNNNNNNNNNNNNNNNNNNNNNNNNNNNNNNNNNNNNNNNNNNNNNNNNNNNNNNNNNN
NNNNNNNNNNNNNNNNNNNNNNNNNNNNNNNNNNNNNNNNNNNNNNNNNNNNNNNNNNNNNNNNNNNNNNNNNNNNNNNN
NNNNNNNNNNNNNNNNNNNNNNNNNNNNNNNNNNNNNNNNNNNNNNNNNNNNNNNNNNNNNNNNNNNNNNNNNNNNNNNN
NNNNNNNNNNNNNNNNNNNNNNNNNNNNNNNNNNNNNNNNNNNNNNNNNNNNNNNNNNNNNNNNNNNNNNNNNNNNNNNN
NNNNNNNNNNNNNNNNNNNNNNNNNNNNNNNNNNNNNNNNNNNNNNNNNNNNNNNNNNNNNNNNNNNNNNNNNNNNNNNN
NNNNNNNNNNNNNNNNNNNNNNNNNNNNNNNNNNNNNNNNNNNNNNNNNNNNNNNNNNNNNNNNNNNNNNNNNNNNNNNN
NNNNNNNNNNNNNNNNNNNNNNNNNNNNNNNNNNNNNNNNNNNNNNNNNNNNNNNNNNNNNNNNNNNNNNNNNNNNNNNN
NNNNNNNNNNNNNNNNNNNNNNNNNNNNNNNNNNNNNNNNNNNNNNNNNNNNNNNNNNNNNNNNNNNNNNNNNNNNNNNN
NNNNNNNNNNN
>iNaturalist_66898219
CATTATCGAACT---------------------------------GGGGAAGG-CTGTCGCTGGCTCTCTC-----GAGC
ATGTGC-ACGTCTTTTCGT-----------------------CT--------------CACACACCTGTGCACCCATTGT
AGGCCCTCG-AAAGAGG-ATCTAC-GTATNTCATACAACACCCACTT----AGCATGTCCATAGAATGT----AATCA-T
A-GGATCGTCCTACGGGGCGGTATCTACGAAATC---ATACAACGAATTCTCAACCATGCCCCTTTGTCAAAA---GGAC
ATGGCTTGGACTTTGGGAG--CCTTGCTGGCC--------TTTTT-GGTCAGCTCTCCTGAAATGCATTAGCGAT---GG
--GTGGGCAAGTCTTCATTAGAGACGTGCACGGCCTT-CGACGTGATAA-------TGATCGTCGTGGCTGGA-GCGTCT
TTATT--------------------CTTGCGATCNG-TCCTCGC-TCAC-AATC-TCTGCTAGCCTT-------GGGT-T
AGC-TTTTGGCTATTAGTTCGGTCGCNNGACCTGACGAACGTCAG---ANNNNNNNNNNNNNNNNNNNNNNNNNNNNNNC
TTTCAGCAACGGATCTCTTGGCTCTCGCATCGATGAAGAACGCAGCGAATTGCGATAAGTAATGTGAATTGCAGATTTTC
AGTGAATCATCGAATCTTTGAACGCACCTTGCGCTCCTCGGTATTCCGAGGAGCATGCCTGTTTGAGTGTCATNNNNNNN
NNNNNNNNNNNNNNNNNNNNNNNNNNNNNNNNNNNNNNNNNNNNNNNNNNNNNNNNNNNNNNNNNNNNNNNNNNNNNNNN
NNNNNNNNNNNNNNNNNNNNNNNNNNNNNNNNNNNNNNNNNNNNNNNNNNNNNNNNNNNNNNNNNNNNNNNNNNNNNNNN
NNNNNNNNNNNNNNNNNNNNNNNNNNNNNNNNNNNNNNNNNNNNNNNNNNNNNNNNNNNNNNNNNNNNNNNNNNNNNNNN
NNNNNNNNNNNNNNNNNNNNNNNNNNNNNNNNNNNNNNNNNNNNNNNNNNNNNNNNNNNNNNNNNNNNNNNNNNNNNNNN
NNNNNNNNNNNNNNNNNNNNNNNNNNNNNNNNNNNNNNNNNNNNNNNNNNNNNNNNNNNNNNNNNNNNNNNNNNNNNNNN
NNNNNNNNNNNNNNNNNNNNNNNNNNNNNNNNNNNNNNNNNNNNNNNNNNNNNNNNNNNNNNNNNNNNNNNNNNNNNNNN
NNNNNNNNNNNNNNNNNNNNNNNNNNNNNNNNNNNNNNNNNNNNNNNNNNNNNNNNNNNNNNNNNNNNNNNNNNNNNNNN
NNNNNNNNNNNNNNNNNNNNNNNNNNNNNNNNNNNNNNNNNNNNNNNNNNNNNNNNNNNNNNNNNNNNNNNNNNNNNNNN
NNNNNNNNNNNNNNNNNNNNNNNNNNNNNNNNNNNNNNNNNNNNNNNNNNNNNNNNNNNNNNNNNNNNNNNNNNNNNNNN
NNNNNNNNNNNNNNNNNNNNNNNNNNNNNNNNNNNNNNNNNNNNNNNNNNNNNNNNNNNNNNNNNNNNNNNNNNNNNNNN
NNNNNNNNNNNNNNNNNNNNNNNNNNNNNNNNNNNNNNNNNNNNNNNNNNNNNNNNNNNNNNNNNNNNNNNNNNNNNNNN
NNNNNNNNNNNNNNNNNNNNNNNNNNNNNNNNNNNNNNNNNNNNNNNNNNNNNNNNNNNNNNNNNNNNNNNNNNNNNNNN
NNNNNNNNNNNNNNNNNNNNNNNNNNNNNNNNNNNNNNNNNNNNNNNNNNNNNNNNNNNNNNNNNNNNNNNNNNNNNNNN
NNNNNNNNNNNNNNNNNNNNNNNNNNNNNNNNNNNNNNNNNNNNNNNNNNNNNNNNNNNNNNNNNNNNNNNNNNNNNNNN
NNNNNNNNNNNNNNNNNNNNNNNNNNNNNNNNNNNNNNNNNNNNNNNNNNNNNNNNNNNNNNNNNNNNNNNNNNNNNNNN
NNNNNNNNNNNNNNNNNNNNNNNNNNNNNNNNNNNNNNNNNNNNNNNNNNNNNNNNNNNNNNNNNNNNNNNNNNNNNNNN
NNNNNNNNNNNNNNNNNNNNNNNNNNNNNNNNNNNNNNNNNNNNNNNNNNNNNNNNNNNNNNNNNNNNNNNNNNNNNNNN
NNNNNNNNNNNNNNNNNNNNNNNNNNNNNNNNNNNNNNNNNNNNNNNNNNNNNNNNNNNNNNNNNNNNNNNNNNNNNNNN
NNNNNNNNNNNNNNNNNNNNNNNNNNNNNNNNNNNNNNNNNNNNNNNNNNNNNNNNNNNNNNNNNNNNNNNNNNNNNNNN
NNNNNNNNNNNNNNNNNNNNNNNNNNNNNNNNNNNNNNNNNNNNNNNNNNNNNNNNNNNNNNNNNNNNNNNNNNNNNNNN
NNNNNNNNNNNNNNNNNNNNNNNNNNNNNNNNNNNNNNNNNNNNNNNNNNNNNNNNNNNNNNNNNNNNNNNNNNNNNNNN
NNNNNNNNNNNNNNNNNNNNNNNNNNNNNNNNNNNNNNNNNNNNNNNNNNNNNNNNNNNNNNNNNNNNNNNNNNNNNNNN
NNNNNNNNNNNNNNNNNNNNNNNNNNNNNNNNNNNNNNNNNNNNNNNNNNNNNNNNNNNNNNNNNNNNNNNNNNNNNNNN
NNNNNNNNNNNNNNNNNNNNNNNNNNNNNNNNNNNNNNNNNNNNNNNNNNNNNNNNNNNNNNNNNNNNNNNNNNNNNNNN
NNNNNNNNNNNNNNNNNNNNNNNNNNNNNNNNNNNNNNNNNNNNNNNNNNNNNNNNNNNNNNNNNNNNNNNNNNNNNNNN
NNNNNNNNNNNNNNNNNNNNNNNNNNNNNNNNNNNNNNNNNNNNNNNNNNNNNNNNNNNNNNNNNNNNNNNNNNNNNNNN
NNNNNNNNNNNNNNNNNNNNNNNNNNNNNNNNNNNNNNNNNNNNNNNNNNNNNNNNNNNNNNNNNNNNNNNNNNNNNNNN
NNNNNNNNNNNNNNNNNNNNNNNNNNNNNNNNNNNNNNNNNNNNNNNNNNNNNNNNNNNNNNNNNNNNNNNNNNNNNNNN
NNNNNNNNNNN
>JAB184
CATTATCGAACT---------------------------------GGGGAAGG-CTGTCGCTGGCTCTCTC-----GAGC
ATGTGC-ACGTCTTTTCGT-----------------------CT--------------CACACACCTGTGCACCCATTGT
AGGCCCTCG-AAAGAGG-ATCTAC-GTATTTCATACAACACCCACTT----AGCATGTCCATAGAATGT----AATCA-T
A-GGATCGTCCTACGGGGCGGTATCTACGAAATC---ATACAACGAATTCTCAACCATGCCCCTTTGTCAAAA---GGAC
ATGGCTTGGACTTTGGGAG--CCTTGCTGGCC--------TTTTT-GGTCAGCTCTCCTGAAATGCATTAGCGAT---GG
--GTGGGCAAGTCTTCATTAGAGACGTGCACGGCCTT-CGACGTGATAA-------TGATCGTCGTGGCTGGA-GCGTCT
TTATT--------------------CTTGCGATCCG-TCCTCGC-TCAC-AATC-TCTGCTAGCCTT-------GGGT-T
AGC-TTTTGGCTATTAGTTCGGTCGTGAGACCTGACGAACGTCAG---AGGTGCACCCCCAAGGACTGGTCGATTTCGAC
TTTCAGCAACGGATCTCTTGGCTCTCGCATCGATGAAGAACGCAGCGAATTGCGATAAGTAATGTGAATTGCAGATTTTC
AGTGAATCATCGAATCTTTGAACGCACCTTGCGCTCCTCGGTATTCCGAGGAGCATGCCTGTTTGAGTGTCATGCTCAAA
TTTTGAATCTGGCGGT--CTTTGG-CCGTCCGAGTTGTAATCTAGAGAAGCGTCTTCCGCGCT-GGACCGTGTACAAGTC
TCCTGGAAGGGAGCGTCATAGAGGGTGAGAATCCCGTCTTTGACACGGACTA-CCAAGTGC--TATGTGATGCGCTCTCG
ACGAGTCGAGTTGTTTGGGAATGCAGCTCAAATCGGGTGGTAAATTCCATCTAAAGCTAAATACAGGCGAGAGACCGATA
GCGAACAAGTACCGTGAGGGAAAGATGAAAAGAACTTTGGAAAGAGAGTTAAACAGTACGTGAAATTGCTGAAAGGGAAA
CGCTTGATGTCAGTCGCGTCGTCCGGGGATCAACCTT--GCTT-CGCCGCTGG--GTGTACTTCCCGGT-AGACGGGTCA
GCATCGGTCTCGGT-CGCCGTACAATGGCGAGAGGAACGTGGCACCCTTCT-----CGGGTGTG-TTATAGCCTTTCGTC
-GTATGCGGC-GGTCGGGACCGAGGAACTCAGCACGA-------CTTCGGTCTGTG---CTTAGGATGCTGGCATAATGG
CCTTAAGCGACCCGTCTTGAAACACGGACCAAGGAGTCTAACATGCCTGCGAGTGTTCGGGTGGC--AAACTCGTGCGCG
TAATGAAAGTGAAAGTCGAGACCTCTAT-CATGGA-GGGCACCGACGCCCGGACTTGAGTCTTTGACG--ACGGATCTGC
GGTAGAGCATGCATGTTGGGACCCGAAAGATGGTGAACTATGCCTGAATAGGGTGAAGCCAGAGGAAACTCTGGTGGAGG
CTCGTAGCGATTCTGACGTGCAAATCGATCGTCGAATTTGGGTATANNNNNNNNNNNNNNNNNNNNNNNNNNNNNNNNNN
NNNNNNNNNNNNNNNNNNNNNNNNNNNNNNNNNNNNNNNNNNNNNNNNNNNNNNNNNNNNNNNNNNNNNNNNNNNNNNNN
NNNNNNNNNNNNNNNNNNNNNNNNNNNNNNNNNNNNNNNNNNNNNNNNNNNNNNNNNNNNNNNNNNNNNNNNNNNNNNNN
NNNNNNNNNNNNNNNNNNNNNNNNNNNNNNNNNNNNNNNNNNNNNNNNNNNNNNNNNNNNNNNNNNNNNNNNNNNNNNNN
NNNNNNNNNNNNNNNNNNNNNNNNNNNNNNNNNNNNNNNNNNNNNNNNNNNNNNNNNNNNNNNNNNNNNNNNNNNNNNNN
NNNNNNNNNNNNNNNNNNNNNNNNNNNNNNNNNNNNNNNNNNNNNNNNNNNNNNNNNNNNNNNNNNNNNNNNNNNNNNNN
NNNNNNNNNNNNNNNNNNNNNNNNNNNNNNNNNNNNNNNNNNNNNNNNNNNNNNNNNNNNNNNNNNNNNNNNNNNNNNNN
NNNNNNNNNNNNNNNNNNNNNNNNNNNNNNNNNNNNNNNNNNNNNNNNNNNNNNNNNNNNNNNNNNNNNNNNNNNNNNNN
NNNNNNNNNNNNNNNNNNNNNNNNNNNNNNNNGCAGAAACCCCAGAAGGACAAGCTTGCGGTCTCGTCAAGAATTTGGCG
TTGATGGCTTGTATCTCTGTTGGTTCATATTCAGCTCCCGTCATCGAATTTTTGGAAGAATGGGGTCTTGAATCACTGGA
AGAGAATGCGCATTCATCAACACCCTGCACGAAGGTCTTCGTAAACGGTGTCTGGATGGGCGTACATCGTGATCCCGCCA
ACCTTGTGAAGACGATCAAAAAACTTCGCCGGAAAGATGACATTAGTCCTGAAGTTTCTGTGGTTCGTGATATTCGTGAG
AGGGAGCTTCGTCTCTACACTGACGCAGGGCGAGTTTGTCGACCTCTCTTCATTGTTGAAAATCAGCAGCTTGCCCTGCA
GAAGAAGCATATCAAATGGCTTAACCAGGGCTACCGCGATGATGATGGTGAAGAGTTCAAATGGGAGCAGCTGGTGAAGA
CAGGGATAATCGAATTATTGGATGCTGAGGAGGAGGAAACAGTGATGATTTCCATGACACCAGAAGATCTGGAGAATTCC
AGGCTACAATCTGCTGGCATCAACCCGCATGAGAACGATGGTGATTTTGACCCCGCGGCGCGACTAAAGGCTGGAATCAA
TGCGCATACATGGACTCACTGCGAGATTCATCCTAGTATGATTCTTGGTGTTTGTGCCAGTATCATTCCTTTCCCCGATC
ACAATCAGTCACCGCGAAACACTTATCAGTCCGCTATGGGTACGT---GCTATTTCAACATGGAATGAT-AATGCCCTTA
CACCTTTGCAG
>JAB324
CATTATCGAACT---------------------------------GGGGAAGG-CTGTCGCTGGCTCTCTC-----GAGC
ATGTGC-ACGTCTTTTCGT-----------------------CT--------------CACACACCTGTGCACCCATTGT
AGGCCCTCG-AAAGAGG-ATCTAC-GTATTTCATACAACACCCACTT----AGCATGTCCATAGAATGT----AATCA-T
AGGGATCGTCCTACGGGGCGGTATCTACGAAATC---ATACAACGAATTCTCAACCATGCCCCTTNNNNNNNNNNNNNNN
NNNNNNNNNNNNNNNNNNNNNNNNNNNNNNNNNNNNNNNNNNNNNNNNNNNNNNNNNNNNNNNNNNNNNNNNNNNNNNNN
NNNNNNNNNNNNNNNNNNNNNNNNNNNNNNNNNNNNNNNNNNNNNNNNNNNNNNNNNNNNNNNNNNNNNNNNNNNNNNNN
NNNNNNNNNNNNNNNNNNNNNNNNNNNNNNNNNNNNNNNNNNNNNNNNNNNNNNNNNNNNNNNNNNNNNNNNNNNNNNNN
NNNNNNNNNNNNNNNNNNNNNNNNNNNNNNNNNNNNNNNNNNNNNNNNNNNNNNNNNNNNNNNNNNNNNNNNNNNNNNNC
TTTCAGCAACGGATCTCTTGGCTCTCGCATCGATGAAGAACGCAGCGAATTGCGATAAGTAATGTGAATTGCAGATTTTC
AGTGAATCATCGAATCTTTGAACGCACCTTGCGCTCCTCGGTATTCCGAGGAGCATGCCTGTTTGAGTGTCATNNNNNNN
NNNNNNNNNNNNNNNT--CTTTGG-CCGTCCGAGTTGTAATCTAGAGAAGCGTCTTCCGCGCTGGGACCGTGTACAAGTC
TCCTGGAAGGGAGCGTCATAGAGGGTGAGAATCCCGTCTTTGACACGGACTA-CCAAGTGC--TATGTGATGCGCTCTCG
ACGAGTCGAGTTGTTTGGGAATGCAGCTCAAATCGGGTGGTAAATTCCATCTAAAGCTAAATACAGGCGAGAGACCGATA
GCGAACAAGTACCGTGAGGGAAAGATGAAAAGAACTTTGGAAAGAGAGTTAAACAGTACGTGAAATTGCTGAAAGGGAAA
CGCTTGATGTCAGTCGCGTCGTCCGGGGATCAACCTT--GCTT-CGCCGCTGG--GTGTACTTCCCGGT-AGACGGGTCA
GCATCGGTCTCGGT-CGCCGTACAATGGCGAGAGGAACGTGGCACCCTTCT-----CGGGTGTG-TTATAGCCTTTCGTC
-GTATGCGGC-GGTCGGGACCGAGGAACTCAGCACGA-------CTTCGGTCTGTG---CTTAGGATGCTGGCATAATGG
CCTTAAGCGACCCGTCTTGAAACACGGACCAAGGAGTCTAACATGCCTGCGAGTGTTCGGGTGGC--AAACTCGTGCGCG
TAATGAAAGTGAAAGTCGAGACCTCTAT-CATGGA-GGGCACCGACGCCCGGACTTGAGTCTTTGACG--ACGGATCTGC
GGTAGAGCATGCATGTTGGGACCCGAAAGATGGTGAACTATGCCTGAATAGGGTGAAGCCAGAGGAAACTCTGGTGGAGG
CTCGTAGCGATTCTGACGTGCAAATCGATCGTCGAATTTGGGTATANNNNNNNNNNNNNNNNNNNNNNNNNNNNNNNNNN
NNNNNNNNNNNNNNNNNNNNNNNNNNNNNNNNNNNNNNNNNNNNNNNNNNNNNNNNNNNNNNNNNNNNNNNNNNNNNNNN
NNNNNNNNNNNNNNNNNNNNNNNNNNNNNNNNNNNNNNNNNNNNNNNNNNNNNNNNNNNNNNNNNNNNNNNNNNNNNNNN
NNNNNNNNNNNNNNNNNNNNNNNNNNNNNNNNNNNNNNNNNNNNNNNNNNNNNNNNNNNNNNNNNNNNNNNNNNNNNNNN
NNNNNNNNNNNNNNNNNNNNNNNNNNNNNNNNNNNNNNNNNNNNNNNNNNNNNNNNNNNNNNNNNNNNNNNNNNNNNNNN
NNNNNNNNNNNNNNNNNNNNNNNNNNNNNNNNNNNNNNNNNNNNNNNNNNNNNNNNNNNNNNNNNNNNNNNNNNNNNNNN
NNNNNNNNNNNNNNNNNNNNNNNNNNNNNNNNNNNNNNNNNNNNNNNNNNNNNNNNNNNNNNNNNNNNNNNNNNNNNNNN
NNNNNNNNNNNNNNNNNNNNNNNNNNNNNNNNNNNNNNNNNNNNNNNNNNNNNNNNNNNNNNNNNNNNNNNNNNNNNNNN
NNNNNNNNNNNNNNNNNNNNNNNNNNNNNNNNGCAGAAACCCCAGAAGGACAAGCTTGCGGTCTCGTCAAGAATTTGGCG
TTGATGGCTTGTATCTCTGTTGGTTCATATTCAGCTCCCGTCATCGAATTTTTGGAAGAATGGGGTCTTGAATCACTGGA
AGAGAATGCGCATTCATCAACACCCTGCACGAAGGTCTTCGTAAACGGTGTCTGGATGGGCGTACATCGTGATCCCGCCA
ACCTTGTGAAGACGATCAAAAAACTTCGCCGGAAAGATGACATTAGTCCTGAAGTTTCTGTGGTTCGTGATATTCGTGAG
AGGGAGCTTCGTCTCTACACTGACGCAGGGCGAGTTTGTCGACCTCTCTTCATTGTTGAAAATCAGCAGCTTGCCCTGCA
GAAGAAGCATATCAAATGGCTTAACCAGGGCTACCGCGATGATGATGGTGAAGAGTTCAAATGGGAGCAGCTGGTGAAGA
CAGGGATAATCGAATTATTGGATGCTGAGGAGGAGGAAACAGTGATGATTTCCATGACACCAGAAGATCTGGAGAATTCC
AGGCTACAATCTGCTGGCATCAACCCGCATGAGAACGATGGTGATTTTGACCCCGCGGCGCGACTAAAGGCTGGAATCAA
TGCGCATACATGGACTCACTGCGAGATTCATCCTAGTATGATTCTTGGTGTTTGTGCCAGTATCATTCCTTTCCCCGATC
ACAATCAGTCACCGCGAAACACTTATCAGTCCGCTATGGGTACGT---GCTATTTCAACATGGAATGAT-AATGCCCTTA
CACCTTTGCAG
>JAB325
CATTATCGAACT---------------------------------GGGGAAGG-CTGTCGCTGGCTCTCTC-----GAGC
ATGTGC-ACGTCTTTTCGT-----------------------CT--------------CACACACCTGTGCACCCATTGT
AGGCCCTCG-AAAGAGG-ATCTAC-GTATTTCATACAACACCCACTT----AGCATGTCCATAGAATGT----AATCA-T
AGGGATCGTCCTACGGGGCGGTATCTACGAAATC---ATACAACGAATTCTCAACCATGCCCCTTTGTCANNNNNNNNNN
NNNNNNNNNNNNNNNNNNNNNNNNNNNNNNNNNNNNNNNNNNNNNNNNNNNNNNNNNNNNNNNNNNNNNNNNNNNNNNNN
NNNNNNNNNNNNNNNNNNNNNNNNNNNNNNNNNNNNNNNNNNNNNNNNNNNNNNNNNNNNNNNNNNNNNNNNNNNNNNNN
NNNNNNNNNNNNNNNNNNNNNNNNNNNNNNNNNNNNNNNNNNNNNNNNNNNNNNNNNNNNNNNNNNNNNNNNNNNNNNNN
NNNNNNNNNNNNNNNNNNNNNNNNNNNNNNNNNNNNNNNNNNNNNNNNNNNNNNNNNNNNNNNNNNNNNNNNNNNNNNNC
TTTCAGCAACGGATCTCTTGGCTCTCGCATCGATGAAGAACGCAGCGAATTGCGATAAGTAATGTGAATTGCAGATTTTC
AGTGAATCATCGAATCTTTGAACGCACCTTGCGCTCCTCGGTATTCCGAGGAGCATGCCTGTTTGAGTGTCATNNNNNNN
NNNNNNNNNNNNNNNNNNNNNNNNNNNNNNNNNNNNNNNNNNNNNNNNNNNNNNNNNNNNNNNNNNNNNNNNNNNNNNNN
NNNNNNNNNNNNNNNNNNNNNNNNNNNNNNNNNNNNNNNNNNNNNNNNNNNNNNNNNNNNNNNNNNNNNNNNNNNNNNNN
NNNNNNNNNNNNNNNNNNNNNNNNNNNNNNNNNNNNNNNNNNNNNNNNNNNNNNNNNNNNNNNNNNNNNNNNNNNNNNNN
NNNNNNNNNNNNNNNNNNNNNNNNNNNNNNNNNNNNNNNNNNNNNNNNNNNNNNNNNNNNNNNNNNNNNNNNNNNNNNNN
NNNNNNNNNNNNNNNNNNNNNNNNNNNNNNNNNNNNNNNNNNNNNNNNNNNNNNNNNNNNNNNNNNNNNNNNNNNNNNNN
NNNNNNNNNNNNNNNNNNNNNNNNNNNNNNNNNNNNNNNNNNNNNNNNNNNNNNNNNNNNNNNNNNNNNNNNNNNNNNNN
NNNNNNNNNNNNNNNNNNNNNNNNNNNNNNNNNNNNNNNNNNNNNNNNNNNNNNNNNNNNNNNNNNNNNNNNNNNNNNNN
NNNNNNNNNNNNNNNNNNNNNNNNNNNNNNNNNNNNNNNNNNNNNNNNNNNNNNNNNNNNNNNNNNNNNNNNNNNNNNNN
NNNNNNNNNNNNNNNNNNNNNNNNNNNNNNNNNNNNNNNNNNNNNNNNNNNNNNNNNNNNNNNNNNNNNNNNNNNNNNNN
NNNNNNNNNNNNNNNNNNNNNNNNNNNNNNNNNNNNNNNNNNNNNNNNNNNNNNNNNNNNNNNNNNNNNNNNNNNNNNNN
NNNNNNNNNNNNNNNNNNNNNNNNNNNNNNNNNNNNNNNNNNNNNNNNNNNNNNNNNNNNNNNNNNNNNNNNNNNNNNNN
NNNNNNNNNNNNNNNNNNNNNNNNNNNNNNNNNNNNNNNNNNNNNNNNNNNNNNNNNNNNNNNNNNNNNNNNNNNNNNNN
NNNNNNNNNNNNNNNNNNNNNNNNNNNNNNNNNNNNNNNNNNNNNNNNNNNNNNNNNNNNNNNNNNNNNNNNNNNNNNNN
NNNNNNNNNNNNNNNNNNNNNNNNNNNNNNNNNNNNNNNNNNNNNNNNNNNNNNNNNNNNNNNNNNNNNNNNNNNNNNNN
NNNNNNNNNNNNNNNNNNNNNNNNNNNNNNNNNNNNNNNNNNNNNNNNNNNNNNNNNNNNNNNNNNNNNNNNNNNNNNNN
NNNNNNNNNNNNNNNNNNNNNNNNNNNNNNNNNNNNNNNNNNNNNNNNNNNNNNNNNNNNNNNNNNNNNNNNNNNNNNNN
NNNNNNNNNNNNNNNNNNNNNNNNNNNNNNNNNNNNNNNNNNNNNNNNNNNNNNNNNNNNNNNNNNNNNNNNNNNNNNNN
NNNNNNNNNNNNNNNNNNNNNNNNNNNNNNNNNNNNNNNNNNNNNNNNNNNNNNNNNNNNNNNNNNNNNNNNNNNNNNNN
NNNNNNNNNNNNNNNNNNNNNNNNNNNNNNNNGCAGAAACCCCAGAAGGACAAGCTTGCGGTCTCGTCAAGAATTTGGCG
TTGATGGCTTGTATCTCTGTTGGTTCATATTCAGCTCCCGTCATCGAATTTTTGGAAGAATGGGGTCTTGAATCACTGGA
AGAGAATGCGCATTCATCAACACCCTGCACGAAGGTCTTCGTAAACGGTGTCTGGATGGGCGTACATCGTGATCCCGCCA
ACCTTGTGAAGACGATCAAAAAACTTCGCCGGAAAGATGACATTAGTCCTGAAGTTTCTGTGGTTCGTGATATTCGTGAG
AGGGAGCTTCGTCTCTACACTGACGCAGGGCGAGTTTGTCGACCTCTCTTCATTGTTGAAAATCAGCAGCTTGCCCTGCA
GAAGAAGCATATCAAATGGCTTAACCAGGGCTACCGCGATGATGATGGTGAAGAGTTCAAATGGGAGCAGCTGGTGAAGA
CAGGGATAATCGAATTATTGGATGCTGAGGAGGAGGAAACAGTGATGATTTCCATGACACCAGAAGATCTGGAGAATTCC
AGGCTACAATCTGCTGGCATCAACCCGCATGAGAACGATGGTGATTTTGACCCCGCGGCGCGACTAAAGGCTGGAATCAA
TGCGCATACATGGACTCACTGCGAGATTCATCCTAGTATGATTCTTGGTGTTTGTGCCAGTATCATTCCTTTCCCCGATC
ACAATCAGTCACCGCGAAACACTTATCAGTCCGCTATGGGTACGT---GCTATTTCAACATGGAATGAT-AATGCCCTTA
CACCTTTGCAG
>JMP0012
CATTATCGAACT---------------------------------GGGGAAGG-CTGTCGCTGGCTCTCTC-----GAGC
ATGTGC-ACGTCTTTTCRT-----------------------CT--------------CACACACCTGTGCACCCATTGT
AGGCCCTCG-AAAGAGG-ATCTAC-GTATTTCATACAACACCCACTT----AGCATGTCCATAGAATGT----AATCA-T
A-GGATCGTCCTACGGGGCGGTATCTACGAAATC---ATACAACGAATTCTCAACCATGCCCCTTTGTCAAAA---GGAC
ATGGCTTGGACTTTGGGAG--CCTTGCTGGCC--------TTTTT-GGTCAGCTCTCCTGAAATGCATTAGCGAT---GG
--GTGGGCAAGTCTTCATTAGAGACGTGCACGGCCTT-CGACGTGATAA-------TGATCGTCGTGGCTGGA-GCGTCT
TTATT--------------------CTTGCGATCCG-TCCTCGC-TCAC-AATC-TCTGCTAGCCTT-------GGGT-T
AGC-TTTTGGCTATTAGTTCGGTCGCGAGACCTGAAAAACGTCAG---AGGTGCACCCCCAAGGACTGGTCGATCNNNNC
TTTCAGCAACGGATCTCTTGGCTCTCGCATCGATGAAGAACGCAGCGAATTGCGATAAGTAATGTGAATTGCAGATTTTC
AGTGAATCATCGAATCTTTGAACGCACCTTGCGCTCCTCGGTATTCCGAGGAGCATGCCTGTTTGAGTGTCATNNNNNNN
NNNNNNNNNNNNNNNNNNNNNNNNNNNNNNNNNNNNNNNNNNNNNNNNNNNNNNNNNNNNNNNNNNNNNNNNNNNNNNNN
NNNNNNNNNNNNNNNNNNNNNNNNNNNNNNNNNNNNNNNNNNNNNNNNNNNNNNNNNNNNNNNNNNNNNNNNNNNNNNNN
NNNNNNNNNNNNNNNNNNNNNNNNNNNNNNNNNNNNNNNNNNNNNNNNNNNNNNNNNNNNNNNNNNNNNNNNNNNNNNNN
NNNNNNNNNNNNNNNNNNNNNNNNNNNNNNNNNNNNNNNNNNNNNNNNNNNNNNNNNNNNNNNNNNNNNNNNNNNNNNNN
NNNNNNNNNNNNNNNNNNNNNNNNNNNNNNNNNNNNNNNNNNNNNNNNNNNNNNNNNNNNNNNNNNNNNNNNNNNNNNNN
NNNNNNNNNNNNNNNNNNNNNNNNNNNNNNNNNNNNNNNNNNNNNNNNNNNNNNNNNNNNNNNNNNNNNNNNNNNNNNNN
NNNNNNNNNNNNNNNNNNNNNNNNNNNNNNNNNNNNNNNNNNNNNNNNNNNNNNNNNNNNNNNNNNNNNNNNNNNNNNNN
NNNNNNNNNNNNNNNNNNNNNNNNNNNNNNNNNNNNNNNNNNNNNNNNNNNNNNNNNNNNNNNNNNNNNNNNNNNNNNNN
NNNNNNNNNNNNNNNNNNNNNNNNNNNNNNNNNNNNNNNNNNNNNNNNNNNNNNNNNNNNNNNNNNNNNNNNNNNNNNNN
NNNNNNNNNNNNNNNNNNNNNNNNNNNNNNNNNNNNNNNNNNNNNNNNNNNNNNNNNNNNNNNNNNNNNNNNNNNNNNNN
NNNNNNNNNNNNNNNNNNNNNNNNNNNNNNNNNNNNNNNNNNNNNNNNNNNNNNNNNNNNNNNNNNNNNNNNNNNNNNNN
NNNNNNNNNNNNNNNNNNNNNNNNNNNNNNNNNNNNNNNNNNNNNNNNNNNNNNNNNNNNNNNNNNNNNNNNNNNNNNNN
NNNNNNNNNNNNNNNNNNNNNNNNNNNNNNNNNNNNNNNNNNNNNNNNNNNNNNNNNNNNNNNNNNNNNNNNNNNNNNNN
NNNNNNNNNNNNNNNNNNNNNNNNNNNNNNNNNNNNNNNNNNNNNNNNNNNNNNNNNNNNNNNNNNNNNNNNNNNNNNNN
NNNNNNNNNNNNNNNNNNNNNNNNNNNNNNNNNNNNNNNNNNNNNNNNNNNNNNNNNNNNNNNNNNNNNNNNNNNNNNNN
NNNNNNNNNNNNNNNNNNNNNNNNNNNNNNNNNNNNNNNNNNNNNNNNNNNNNNNNNNNNNNNNNNNNNNNNNNNNNNNN
NNNNNNNNNNNNNNNNNNNNNNNNNNNNNNNNNNNNNNNNNNNNNNNNNNNNNNNNNNNNNNNNNNNNNNNNNNNNNNNN
NNNNNNNNNNNNNNNNNNNNNNNNNNNNNNNNNNNNNNNNNNNNNNNNNNNNNNNNNNNNNNNNNNNNNNNNNNNNNNNN
NNNNNNNNNNNNNNNNNNNNNNNNNNNNNNNNNNNNNNNNNNNNNNNNNNNNNNNNNNNNNNNNNNNNNNNNNNNNNNNN
NNNNNNNNNNNNNNNNNNNNNNNNNNNNNNNNNNNNNNNNNNNNNNNNNNNNNNNNNNNNNNNNNNNNNNNNNNNNNNNN
NNNNNNNNNNNNNNNNNNNNNNNNNNNNNNNNNNNNNNNNNNNNNNNNNNNNNNNNNNNNNNNNNNNNNNNNNNNNNNNN
NNNNNNNNNNNNNNNNNNNNNNNNNNNNNNNNNNNNNNNNNNNNNNNNNNNNNNNNNNNNNNNNNNNNNNNNNNNNNNNN
NNNNNNNNNNNNNNNNNNNNNNNNNNNNNNNNNNNNNNNNNNNNNNNNNNNNNNNNNNNNNNNNNNNNNNNNNNNNNNNN
NNNNNNNNNNNNNNNNNNNNNNNNNNNNNNNNNNNNNNNNNNNNNNNNNNNNNNNNNNNNNNNNNNNNNNNNNNNNNNNN
NNNNNNNNNNNNNNNNNNNNNNNNNNNNNNNNNNNNNNNNNNNNNNNNNNNNNNNNNNNNNNNNNNNNNNNNNNNNNNNN
NNNNNNNNNNNNNNNNNNNNNNNNNNNNNNNNNNNNNNNNNNNNNNNNNNNNNNNNNNNNNNNNNNNNNNNNNNNNNNNN
NNNNNNNNNNNNNNNNNNNNNNNNNNNNNNNNNNNNNNNNNNNNNNNNNNNNNNNNNNNNNNNNNNNNNNNNNNNNNNNN
NNNNNNNNNNNNNNNNNNNNNNNNNNNNNNNNNNNNNNNNNNNNNNNNNNNNNNNNNNNNNNNNNNNNNNNNNNNNNNNN
NNNNNNNNNNN
>KD22_008
NNNNNNNNNNNNNNNNNNNNNNNNNNNNNNNNNNNNNNNNNNNNNNNNNNNNNNNNNNNNNNNNNNNNNNNNNNNNNNNN
NNNNNNNNNNNNNNNNNNNNNNNNNNNNNNNNNNNNNNNNNNNNNNNNNNNNNNNNNNNNNNNNNNNNNNNNNNNNNNNN
NNNNNNNNNNNNNNNNNNNNNNNNNNNNNNNNNNNNNNNNNNNNNNNNNNNNNNNNNNNNNNNNNNNNNNNNNNNNNNNN
NNNNNNNNNNNNNNNNNNNNNNNNNNNNNNNNNNNNNNNNNNNNNNNNNNNNNNNNNNNNNNNNNNNNNNNNNNNNNNNN
NNNNNNNNNNNNNNNNNNNNNNNNNNNNNNNNNNNNNNNNNNNNNNNNNNNNNNNNNNNNNNNNNNNNNNNNNNNNNNNN
NNNNNNNNNNNNNNNNNNNNNNNNNNNNNNNNNNNNNNNNNNNNNNNNNNNNNNNNNNNNNNNNNNNNNNNNNNNNNNNN
NNNNNNNNNNNNNNNNNNNNNNNNNNNNNNNNNNNNNNNNNNNNNNNNNNNNNNNNNNNNNNNNNNNNNNNNNNNNNNNN
NNNNNNNNNNNNNNNNNNNNNNNNNNNNNNNNNNNNNNNNNNNNNNNNNNNNNNNNNNNNNNNNNNNNNNNNNNNNNNNN
NNNNNNNNNNNNNNNNNNNNNNNNNNNNNNNNNNNNNNNNNNNNNNNNNNNNNNNNNNNNNNNNNNNNNNNNNNNNNNNN
NNNNNNNNNNNNNNNNNNNNNNNNNNNNNNNNNNNNNNNNNNNNNNNNNNNNNNNNNNNNNNNNNNNNNNNNNGCTCAAA
TTTTGAATCTGGCGGT--CTTTGG-CCGTCCGAGTTGTAATCTAGAGAAGCGTCTTCCGCGCT-GGACCGTGTACAAGTC
TCCTGGAAGGGAGCGTCATAGAGGGTGAGAATCCCGTCTTTGACACGGACCG-CCA-GTGC--TATGTGATGCGCTCTCG
ACGAGTCGAGTTGTTTGGGAATGCAGCTCAAATAGGGTGGTAAATTCCATCTAAAGCTAAATACAGGCGAGAGACCGATA
GCGAACAAGTACCGTGAGGGAAAGATGAAAAGAACTTTGGAAAGAGAGTTAAACAGTACGTGAAATTGCTGAAAGGGAAA
CGCTTGATGTCAGTCGCGTCGTCCGGGGATCAACCTT--GCTT-CACCGCTGG--GTGTACTTCCCGGT-AGACGGGTCA
GCATCGGTTTCGGT-CGCCGTACAATGGCGAGAGGAACGTGGCACCCTTCT-----CGGGTGTG-TTATAGCCTTTCGTC
-GCATGCGGC-GGCCGGGACCGAGGAACTCAGCACGAN---ACTTCGNGATCTGTG---CTTAGGATGCTGGCATAATGG
CCTTAAGCGACCCGTCTTGAAACACGGACCAAGGAGTCTAACATGCCTGCGAGTGTTCGGGTGCC--AAACTCGTGCGCG
TAATGAAAGTGAATGTCGAGACCTCCGT-CATGGA-GGGCATCGACGCCCGGACTTGAGTCTTTGACG--ACGGATCTGC
GGTAGAGCATGCATGTTGGGACCCGAAAGATGGTGAACTATGCCTGAATAGGGTGAAGCCAGAGGAAACTCTGGTGGAGG
CTCGTAGCGATTCTGACGTGCAAATCGATCGTCGAATTTGGGTATANNNNNNNNNNNNNNNNNNNNNNNNNNNNNNNNNN
NNNNNNNNNNNNNNNNNNNNNNNNNNNNNNNNNNNNNNNNNNNNNNNNNNNNNNNNNNNNNNNNNNNNNNNNNNNNNNNN
NNNNNNNNNNNNNNNNNNNNNNNNNNNNNNNNNNNNNNNNNNNNNNNNNNNNNNNNNNNNNNNNNNNNNNNNNNNNNNNN
NNNNNNNNNNNNNNNNNNNNNNNNNNNNNNNNNNNNNNNNNNNNNNNNNNNNNNNNNNNNNNNNNNNNNNNNNNNNNNNN
NNNNNNNNNNNNNNNNNNNNNNNNNNNNNNNNNNNNNNNNNNNNNNNNNNNNNNNNNNNNNNNNNNNNNNNNNNNNNNNN
NNNNNNNNNNNNNNNNNNNNNNNNNNNNNNNNNNNNNNNNNNNNNNNNNNNNNNNNNNNNNNNNNNNNNNNNNNNNNNNN
NNNNNNNNNNNNNNNNNNNNNNNNNNNNNNNNNNNNNNNNNNNNNNNNNNNNNNNNNNNNNNNNNNNNNNNNNNNNNNNN
NNNNNNNNNNNNNNNNNNNNNNNNNNNNNNNNNNNNNNNNNNNNNNNNNNNNNNNNNNNNNNNNNNNNNNNNNNNNNNNN
NNNNNNNNNNNNNNNNNNNNNNNNNNNNNNNNNNNNNNNNNNNNNNNNNNNNNNNNNNGGGTCTCGTCAAGAATTTAGCG
TTAATGGCTTGTATCTCTGTTGGTTCATATTCTGCTCCCGTCATCGAATTTTTGGAGGAAYGGGGTCTTGAATCACTGGA
AGAGAATGCACATTCATCAACGCCCTGCACGAAGGTCTTCGTAAACGGTGTCTGGATGGGCGTACATCGTGATCCCGCCA
ACCTTGTGAAGACGATCAAWAAGCTTCGCCGGAAAGATGACATTAGTCCCGAAGTTTCTGTGGTTCGTGATATCCGMGAG
AGGGAGCTTCGTCTCTACACTGACGCAGGGCGAGTTTGTCGACCTCTCTTCATTGTTGAAAATCAGCAGCTTGCCCTGCA
GAAGAAGCATATCAAATGGCTTAACCAGGGCTACCGCGACGATGATGGTGAAGAGTTCAAATGGGAGCAGCTGGTGAAGA
CAGGTATAATCGAATTATTGGATGCTGAGGAGGAGGAAACGGTGATGATTTCCATGACACCAGAAGATTTGGAGAATTCC
AGGCTACAATCTGCAGGCATCAACCCGCACGAGAACGATGGAGATTTTGACCCCGCGGCGCGACTAAAGGCTGGAATCAA
TGCGCACACATGGACTCACTGCGAGATCCATCCTAGTATGATTCTTGGTGTTTGTGCCAGTATCATCCCTTTCCCCGATC
ACAATCAGTCACCGCGAAACACCTANNNNNNNNNNNNNNGTACGT---GTTTCTTCGACATGGATTGAA-AATGACCTTA
CACCTTTGCAG
>KD22_009
NNNNNNNNNNNNNNNNNNNNNNNNNNNNNNNNNNNNNNNNNNNNNNNNNNNNNNNNNNNNNNNNNNNNNNNNNNNNNNNN
NNNNNNNNNNNNNNNNNNNNNNNNNNNNNNNNNNNNNNNNNNNNNNNNNNNNNNNNNNNNNNNNNNNNNNNNNNNNNNNN
NNNNNNNNNNNNNNNNNNNNNNNNNNNNNNNNNNNNNNNNNNNNNNNNNNNNNNNNNNNNNNNNNNNNNNNNNNNNNNNN
NNNNNNNNNNNNNNNNNNNNNNNNNNNNNNNNNNNNNNNNNNNNNNNNNNNNNNNNNNNNNNNNNNNNNNNNNNNNNNNN
NNNNNNNNNNNNNNNNNNNNNNNNNNNNNNNNNNNNNNNNNNNNNNNNNNNNNNNNNNNNNNNNNNNNNNNNNNNNNNNN
NNNNNNNNNNNNNNNNNNNNNNNNNNNNNNNNNNNNNNNNNNNNNNNNNNNNNNNNNNNNNNNNNNNNNNNNNNNNNNNN
NNNNNNNNNNNNNNNNNNNNNNNNNNNNNNNNNNNNNNNNNNNNNNNNNNNNNNNNNNNNNNNNNNNNNNNNNNNNNNNN
NNNNNNNNNNNNNNNNNNNNNNNNNNNNNNNNNNNNNNNNNNNNNNNNNNNNNNNNNNNNNNNNNNNNNNNNNNNNNNNN
NNNNNNNNNNNNNNNNNNNNNNNNNNNNNNNNNNNNNNNNNNNNNNNNNNNNNNNNNNNNNNNNNNNNNNNNNNNNNNNN
NNNNNNNNNNNNNNNNNNNNNNNNNNNNNNNNNNNNNNNNNNNNNNNNNNNNNNNNNNNNNNNNNNNNNNNNNGCTCAAA
TTTTGAATCTGGCGGT--CTTTGG-CCGTCCGAGTTGTAATCTAGAGAAGCGTCTTCCGCGCT-GGACCGTGTACAAGTC
TCCTGGAAGGGAGCGTCATAGAGGGTGAGAATCCCGTCTTTGACACGGACCG-CCA-GTGC--TATGTGATGCGCTCTCG
ACGAGTCGAGTTGTTTGGGAATGCAGCTCAAATAGGGTGGTAAATTCCATCTAAAGCTAAATACAGGCGAGAGACCGATA
GCGAACAAGTACCGTGAGGGAAAGATGAAAAGAACTTTGGAAAGAGAGTTAAACAGTACGTGAAATTGCTGAAAGGGAAA
CGCTTGATGTCAGTCGCGTCGTCCGGGGATCAACCTT--GCTT-CACCGCTGG--GTGTACTTCCCGGT-AGACGGGTCA
GCATCGGTTTCGGT-CGCCGTACAATGGCGAGAGGAACGTGGCACCCTTCT-----CGGGTGTG-TTATAGCCTTTCGTC
-GCATGCGGC-GGCCGGGACCGAGGAACTCAGCACGAN---ACTTCGNGATCTGTG---CTTAGGATGCTGGCATAATGG
CCTTAAGCGACCCGTCTTGAAACACGGACCAAGGAGTCTAACATGCCTGCGAGTGTTCGGGTGCC--AAACTCGTGCGCG
TAATGAAAGTGAATGTCGAGACCTCCGT-CATGGA-GGGCATCGACGCCCGGACTTGAGTCTTTGACG--ACGGATCTGC
GGTAGAGCATGCATGTTGGGACCCGAAAGATGGTGAACTATGCCTGAATAGGGTGAAGCCAGAGGAAACTCTGGTGGAGG
CTCGTAGCGATTCTGACGTGCAAATCGATCGTCGAATTTGGGTATANNNNNNNNNNNNNNNNNNNNNNNNNNNNNNNNNN
NNNNNNNNNNNNNNNNNNNNNNNNNNNNNNNNNNNNNNNNNNNNNNNNNNNNNNNNNNNNNNNNNNNNNNNNNNNNNNNN
NNNNNNNNNNNNNNNNNNNNNNNNNNNNNNNNNNNNNNNNNNNNNNNNNNNNNNNNNNNNNNNNNNNNNNNNNNNNNNNN
NNNNNNNNNNNNNNNNNNNNNNNNNNNNNNNNNNNNNNNNNNNNNNNNNNNNNNNNNNNNNNNNNNNNNNNNNNNNNNNN
NNNNNNNNNNNNNNNNNNNNNNNNNNNNNNNNNNNNNNNNNNNNNNNNNNNNNNNNNNNNNNNNNNNNNNNNNNNNNNNN
NNNNNNNNNNNNNNNNNNNNNNNNNNNNNNNNNNNNNNNNNNNNNNNNNNNNNNNNNNNNNNNNNNNNNNNNNNNNNNNN
NNNNNNNNNNNNNNNNNNNNNNNNNNNNNNNNNNNNNNNNNNNNNNNNNNNNNNNNNNNNNNNNNNNNNNNNNNNNNNNN
NNNNNNNNNNNNNNNNNNNNNNNNNNNNNNNNNNNNNNNNNNNNNNNNNNNNNNNNNNNNNNNNNNNNNNNNNNNNNNNN
NNNNNNNNNNNNNNNNNNNNNNNNNNNNNNNNNNNNNNNNNNNNNNNNNNNNNNNNNNGGGTCTCGTCAAGAATTTAGCG
TTAATGGCTTGTATCTCTGTTGGTTCATATTCTGCTCCCGTCATCGAATTTTTGGAGGAAYGGGGTCTTGAATCACTGGA
AGAGAATGCACATTCATCAACGCCCTGCACGAAGGTCTTCGTAAACGGTGTCTGGATGGGCGTACATCGTGATCCCGCCA
ACCTTGTGAAGACGATCAAWAAGCTTCGCCGGAAAGATGACATTAGTCCCGAAGTTTCTGTGGTTCGTGATATCCGMGAG
AGGGAGCTTCGTCTCTACACTGACGCAGGGCGAGTTTGTCGACCTCTCTTCATTGTTGAAAATCAGCAGCTTGCCCTGCA
GAAGAAGCATATCAAATGGCTTAACCAGGGCTACCGCGACGATGATGGTGAAGAGTTCAAATGGGAGCAGCTGGTGAAGA
CAGGTATAATCGAATTATTGGATGCTGAGGAGGAGGAAACGGTGATGATTTCCATGACACCAGAAGATTTGGAGAATTCC
AGGCTACAATCTGCAGGCATCAACCCGCACGAGAACGATGGAGATTTTGACCCCGCGGCGCGACTAAAGGCTGGAATCAA
TGCGCACACATGGACTCACTGCGAGATCCATCCTAGTATGATTCTTGGTGTTTGTGCCAGTATCATCCCTTTCCCCGATC
ACAATCAGTCACCGCGAAACACCTATCANNNNNNNNNNNGTACGT---GTTTCTTCGACATGGATTGAA-AATGACCTTA
CACCTTTGCAG
>K_M000265123
CATTATCGAACTTCAAGGGA-------------AGGGAAGACGAGAGTGAAGT-CTGTCGCTGGCTCGCTC-----GAGC
ATGTGC-ACGTCTTCGTTC---TTGTCGA-------CCCCTTCTCTTACACAA-----CACACACCTGTGCACTCATTGT
AGGCCCTCG-AAAGAGG-ATCTAT-GTTTTTCACATCGCACCCTTAT----CGTATGTCCATAGAATGT----AAT----
-----------------------------AAATC---ATACAANNNNNNNNNNNNNNNNNNNNNNNNNNNNNNNNNNNNN
NNNNNNNNNNNNNNNNNNNNNNNNNNNNNNNNNNNNNNNNNNNNNNNNNNNNNNNNNNNNNNNNNNNNNNNNNNNNNNNN
NNNNNNNNNNNNNNNNNNNNNNNNNNNNNNNNNNNNNNNNNNNNNNNNNNNNNNNNNNNNNNNNNNNNNNNNNNNNNNNN
NNNNNNNNNNNNNNNNNNNNNNNNNNNNNNNNNNNNNNNNNNNNNNNNNNNNNNNNNNNNNNNNNNNNNNNNNNNNNNNN
NNNNNNNNNNNNNNNNNNNNNNNNNNNNNNNNNNNNNNNNNNNNNNNNNNNNNNNNNNNNNNNNNNNNNNNNNNNNNNNC
TTTCAGCAACGGATCTCTTGGCTCTCGCATCGATGAAGAACGCAGCNNNNNNNNNNNNNNNNNNNNNNNNNNNNNNNNNN
NNNNNNNNNNNNNNNNNNNNNNNNNNNNNNNNNNNNNNNNNNNNNNNNNNNNNNNNNNNNNNNNNNNNNNNNNGCTCAAA
TTTTGAATCTGGCGGT--CTTTGG-CCGTCCGAGTTGTAATCTAGAGAAGCGTTTTCCGCGCT-GGACCGTGTACAAGTC
TCCTGGAAGGGAGCGTCATAGAGGGTGAGAATCCCGTCTTTGACACGGACGA-CCA-GTGC--TATGTGATGCGCTCTCG
ACGAGTCGAGTTGTTTGGGAATGCAGCTCAAAACGGGTGGTAAATTCCATCTAAAGCTAAATACAGGCGAGAGACCGATA
GCGAACAAGTACCGTGAGGGAAAGATGAAAAGAACTTTGGAAAGAGAGTTAAACAGTACGTGAAATTGCTGAAAGGGAAA
CGCTTGATGTCAGTCGCGTCGTCCGGGGATCAACCTT--GCT--TCTCGCTGG--GTGTACTTCCCGGT-CTACGGGTCA
GCATCGGTTTCGAT-CGCCGTACAATGGCGAGGGGAATGTGGCACCCTTCG------GGGTGTG-TTATAGCCTTTCGTC
-GTATGCGGT-GATTGGGACCGAGGAACTCAGCACGG-------CTTCGGTTTGTG---CTTAGGATGCTGGCATAATGG
CCTTAAGCGACCCGTCTTGAAACACGGACCAAGGAGTCTAACATGCCTGCGAGTGTTTGGGTGGT--AAACCCAGGCGCG
AAATGAAAGTGAAAGTTGAGACCTCTGT-CGTGGA-GGGCATCGACGCCCGGACCTGAGTCTTTGACG--ACGGATCTGC
GGTAGAGCATGCATGTTGGGACCCGAAAGATGGTGAACTATGCCTGAATAGGGTGAAGCCAGAGGAAACTCTGGTGGAGG
CTCGTAGCGATTCTGACGTGCAAATCGATCGTCGAATTTGGGTATANNNNNNNNNNNNNNNNNNNNNNNNNNNNNNNNNN
NNNNNNNNNNNNNNNNNNNNNNNNNNNNNNNNNNNNNNNNNNNNNNNNNNNNNNNNNNNNNNNNNNNNNNNNNNNNNNNN
NNNNNNNNNNNNNNNNNNNNNNNNNNNNNNNNNNNNNNNNNNNNNNNNNNNNNNNNNNNNNNNNNNNNNNNNNNNNNNNN
NNNNNNNNNNNNNNNNNNNNNNNNNNNNNNNNNNNNNNNNNNNNNNNNNNNNNNNNNNNNNNNNNNNNNNNNNNNNNNNN
NNNNNNNNNNNNNNNNNNNNNNNNNNNNNNNNNNNNNNNNNNNNNNNNNNNNNNNNNNNNNNNNNNNNNNNNNNNNNNNN
NNNNNNNNNNNNNNNNNNNNNNNNNNNNNNNNNNNNNNNNNNNNNNNNNNNNNNNNNNNNNNNNNNNNNNNNNNNNNNNN
NNNNNNNNNNNNNNNNNNNNNNNNNNNNNNNNNNNNNNNNNNNNNNNNNNNNNNNNNNNNNNNNNNNNNNNNNNNNNNNN
NNNNNNNNNNNNNNNNNNNNNNNNNNNNNNNNNNNNNNNNNNNNNNNNNNNNNNNNNNNNNNNNNNNNNNNNNNNNNNNN
NNNNNNNNNNNNNNNNNNNNNNNNNNNNNNNNNNNNNNNNNNNNNNNNNNNNNNNNNNNNNNNNNNNNNNNNNNNNNNNN
NNNNNNNNNNNNNNNNNNNNNNNNNNNNNNNNNNNNNNNNNNNNNNNNNNNNNNNNNNNNNNNNNNNNNNNNNNNNNNNN
NNNNNNNNNNNNNNNNNNNNNNNNNNNNNNNNNNNNNNNNNNNNNNNNNNNNNNNNNNNNNNNNNNNNNNNNNNNNNNNN
NNNNNNNNNNNNNNNNNNNNNNNNNNNNNNNNNNNNNNNNNNNNNNNNNNNNNNNNNNNNNNNNNNNNNNNNNNNNNNNN
NNNNNNNNNNNNNNNNNNNNNNNNNNNNNNNNNNNNNNNNNNNNNNNNNNNNNNNNNNNNNNNNNNNNNNNNNNNNNNNN
NNNNNNNNNNNNNNNNNNNNNNNNNNNNNNNNNNNNNNNNNNNNNNNNNNNNNNNNNNNNNNNNNNNNNNNNNNNNNNNN
NNNNNNNNNNNNNNNNNNNNNNNNNNNNNNNNNNNNNNNNNNNNNNNNNNNNNNNNNNNNNNNNNNNNNNNNNNNNNNNN
NNNNNNNNNNNNNNNNNNNNNNNNNNNNNNNNNNNNNNNNNNNNNNNNNNNNNNNNNNNNNNNNNNNNNNNNNNNNNNNN
NNNNNNNNNNNNNNNNNNNNNNNNNNNNNNNNNNNNNNNNNNNNNNNNNNNNNNNNNNNNNNNNNNNNNNNNNNNNNNNN
NNNNNNNNNNNNNNNNNNNNNNNNNNNNNNNNNNNNNNNNNNNNNNNNNNNNNNNNNNNNNNNNNNNNNNNNNNNNNNNN
NNNNNNNNNNN
>K_M000265124
CATTATCGAACTTCAAGGGA-------------AGGGAAGACGAGAGTGAAGT-CTGTCGCTGGCTCGCTC-----GAGC
ATGTGC-ACGTCTTCGTTC---TTGTCGA-------CCCCTTCTCTTACACAA-----CACACACCTGTGCACTCATTGT
AGGCCCTCG-AAAGAGG-ATCTAT-GTTTTTCACATCACACCCTCAT----CGTATGTCCATAGAATGT----AAT----
-----------------------------AAATC---ATACAACGAATTCTCAACCATGCTTTGATTGATTTC--GAGGC
ATGGCTTGGACTTTGGGAG--CC-TGCCGGCG----------AT--CGTCGGCTCTCCTGAAATGCATTAGCAAT---GG
--GTGGGCATGT------CTTTGACGTGCACGGCCTT-CGACGTGATAA-------TGATCGTCGTGGCTGGA-GCGTCT
TTTGG--------------GACATGCATGAAATCCA-TCCTTGC-TTAC------AATACCAGCTT--------AGGT-T
GGC--TTTGGCTATTAG-TCGGTCGTGAGGCT-GACGAACGTCGG----G---------------GCAGACTATTTCGAC
TTTCAGCAACGGATCTCTTGGCTCTCGCATCGATGAAGAACGCAGCGAATTGCGATAAGTAATGTGAATTGCAGATTTTC
AGTGAATCATCGAATCTTTGAACGCACCTTGCGCTCCTTGGTATTCCGAGGAGCATGCCTGTTTGAGTGTCATNNNNNNN
NNNNNNNNNNNNNNNNNNNNNNNNNNNNNNNNNNNNNNNNNNNNNNNNNNNNNNNNNNNNNNNNNNNNNNNNNNNNNNNN
NNNNNNNNNNNNNNNNNNNNNNNNNNNNNNNNNNNNNNNNNNNNNNNNNNNNNNNNNNNNNNNNNNNNNNNNNNNNNNNN
NNNNNNNNNNNNNNNNNNNNNNNNNNNNNNNNNNNNNNNNNNNNNNNNNNNNNNNNNNNNNNNNNNNNNNNNNNNNNNNN
NNNNNNNNNNNNNNNNNNNNNNNNNNNNNNNNNNNNNNNNNNNNNNNNNNNNNNNNNNNNNNNNNNNNNNNNNNNNNNNN
NNNNNNNNNNNNNNNNNNNNNNNNNNNNNNNNNNNNNNNNNNNNNNNNNNNNNNNNNNNNNNNNNNNNNNNNNNNNNNNN
NNNNNNNNNNNNNNNNNNNNNNNNNNNNNNNNNNNNNNNNNNNNNNNNNNNNNNNNNNNNNNNNNNNNNNNNNNNNNNNN
NNNNNNNNNNNNNNNNNNNNNNNNNNNNNNNNNNNNNNNNNNNNNNNNNNNNNNNNNNNNNNNNNNNNNNNNNNNNNNNN
NNNNNNNNNNNNNNNNNNNNNNNNNNNNNNNNNNNNNNNNNNNNNNNNNNNNNNNNNNNNNNNNNNNNNNNNNNNNNNNN
NNNNNNNNNNNNNNNNNNNNNNNNNNNNNNNNNNNNNNNNNNNNNNNNNNNNNNNNNNNNNNNNNNNNNNNNNNNNNNNN
NNNNNNNNNNNNNNNNNNNNNNNNNNNNNNNNNNNNNNNNNNNNNNNNNNNNNNNNNNNNNNNNNNNNNNNNNNNNNNNN
NNNNNNNNNNNNNNNNNNNNNNNNNNNNNNNNNNNNNNNNNNNNNNNNNNNNNNNNNNNNNNNNNNNNNNNNNNNNNNNN
NNNNNNNNNNNNNNNNNNNNNNNNNNNNNNNNNNNNNNNNNNNNNNNNNNNNNNNNNNNNNNNNNNNNNNNNNNNNNNNN
NNNNNNNNNNNNNNNNNNNNNNNNNNNNNNNNNNNNNNNNNNNNNNNNNNNNNNNNNNNNNNNNNNNNNNNNNNNNNNNN
NNNNNNNNNNNNNNNNNNNNNNNNNNNNNNNNNNNNNNNNNNNNNNNNNNNNNNNNNNNNNNNNNNNNNNNNNNNNNNNN
NNNNNNNNNNNNNNNNNNNNNNNNNNNNNNNNNNNNNNNNNNNNNNNNNNNNNNNNNNNNNNNNNNNNNNNNNNNNNNNN
NNNNNNNNNNNNNNNNNNNNNNNNNNNNNNNNNNNNNNNNNNNNNNNNNNNNNNNNNNNNNNNNNNNNNNNNNNNNNNNN
NNNNNNNNNNNNNNNNNNNNNNNNNNNNNNNNNNNNNNNNNNNNNNNNNNNNNNNNNNNNNNNNNNNNNNNNNNNNNNNN
NNNNNNNNNNNNNNNNNNNNNNNNNNNNNNNNNNNNNNNNNNNNNNNNNNNNNNNNNNNNNNNNNNNNNNNNNNNNNNNN
NNNNNNNNNNNNNNNNNNNNNNNNNNNNNNNNNNNNNNNNNNNNNNNNNNNNNNNNNNNNNNNNNNNNNNNNNNNNNNNN
NNNNNNNNNNNNNNNNNNNNNNNNNNNNNNNNNNNNNNNNNNNNNNNNNNNNNNNNNNNNNNNNNNNNNNNNNNNNNNNN
NNNNNNNNNNNNNNNNNNNNNNNNNNNNNNNNNNNNNNNNNNNNNNNNNNNNNNNNNNNNNNNNNNNNNNNNNNNNNNNN
NNNNNNNNNNNNNNNNNNNNNNNNNNNNNNNNNNNNNNNNNNNNNNNNNNNNNNNNNNNNNNNNNNNNNNNNNNNNNNNN
NNNNNNNNNNNNNNNNNNNNNNNNNNNNNNNNNNNNNNNNNNNNNNNNNNNNNNNNNNNNNNNNNNNNNNNNNNNNNNNN
NNNNNNNNNNNNNNNNNNNNNNNNNNNNNNNNNNNNNNNNNNNNNNNNNNNNNNNNNNNNNNNNNNNNNNNNNNNNNNNN
NNNNNNNNNNNNNNNNNNNNNNNNNNNNNNNNNNNNNNNNNNNNNNNNNNNNNNNNNNNNNNNNNNNNNNNNNNNNNNNN
NNNNNNNNNNNNNNNNNNNNNNNNNNNNNNNNNNNNNNNNNNNNNNNNNNNNNNNNNNNNNNNNNNNNNNNNNNNNNNNN
NNNNNNNNNNNNNNNNNNNNNNNNNNNNNNNNNNNNNNNNNNNNNNNNNNNNNNNNNNNNNNNNNNNNNNNNNNNNNNNN
NNNNNNNNNNNNNNNNNNNNNNNNNNNNNNNNNNNNNNNNNNNNNNNNNNNNNNNNNNNNNNNNNNNNNNNNNNNNNNNN
NNNNNNNNNNN
>LAH35252
CATTATCGAACTTTGA------------------------GGGGAGGGGAAGG-CTGTCGCTGGCTTTCTC-----GAGC
ATGTGCAACGTCTT-CCTT---------------------CTCTCACAC-AAA-----CCCACACCTGTGCACCCTTCGT
AGGCCCTCGAAAAGAGG-ATCTAT-GTATTTCATACAACACCCACTT---AAGCATGTCCATAGAATGT----AATCG-A
AGGACTTCTGTC------------CTACGAAATC---ATACAACGAATTCTCAACCATGTCTTTGTCAAAA-----GGGC
ATGGCTTGGACTTTGGGAGC-CCTTGCTGGCC----------TTT-GGTCAGCTCTCCTGAAATGCATTAGCGAT---GG
--GTGGGCAAGTCTTCATTAGAGACGTGCACGGCCTT-CGACGTGATAA-------TGATCGTCGTGGCTGGA-GCGTCT
TTA-T--------------------CTTGCAATCCA-TCCTCGC-TCAC-AATC-TCCACTAGCTTT-------GGGT-C
AGC-CTTTGGCTATTAGTTCGGTCACGAGACTTGACGAACGTCGG---GGGCAAGACTTT-TTGGCTCGTCGATTTCGAC
TTTCAGCAACGGATCTCTTGGCTCTCGCATCGATGAAGAACGCAGCGAATTGCGATAAGTAATGTGAATTGCAGATTTTC
AGTGAATCATCGAATCTTTGAACGCACCTTGCGCTCCTCGGTATTCCGAGGAGCATGCCTGTTTGAGTGTCATNNNNNNN
NNNNNNNNNNNNNNNNNNNNNNNNNNNNNNNNNNNNNNNNNNNNNNNNNNNNNNNNNNNNNNNNNNNNNNNNNNNNNNNN
NNNNNNNNNNNNNNNNNNNNNNNNNNNNNNNNNNNNNNNNNNNNNNNNNNNNNNNNNNNNNNNNNNNNNNNNNNNNNNNN
NNNNNNNNNNNNNNNNNNNNNNNNNNNNNNNNNNNNNNNNNNNNNNNNNNNNNNNNNNNNNNNNNNNNNNNNNNNNNNNN
NNNNNNNNNNNNNNNNNNNNNNNNNNNNNNNNNNNNNNNNNNNNNNNNNNNNNNNNNNNNNNNNNNNNNNNNNNNNNNNN
NNNNNNNNNNNNNNNNNNNNNNNNNNNNNNNNNNNNNNNNNNNNNNNNNNNNNNNNNNNNNNNNNNNNNNNNNNNNNNNN
NNNNNNNNNNNNNNNNNNNNNNNNNNNNNNNNNNNNNNNNNNNNNNNNNNNNNNNNNNNNNNNNNNNNNNNNNNNNNNNN
NNNNNNNNNNNNNNNNNNNNNNNNNNNNNNNNNNNNNNNNNNNNNNNNNNNNNNNNNNNNNNNNNNNNNNNNNNNNNNNN
NNNNNNNNNNNNNNNNNNNNNNNNNNNNNNNNNNNNNNNNNNNNNNNNNNNNNNNNNNNNNNNNNNNNNNNNNNNNNNNN
NNNNNNNNNNNNNNNNNNNNNNNNNNNNNNNNNNNNNNNNNNNNNNNNNNNNNNNNNNNNNNNNNNNNNNNNNNNNNNNN
NNNNNNNNNNNNNNNNNNNNNNNNNNNNNNNNNNNNNNNNNNNNNNNNNNNNNNNNNNNNNNNNNNNNNNNNNNNNNNNN
NNNNNNNNNNNNNNNNNNNNNNNNNNNNNNNNNNNNNNNNNNNNNNNNNNNNNNNNNNNNNNNNNNNNNNNNNNNNNNNN
NNNNNNNNNNNNNNNNNNNNNNNNNNNNNNNNNNNNNNNNNNNNNNNNNNNNNNNNNNNNNNNNNNNNNNNNNNNNNNNN
NNNNNNNNNNNNNNNNNNNNNNNNNNNNNNNNNNNNNNNNNNNNNNNNNNNNNNNNNNNNNNNNNNNNNNNNNNNNNNNN
NNNNNNNNNNNNNNNNNNNNNNNNNNNNNNNNNNNNNNNNNNNNNNNNNNNNNNNNNNNNNNNNNNNNNNNNNNNNNNNN
NNNNNNNNNNNNNNNNNNNNNNNNNNNNNNNNNNNNNNNNNNNNNNNNNNNNNNNNNNNNNNNNNNNNNNNNNNNNNNNN
NNNNNNNNNNNNNNNNNNNNNNNNNNNNNNNNNNNNNNNNNNNNNNNNNNNNNNNNNNNNNNNNNNNNNNNNNNNNNNNN
NNNNNNNNNNNNNNNNNNNNNNNNNNNNNNNNNNNNNNNNNNNNNNNNNNNNNNNNNNNNNNNNNNNNNNNNNNNNNNNN
NNNNNNNNNNNNNNNNNNNNNNNNNNNNNNNNNNNNNNNNNNNNNNNNNNNNNNNNNNNNNNNNNNNNNNNNNNNNNNNN
NNNNNNNNNNNNNNNNNNNNNNNNNNNNNNNNNNNNNNNNNNNNNNNNNNNNNNNNNNNNNNNNNNNNNNNNNNNNNNNN
NNNNNNNNNNNNNNNNNNNNNNNNNNNNNNNNNNNNNNNNNNNNNNNNNNNNNNNNNNNNNNNNNNNNNNNNNNNNNNNN
NNNNNNNNNNNNNNNNNNNNNNNNNNNNNNNNNNNNNNNNNNNNNNNNNNNNNNNNNNNNNNNNNNNNNNNNNNNNNNNN
NNNNNNNNNNNNNNNNNNNNNNNNNNNNNNNNNNNNNNNNNNNNNNNNNNNNNNNNNNNNNNNNNNNNNNNNNNNNNNNN
NNNNNNNNNNNNNNNNNNNNNNNNNNNNNNNNNNNNNNNNNNNNNNNNNNNNNNNNNNNNNNNNNNNNNNNNNNNNNNNN
NNNNNNNNNNNNNNNNNNNNNNNNNNNNNNNNNNNNNNNNNNNNNNNNNNNNNNNNNNNNNNNNNNNNNNNNNNNNNNNN
NNNNNNNNNNNNNNNNNNNNNNNNNNNNNNNNNNNNNNNNNNNNNNNNNNNNNNNNNNNNNNNNNNNNNNNNNNNNNNNN
NNNNNNNNNNNNNNNNNNNNNNNNNNNNNNNNNNNNNNNNNNNNNNNNNNNNNNNNNNNNNNNNNNNNNNNNNNNNNNNN
NNNNNNNNNNNNNNNNNNNNNNNNNNNNNNNNNNNNNNNNNNNNNNNNNNNNNNNNNNNNNNNNNNNNNNNNNNNNNNNN
NNNNNNNNNNNNNNNNNNNNNNNNNNNNNNNNNNNNNNNNNNNNNNNNNNNNNNNNNNNNNNNNNNNNNNNNNNNNNNNN
NNNNNNNNNNN
>LE_F_344051
CATTATAGAACTTTGA------------------------GGGGAGGGGAAGG-CTGTCGCTGGCTTTCTC-----AAGC
ATGTGC-ACGTCTT-CCTT---------------------CTCTCACAC-AAAC----CCCACACCTGTGCACCCTTTGT
AGGCCCTCG-AAAGAGG-ATCTAC-GTATTTCATACA--ACCCACTT----AGCATGTCCATAGAATGT----AAT----
-----------------------------AAATC---ATACAACGAATTCTCAACCATGCCCTT------------GGGC
ATGGCTTGGACTTTGGGAG--CCTTGCTGGCC---------TTTC-GGTCAGCTCTCCTGAAATGCATTAGCGAT--GGG
--GTGGGCA-GT----------GACGTGCACGGCCTT-CGACGTGATAA-------TGATCGTCGTGGCTGGA-GCGTCT
TTA-----------------------------TCTA-TCCTCGC-TCAC-AATCTTCTACCAGCTTTG-----GGGGT-T
AGC-TTTCGGCTACTAGTTCGGTCGCGAGACTTGACGAACGTCGG---AGGCAAGACTTTCTTGGCTGGTCGATTTCGAC
TTTCAGCAACGGATCTCTTGGCTCTCGCATCGATGAAGAACGCAGCGAATTGCGATAAGTAATGTGAATTGCAGATTTTC
AGTGAATCATCGAATCTTTGAACGCACCTTGCGCTCCTCGGTATTCCGAGGAGCATGCCTGTTTGAGTGTCATGCTCAAA
TTTTGAATCTGGCGGT--CTTTGG-CCGTCCGAGTTGTAATCTAGAGAAGCGTCTTCCGCGCT-GGACCGTGTACAAGTC
TCCTGGAAGGGAGCGTCATAGAGGGTGAGAATCCCGTCTTTGACACGGACCA-CCA-GTGC--TATGTGATGCGCTCTCG
ACGAGTCGAGTTGTTTGGGAATGCAGCTCAAATAGGGTGGTAAATTCCATCTAAAGCTAAATACAGGCGAGAGACCGATA
GCGAACAAGTACCGTGAGGGAAAGATGAAAAGAACTTTGGAAAGAGAGTTAAACAGTACGTGAAATTGCTGAAAGGGAAA
CGCTTGATGTCAGTCGCGTCGTCCGGGGATCAACCTT--GCTT-CAYCGCTGG--GTGTACTTCCCGGT-AGACGGGTCA
GCATCGGTTTCGGT-CGCCGTACAATGGCGAGAGGAACGTGGCACCCTTCT-----AGGGTGTG-TTATAGCCTTTCGTC
-GTATGCGGC-GGTCGGGACCGAGGAACTCGGCACGA-------CTTCGGTCTGTG---CTTAGGATGCTGGCATAATGG
CCTTAAGCGACCCGTCTTGAAACACGGACCAAGGAGTCTAACATGCCTGCGAGTGTTCGGGTGCT--AAACTCGTGCGCG
CAATGAAAGTGAAAGTCGAGACCTCCGT-CATGGA-GGGCATCGACGCCCGGACTTGAGTCTTTGACG--ACGGATCTGC
GGTAGAGCATGCATGTTGGGACCCGAAAGATGGTGAACTATGCCTGAATAGGGTGAAGCCAGAGGAAACTCTGGTGGAGG
CTCGTAGCGATTCTGACGTGCAAATCGATCGTCGAATTTGGGTATANNNNNNNNNNNNNNNNNNNNNNNNNNNNNNNNNN
NNNNNNNNGACTGCGCCGTCCTCATTATCGCTGGTGGTACCGGTGAGTTTGAGGCAGGTATCTCTAAGGACGGTCAAACC
CGTGAACATGCCCTCCTGGCATTTACTCTTGGTGTCCGTCAGCTTATCGTCGCAGTGAACAAGATGGACACGACCAAGTG
GAGTGAGGACCGCTTCAACGAAATTATCAAGGAAACCTCAACCTTTATTAAGAAGGTCGGCTACAACCCCAAGGCTGTCG
CTTTCGTGCCTATCTCTGGCTGGCATGGTGACAACATGTTGGAGGAGTCCCCCAACATGCCCTGGTACAAGGGCTGGACC
AAGGAGACCAAGGGAGGTGTCGTCAAGGGAAAGACCCTCCTTGATGCCATCGATGCCATCGAGCCTCCTGTTCGTCCCTC
TGACAAACCCCTTCGCCTTCCTCTCCAGGATGTTTACNNNNNNNNNNNNNNNNNNNNNNNNNNNNNNNNNNNNNNNNNNN
NNGTGTGCTGTATGTTCTCCTCAGAGATAAATGTGGWTTGATGTGTCGAC-AATAG--GTAARCATTATTTAAC-CACAT
TCRCCTCCWACATTCTCTGAACGCCSAAATAGNNNNNNNNNNNNNNNNNNNNNNNNNNNNNNNNNNNNNNNNNNNNNNNN
NNNNNNNNNNNNNNNNNNNNNNNNNNNNNNNNNNNNNNNNNNNNNNNNNNNNNNNNNNNNNNNNNNNNNNNNNNNNNNNN
NNNNNNNNNNNNNNNNNNNNNNNNNNNNNNNNNNNNNNNNNNNNNNNNNNNNNNNNNNNNNNNNNNNNNNNNNNNNNNNN
NNNNNNNNNNNNNNNNNNNNNNNNNNNNNNNNNNNNNNNNNNNNNNNNNNNNNNNNNNNNNNNNNNNNNNNNNNNNNNNN
NNNNNNNNNNNNNNNNNNNNNNNNNNNNNNNNNNNNNNNNNNNNNNNNNNNNNNNNNNNNNNNNNNNNNNNNNNNNNNNN
NNNNNNNNNNNNNNNNNNNNNNNNNNNNNNNNNNNNNNNNNNNNNNNNNNNNNNNNNNNNNNNNNNNNNNNNNNNNNNNN
NNNNNNNNNNNNNNNNNNNNNNNNNNNNNNNNNNNNNNNNNNNNNNNNNNNNNNNNNNNNNNNNNNNNNNNNNNNNNNNN
NNNNNNNNNNNNNNNNNNNNNNNNNNNNNNNNNNNNNNNNNNNNNNNNNNNNNNNNNNNNNNNNNNNNNNNNNNNNNNNN
NNNNNNNNNNNNNNNNNNNNNNNNNNNNNNNNNNNNNNNNNNNNNNNNNNNNNNNNNNNNNNNNNNNNNNNNNNNNNNNN
NNNNNNNNNNNNNNNNNNNNNNNNNNNNNNNNNNNNNNNNNNNNNNNNNNNNNNNNNNNNNNNNNNNNNNNNNNNNNNNN
NNNNNNNNNNN
>LE_F_344052
NNNNNNNNNNNNNNNNNNNNNNNNNNNNNNNNNNNNNNNNNNNNNNNNNNNGG-CTGTCGCTGGCTTTCTC-----AAGC
ATGTGC-ACGTCTT-CCTT---------------------CTCTCACAC-AAAC----CCCACACCTGTGCACCCTTTGT
AGGCCCTCG-AAAGAGG-ATCTAC-GTATTTCATACA--ACCCACTT----AGCATGTCCATAGAATGC----AAT----
-----------------------------AAATC---ATACAACGAATTCTCAACCATGCCCTT------------GGGC
ATGGCTTGGACTTTGGGAG--CCTTGCTGGCC---------TTTC-GGTCAGCTCTCCTGAAATGCATTAGCGAT---GG
--GTGGGCA-GT----------GACGTGCACGGCCTT-CGACGTGATAA-------TGATCGTCGTGGCTGGA-GCGTCT
TTA-----------------------------TCTA-TCCTCGC-TCAC-AATCTTCTACTAGCTTTG-----GGGGT-C
AGC-TTTTGGCTACTAGTTCGGTCGTGAGACTTGACGAACGTCGG---AGGCAAGACTTTCTTGGCTGGTCGATTTCGAC
TTTCAGCAACGGATCTCTTGGCTCTCGCATCGATGAAGAACGCAGCGAATTGCGATAAGTAATGTGAATTGCAGATTTTC
AGTGAATCATCGAATCTTTGAACGCACCTTGCGCTCCTCGGTATTCCGAGGAGCATGCCTGTTTGAGTGTCATNNNNNNN
NNNNNNNNNNNNNNNNNNNNNNNNNNNNNNNNNNNNNNNNNNNNNNNNNNNNNNNNNNNNNNNNNNNNNNNNNNNNNNNN
NNNNNNNNNNNNNNNNNNNNNNNNNNNNNNNNNNNNNNNNNNNNNNNNNNNNNNNNNNNNNNNNNNNNNNNNNNNNNNNN
NNNNNNNNNNNNNNNNNNNNNNNNNNNNNNNNNNNNNNNNNNNNNNNNNNNNNNNNNNNNNNNNNNNNNNNNNNNNNNNN
NNNNNNNNNNNNNNNNNNNNNNNNNNNNNNNNNNNNNNNNNNNNNNNNNNNNNNNNNNNNNNNNNNNNNNNNNNNNNNNN
NNNNNNNNNNNNNNNNNNNNNNNNNNNNNNNNNNNNNNNNNNNNNNNNNNNNNNNNNNNNNNNNNNNNNNNNNNNNNNNN
NNNNNNNNNNNNNNNNNNNNNNNNNNNNNNNNNNNNNNNNNNNNNNNNNNNNNNNNNNNNNNNNNNNNNNNNNNNNNNNN
NNNNNNNNNNNNNNNNNNNNNNNNNNNNNNNNNNNNNNNNNNNNNNNNNNNNNNNNNNNNNNNNNNNNNNNNNNNNNNNN
NNNNNNNNNNNNNNNNNNNNNNNNNNNNNNNNNNNNNNNNNNNNNNNNNNNNNNNNNNNNNNNNNNNNNNNNNNNNNNNN
NNNNNNNNNNNNNNNNNNNNNNNNNNNNNNNNNNNNNNNNNNNNNNNNNNNNNNNNNNNNNNNNNNNNNNNNNNNNNNNN
NNNNNNNNNNNNNNNNNNNNNNNNNNNNNNNNNNNNNNNNNNNNNNNNNNNNNNNNNNNNNNNNNNNNNNNNNNNNNNNN
NNNNNNNNNNNNNNNNNNNNNNNNNNNNNNNNNNNNNNNNNNNNNNCGTGATTTTATCAAAAACATGATCACTGGTACCT
CCCAGGCTGACTGCGCCGTCCTCATTATCGCTGGTGGTACCGGTGAGTTTGAGGCAGGTATCTCTAAGGACGGTCAAACC
CGTGAACATGCCCTCCTGGCATTTACTCTTGGTGTCCGTCAGCTTATCGTCGCAGTGAACAAGATGGACACGACCAAGTG
GAGTGAGGACCGCTTCAACGAAATTATCAAGGAAACCTCCACCTTTATTAAGAAGGTCGGCTACAACCCCAAGGCTGTCG
CTTTCGTGCCTATCTCTGGCTGGCATGGTGACAACATGTTGGAGGAGTCCCCCAACATGCCCTGGTACAAGGGCTGGACC
AAGGAGACCAAGGGAGGTGTCGTCAAGGGAAAGACCCTCCTTGATGCCATCGATGCCATCGAGCCTCCTGTTCGTCCCTC
TGACAAACCCCTTCGCCTTCCTCTCCAGGATGTTTACAAGATCGGTGGTATCGGGACAGTGCCCGTTGGTCGTGTTGAAA
CTGTGTGCTGTACGTTCTTCTCAGAGATAAATGTGGTTTGATGTGTCGAC-AATAG--GTAAGCATTATGTAAC-CACAT
TCGCCTCCAACATTCTCTGAACGCCGAAATAGNNNNNNNNNNNNNNNNNNNNNNNNNNNNNNNNNNNNNNNNNNNNNNNN
NNNNNNNNNNNNNNNNNNNNNNNNNNNNNNNNNNNNNNNNNNNNNNNNNNNNNNNNNNNNNNNNNNNNNNNNNNNNNNNN
NNNNNNNNNNNNNNNNNNNNNNNNNNNNNNNNNNNNNNNNNNNNNNNNNNNNNNNNNNNNNNNNNNNNNNNNNNNNNNNN
NNNNNNNNNNNNNNNNNNNNNNNNNNNNNNNNNNNNNNNNNNNNNNNNNNNNNNNNNNNNNNNNNNNNNNNNNNNNNNNN
NNNNNNNNNNNNNNNNNNNNNNNNNNNNNNNNNNNNNNNNNNNNNNNNNNNNNNNNNNNNNNNNNNNNNNNNNNNNNNNN
NNNNNNNNNNNNNNNNNNNNNNNNNNNNNNNNNNNNNNNNNNNNNNNNNNNNNNNNNNNNNNNNNNNNNNNNNNNNNNNN
NNNNNNNNNNNNNNNNNNNNNNNNNNNNNNNNNNNNNNNNNNNNNNNNNNNNNNNNNNNNNNNNNNNNNNNNNNNNNNNN
NNNNNNNNNNNNNNNNNNNNNNNNNNNNNNNNNNNNNNNNNNNNNNNNNNNNNNNNNNNNNNNNNNNNNNNNNNNNNNNN
NNNNNNNNNNNNNNNNNNNNNNNNNNNNNNNNNNNNNNNNNNNNNNNNNNNNNNNNNNNNNNNNNNNNNNNNNNNNNNNN
NNNNNNNNNNNNNNNNNNNNNNNNNNNNNNNNNNNNNNNNNNNNNNNNNNNNNNNNNNNNNNNNNNNNNNNNNNNNNNNN
NNNNNNNNNNN
>M745
NNNNNNNNNNNNNNNNNNNNNNNNNNNNNNNNNNNNNNNNNNNGCGTTGGTTGACTGTTGCTGGCCATCT------GGCA
CTGTGC-ACGTCTCTCGCACTTTTGTCGA--------TCTTTCTCTCTCTTCAATTCCACTACACCTGTGCACCTGCTGT
AGGTCCTTG-CAAAAGG-ATCTAT-GTCTTTCTTGTATCACATCCAT----CGTATGTCTACAGAATGTATCAAATT---
--GGCCCATGGT-----------CGATTGAAATCATAATACAATGAATTCTCAACCATGCCTTGATTTGTTTCAAGGGCC
ATGGCTTGGA-CTTGGGAT---CTTGCTGGCAGCGA----AAAGCGGCTCAGCTGTCCTGAAATGCATTAGCAAA---GG
CAAGAGGCAGGTCTTT--CTAGGACGTGCACGGCCTT-CGACGTGATAA-------TGATCGTCGTGGCTGGA-GCGTCG
G-------------------ACATGCACCGAAATTG-T-CTTGC-TTCC-AA---------------------------T
CCT-TGATGTCAATCACATTTTTTGTGGGATT-GATG--------------------------------TCATTTTTGAC
TTTCAGCAACGGATCTCTTGGCTCTCGCATCGATGAAGAACGCAGCGAATTGCGATAAGTAATGTGAATTGCAGATTTTC
AGTGAATCATCGAATCTTTGAACGCACCTTGCGCTCCTTGGTATTCCGAGGAGCATGCCTGTTTGAGTGTCATGCTCAAA
TTTTGAATCTGGCGGT--CTCTGG-CCGTCCGAGTTGTAATCTAGAGAAGCGTTTTCCGCGTT-GGACCGTGTACAAGTC
TCCTGGAAGGGAGCGTCATAGAGGGTGAGAATCCCGTCTTTGACACGGACTA-CCA-GTGC--TATGTGATGCGCTCTCG
ACGAGTCGAGTTGTTTGGGAATGCAGCTCAAAATGGGTGGTAAATTCCATCTAAAGCTAAATACAGGCGAGAGACCGATA
GCGAACAAGTACCGTGAGGGAAAGATGAAAAGAACTTTGGAAAGAGAGTTAAACAGTACGTGAAATTGCTGAAAGGGAAA
CGCTTGATGTCAGTCACGTCGCCTGGGGATCAACCTT--GCT--CTTCGCTGG--GTGTACTTCCCTGT-CGACGGGTCA
GCATCAGTTTTCAT-CGCCGTACAAGGGTGGGGGGAATGTGGCACTCTTCG------GAGTGTG-TTATAGCCTTTCGTC
-GTATGCGGT-GATGGGGACTGAGGAACTCGGCACGG----CCTTTCAGGCCTGTG---TTTAGGATGCTGGCATAATGG
CCTTAAGCGACCCGTCTTGAAACACGGACCAAGGAGTCTAACATGCCTGCGAGTGTTTGGGTGGA--AAACCCGAGCGCG
TAATGAAAGTGAAAGTTGAGACCTCTGT-CGTGGA-GGGCATCGACGCCCGGACCTGAGTCTTTGACAATATGGATCTGC
GGTAGAGCATGCATGTTGGGACCCGAAAGATGGTGAACTATGCCTGAATAGGGTGAAGCCAGAGGAAACTCTGGTGGAGG
CTCGTAGCGATTCTGACGTGCAAATCGATCGTCGAATTTGGGTATACGTGATTTYATCAAAAACATGATCACCGGTACCT
CTCAGGCCGATTGTGCCATCCTCATTATCGCCGGTGGCACTGGTGAGTTCGAGGCGGGTATCTCCAAGGACGGCCAGACC
CGTGAACATGCTCTTTTGGCCTTCACCCTTGGTGTGCGTCAGCTCATTGTCGCTGTGAACAAGATGGATACTACCAAGTG
GAGCGAAGATCGCTTCAATGAAATCATCAAGGAAACCTCGAACTTCATCAAGAAGGTTGGCTATAACCCCAAAGCTGTCG
CTTTCGTACCCATCTCCGGCTGGCACGGTGACAATATGCTGGAGGAGTCCGTCAACATGCCTTGGTTCAAGGGCTGGACC
AAGGAGGTCAAGAGTGGTGTTGTCAAGGGAAAGACCCTTCTTGACGCAATTGACGCCATTGAACNNNNNNNNNNNNNNNN
NNNNNNNNNNNNNNNNNNNNNNNNNNNNNNNNNNNNNNNNNNNNNNNNNNNNNNNNNNNNNNNNNNNNNNNNNNNNNNNN
NNGTTTGTCGTCTCTTCTCCCC--GGATGTGTGT-GTTCAACGTGTTGCC-GATAG--GTACGCATTTCGCTGT-TAGAT
TAACTCCCAGCATTCTCAAAGCCC---AACAGNNNNNNNNNNNNNNNNNNNNNNNNNNNNNNNNNNNNNNNNATTTGGCG
CTGATGGCTTGCATCTCTGTCGGTTCATACTCCGCCCCCGTCATCGAATTCTTGGAGGAATGGGGTCTCGAATCGCTGGA
GGAGAATGCGCACTCGTCGACACCTTGTACTAAGGTTTTTGTCAATGGTGTCTGGATGGGTGTACATCGTGACCCCGCCA
ACCTTGTCAAAACGATCAAAAAGCTTCGCCGAAAAGATGACATTAGCCCCGAGGTTTCTGTAGTTCGCGATATTCGCGAG
AGGGAACTTCGTCTCTACACTGATGCAGGGCGAGTTTGTCGACCACTCTTTATTGTCGAAAATCAGCAGCTTGCCCTACA
AAAGAAGCATATAAAATGGCTTAATCAAGGTTACCGCGACGATGACGGCGAAGAGTTCAAGTGGGAACAACTAGTAAAAA
CGGGGATCATTGAATTGCTTGATGCAGAGGAGGAGGAAACGGTGATGATTTCCATGACGCCGGAAGACTTAGAGAACTCC
AGGCTACAGTCTGCAGGTATCAACCCCCACGAGAACGACGGAGACTTCGACCCCGCGGCACGATTGAAGGCCGGAATCAG
TGCACATACATGGACTCACTGCGAGATTCATCCTAGTATGATTCTTGGTGTTTGCGCCAGCATCATTCCTTTCCCCGATC
ATAACCAGNNNNNNNNNNNNNNNNNNNNNNNNNNNNNNNGTGCGTATTTCTGTTGCGACGTGCATTGAT-GATAGNNNNN
NNNNNNNNNNN
>man24_soil_H05
CATTATCGAACT---------------------------------GGGGAAGG-CTGTCGCTGGCTCTCTC-----GAGC
ATGTGC-ACGTCTTTTCGT-----------------------CT--------------CACACACCTGTGCACCCATTGT
AGGCCCTCG-AAAGAGG-ATCTAC-GTATTTCATACAACACCCACTT----AGCATGTCCATAGAATGT----AATCA-T
A-GGATCGTCCTACGGGGCGGTATCTACGAAATC---ATACAACGAATTCTCAACCATGCCCCTTTGTCAAAA---GGAC
ATGGTTTGGACTTTGGGAG--CCTTGCTGGCC--------TTTTT-GGTCAGCTCTCCTGAAATGCATTAGCGAT---GG
--GTGGGCAAGTCTTCATTAGAGACGTGCACGGCCTT-CGACGTGATAA-------TGATCGTCGTGGCTGGA-GCGTCT
TTATT--------------------CTTGCGATCCG-TCCTCGC-TCAC-AATC-TCTGCTAGCCTT-------GGGT-T
AGC-TTTTGGCTATTAGTTCGGTCGCGAGACCTGACGAACGTCAG---AGGTGCACCCCCAAGGACTGGTCGATTTCGAC
TTTCAGCAACGGATCTCTTGGCTCTCGCATCGATGAAGAACGCAGCGAATTGCGATAAGTAATGTGAATTGCAGATTTTC
AGTGAATCATCGAATCTTTGAACGCACCTTGCGCTCCTCGGTATTCCGAGGAGCATGCCTGTTTGAGTGTCATNNNNNNN
NNNNNNNNNNNNNNNNNNNNNNNNNNNNNNNNNNNNNNNNNNNNNNNNNNNNNNNNNNNNNNNNNNNNNNNNNNNNNNNN
NNNNNNNNNNNNNNNNNNNNNNNNNNNNNNNNNNNNNNNNNNNNNNNNNNNNNNNNNNNNNNNNNNNNNNNNNNNNNNNN
NNNNNNNNNNNNNNNNNNNNNNNNNNNNNNNNNNNNNNNNNNNNNNNNNNNNNNNNNNNNNNNNNNNNNNNNNNNNNNNN
NNNNNNNNNNNNNNNNNNNNNNNNNNNNNNNNNNNNNNNNNNNNNNNNNNNNNNNNNNNNNNNNNNNNNNNNNNNNNNNN
NNNNNNNNNNNNNNNNNNNNNNNNNNNNNNNNNNNNNNNNNNNNNNNNNNNNNNNNNNNNNNNNNNNNNNNNNNNNNNNN
NNNNNNNNNNNNNNNNNNNNNNNNNNNNNNNNNNNNNNNNNNNNNNNNNNNNNNNNNNNNNNNNNNNNNNNNNNNNNNNN
NNNNNNNNNNNNNNNNNNNNNNNNNNNNNNNNNNNNNNNNNNNNNNNNNNNNNNNNNNNNNNNNNNNNNNNNNNNNNNNN
NNNNNNNNNNNNNNNNNNNNNNNNNNNNNNNNNNNNNNNNNNNNNNNNNNNNNNNNNNNNNNNNNNNNNNNNNNNNNNNN
NNNNNNNNNNNNNNNNNNNNNNNNNNNNNNNNNNNNNNNNNNNNNNNNNNNNNNNNNNNNNNNNNNNNNNNNNNNNNNNN
NNNNNNNNNNNNNNNNNNNNNNNNNNNNNNNNNNNNNNNNNNNNNNNNNNNNNNNNNNNNNNNNNNNNNNNNNNNNNNNN
NNNNNNNNNNNNNNNNNNNNNNNNNNNNNNNNNNNNNNNNNNNNNNNNNNNNNNNNNNNNNNNNNNNNNNNNNNNNNNNN
NNNNNNNNNNNNNNNNNNNNNNNNNNNNNNNNNNNNNNNNNNNNNNNNNNNNNNNNNNNNNNNNNNNNNNNNNNNNNNNN
NNNNNNNNNNNNNNNNNNNNNNNNNNNNNNNNNNNNNNNNNNNNNNNNNNNNNNNNNNNNNNNNNNNNNNNNNNNNNNNN
NNNNNNNNNNNNNNNNNNNNNNNNNNNNNNNNNNNNNNNNNNNNNNNNNNNNNNNNNNNNNNNNNNNNNNNNNNNNNNNN
NNNNNNNNNNNNNNNNNNNNNNNNNNNNNNNNNNNNNNNNNNNNNNNNNNNNNNNNNNNNNNNNNNNNNNNNNNNNNNNN
NNNNNNNNNNNNNNNNNNNNNNNNNNNNNNNNNNNNNNNNNNNNNNNNNNNNNNNNNNNNNNNNNNNNNNNNNNNNNNNN
NNNNNNNNNNNNNNNNNNNNNNNNNNNNNNNNNNNNNNNNNNNNNNNNNNNNNNNNNNNNNNNNNNNNNNNNNNNNNNNN
NNNNNNNNNNNNNNNNNNNNNNNNNNNNNNNNNNNNNNNNNNNNNNNNNNNNNNNNNNNNNNNNNNNNNNNNNNNNNNNN
NNNNNNNNNNNNNNNNNNNNNNNNNNNNNNNNNNNNNNNNNNNNNNNNNNNNNNNNNNNNNNNNNNNNNNNNNNNNNNNN
NNNNNNNNNNNNNNNNNNNNNNNNNNNNNNNNNNNNNNNNNNNNNNNNNNNNNNNNNNNNNNNNNNNNNNNNNNNNNNNN
NNNNNNNNNNNNNNNNNNNNNNNNNNNNNNNNNNNNNNNNNNNNNNNNNNNNNNNNNNNNNNNNNNNNNNNNNNNNNNNN
NNNNNNNNNNNNNNNNNNNNNNNNNNNNNNNNNNNNNNNNNNNNNNNNNNNNNNNNNNNNNNNNNNNNNNNNNNNNNNNN
NNNNNNNNNNNNNNNNNNNNNNNNNNNNNNNNNNNNNNNNNNNNNNNNNNNNNNNNNNNNNNNNNNNNNNNNNNNNNNNN
NNNNNNNNNNNNNNNNNNNNNNNNNNNNNNNNNNNNNNNNNNNNNNNNNNNNNNNNNNNNNNNNNNNNNNNNNNNNNNNN
NNNNNNNNNNNNNNNNNNNNNNNNNNNNNNNNNNNNNNNNNNNNNNNNNNNNNNNNNNNNNNNNNNNNNNNNNNNNNNNN
NNNNNNNNNNNNNNNNNNNNNNNNNNNNNNNNNNNNNNNNNNNNNNNNNNNNNNNNNNNNNNNNNNNNNNNNNNNNNNNN
NNNNNNNNNNNNNNNNNNNNNNNNNNNNNNNNNNNNNNNNNNNNNNNNNNNNNNNNNNNNNNNNNNNNNNNNNNNNNNNN
NNNNNNNNNNNNNNNNNNNNNNNNNNNNNNNNNNNNNNNNNNNNNNNNNNNNNNNNNNNNNNNNNNNNNNNNNNNNNNNN
NNNNNNNNNNN
>MEXU_26275
NATTATCGAACTCGGAGGGG-------------AGGGAAGACAAGAGTGAAGG-CTGTCGCTGGCTCGTTC-----GAGC
ATGTGC-ACGTCTTCGTTC---TCGTCGA--------CCCTTCTCTCACACAA-----CCCACACCTGTGCACCCACTGT
AGGTCCTCG-AAAGAGG-ATCTAC-GTTTTTCACA---CACCCTCGT----CGTATGTCCATAGAATGT----AAT----
-----------------------------AAATC---ATACAACGAATTCTCAACCATGCTTT--------------GGC
ATGGCTTGGACTTTGGGAG--CC-TGCCGGC---------TTATC-CGTCGGCTCTCCTGAAATGCATTGGCAAT---GG
--GTGGGCATGT------CTTTGACGTGCACGGCCTTNNNNNNNNNNNNNNNNNNNNNNNNNNNNNNNNNNNNNNNNNNN
NNNNNNNNNNNNNNNNNNNNNNNNNNNNNNNNNNNNNNNNNNNNNNNNNNNNNNNNNNNNNNNNNNNNNNNNNNNNNNNN
NNNNNNNNNNNNNNNNNNNNNNNNNNNNNNNNNNNNNNNNNNNNNNNNNNNNNNNNNNNNNNNNNNNNNNNNNNNNNNNC
TTTCAGCAACGGATCTCTTGGCTCTCGCATCGATGAAGAACGCAGCGAATTGCGATAAGTAATGTGAATTGCAGATTTTC
AGTGAATCATCGAATCTTTGAACGCACCTTGCGCTCCTTGGTATTCCGAGGAGCATGCCTGTTTGAGTGTCATNNNNNNN
NNNNNNNNNNNNNNNNNNNNNNNNNNNNNNNNNNNNNNNNNNNNNNNNNNNNNNNNNNNNNNNNNNNNNNNNNNNNNNNN
NNNNNNNNNNNNNNNNNNNNNNNNNNNNNNNNNNNNNNNNNNNNNNNNNNNNNNNNNNNNNNNNNNNNNNNNNNNNNNNN
NNNNNNNNNNNNNNNNNNNNNNNNNNNNNNNNNNNNNNNNNNNNNNNNNNNNNNNNNNNNNNNNNNNNNNNNNNNNNNNN
NNNNNNNNNNNNNNNNNNNNNNNNNNNNNNNNNNNNNNNNNNNNNNNNNNNNNNNNNNNNNNNNNNNNNNNNNNNNNNNN
NNNNNNNNNNNNNNNNNNNNNNNNNNNNNNNNNNNNNNNNNNNNNNNNNNNNNNNNNNNNNNNNNNNNNNNNNNNNNNNN
NNNNNNNNNNNNNNNNNNNNNNNNNNNNNNNNNNNNNNNNNNNNNNNNNNNNNNNNNNNNNNNNNNNNNNNNNNNNNNNN
NNNNNNNNNNNNNNNNNNNNNNNNNNNNNNNNNNNNNNNNNNNNNNNNNNNNNNNNNNNNNNNNNNNNNNNNNNNNNNNN
NNNNNNNNNNNNNNNNNNNNNNNNNNNNNNNNNNNNNNNNNNNNNNNNNNNNNNNNNNNNNNNNNNNNNNNNNNNNNNNN
NNNNNNNNNNNNNNNNNNNNNNNNNNNNNNNNNNNNNNNNNNNNNNNNNNNNNNNNNNNNNNNNNNNNNNNNNNNNNNNN
NNNNNNNNNNNNNNNNNNNNNNNNNNNNNNNNNNNNNNNNNNNNNNNNNNNNNNNNNNNNNNNNNNNNNNNNNNNNNNNN
NNNNNNNNNNNNNNNNNNNNNNNNNNNNNNNNNNNNNNNNNNNNNNNNNNNNNNNNNNNNNNNNNNNNNNNNNNNNNNNN
NNNNNNNNNNNNNNNNNNNNNNNNNNNNNNNNNNNNNNNNNNNNNNNNNNNNNNNNNNNNNNNNNNNNNNNNNNNNNNNN
NNNNNNNNNNNNNNNNNNNNNNNNNNNNNNNNNNNNNNNNNNNNNNNNNNNNNNNNNNNNNNNNNNNNNNNNNNNNNNNN
NNNNNNNNNNNNNNNNNNNNNNNNNNNNNNNNNNNNNNNNNNNNNNNNNNNNNNNNNNNNNNNNNNNNNNNNNNNNNNNN
NNNNNNNNNNNNNNNNNNNNNNNNNNNNNNNNNNNNNNNNNNNNNNNNNNNNNNNNNNNNNNNNNNNNNNNNNNNNNNNN
NNNNNNNNNNNNNNNNNNNNNNNNNNNNNNNNNNNNNNNNNNNNNNNNNNNNNNNNNNNNNNNNNNNNNNNNNNNNNNNN
NNNNNNNNNNNNNNNNNNNNNNNNNNNNNNNNNNNNNNNNNNNNNNNNNNNNNNNNNNNNNNNNNNNNNNNNNNNNNNNN
NNNNNNNNNNNNNNNNNNNNNNNNNNNNNNNNNNNNNNNNNNNNNNNNNNNNNNNNNNNNNNNNNNNNNNNNNNNNNNNN
NNNNNNNNNNNNNNNNNNNNNNNNNNNNNNNNNNNNNNNNNNNNNNNNNNNNNNNNNNNNNNNNNNNNNNNNNNNNNNNN
NNNNNNNNNNNNNNNNNNNNNNNNNNNNNNNNNNNNNNNNNNNNNNNNNNNNNNNNNNNNNNNNNNNNNNNNNNNNNNNN
NNNNNNNNNNNNNNNNNNNNNNNNNNNNNNNNNNNNNNNNNNNNNNNNNNNNNNNNNNNNNNNNNNNNNNNNNNNNNNNN
NNNNNNNNNNNNNNNNNNNNNNNNNNNNNNNNNNNNNNNNNNNNNNNNNNNNNNNNNNNNNNNNNNNNNNNNNNNNNNNN
NNNNNNNNNNNNNNNNNNNNNNNNNNNNNNNNNNNNNNNNNNNNNNNNNNNNNNNNNNNNNNNNNNNNNNNNNNNNNNNN
NNNNNNNNNNNNNNNNNNNNNNNNNNNNNNNNNNNNNNNNNNNNNNNNNNNNNNNNNNNNNNNNNNNNNNNNNNNNNNNN
NNNNNNNNNNNNNNNNNNNNNNNNNNNNNNNNNNNNNNNNNNNNNNNNNNNNNNNNNNNNNNNNNNNNNNNNNNNNNNNN
NNNNNNNNNNNNNNNNNNNNNNNNNNNNNNNNNNNNNNNNNNNNNNNNNNNNNNNNNNNNNNNNNNNNNNNNNNNNNNNN
NNNNNNNNNNNNNNNNNNNNNNNNNNNNNNNNNNNNNNNNNNNNNNNNNNNNNNNNNNNNNNNNNNNNNNNNNNNNNNNN
NNNNNNNNNNNNNNNNNNNNNNNNNNNNNNNNNNNNNNNNNNNNNNNNNNNNNNNNNNNNNNNNNNNNNNNNNNNNNNNN
NNNNNNNNNNN
>MEXU_26276
CATTATCGAACTCGGAGGGG-------------AGGGAAGACAAGAGTGAAGG-CTGTCGCTGGCTCGTTC-----GAGC
ATGTGC-ACGTCTTCGTTC---TCGTCGA--------CCCTTCTCTCACACAA-----CCCACACCTGTGCACCCACTGT
AGGTCCTCG-AAAGAGG-ATCTAC-GTTTTTCACA---CACCCTCGT----CGTATGTCCATAGAATGT----AAT----
-----------------------------AAATC---ATACAACGAATTCTCAACCATGCTTT--------------GGC
ATGGCTTGGACTTTGGGAG--CC-TGCCGGC---------TTATC-CGTCGGCTCTCCTGAAATGCATTGGCAAT---GG
--GTGGGCATGT------CTTTGACGTGCACGGCCTT-CGACGTGATAA-------TGATCGTCGTGGCTGGA-GCGTCT
TTTGG--------------GACATGCA------CTT-TCCTTGCTTTAC------AATACTTTCCC--------TGGC-T
GNNNNNNNNNNNNNNNNNNNNNNNNNNNNNNNNNNNNNNNNNNNNNNNNNNNNNNNNNNNNNNNNNNNNNNNNNNNNNNC
TTTCAGCAACGGATCTCTTGGCTCTCGCATCGATGAAGAACGCAGCGAATTGCGATAAGTAATGTGAATTGCAGATTTTC
AGTGAATCATCGAATCTTTGAACGCACCTTGCGCTCCTTGGTATTCCGAGGAGCATGCCTGTTTGAGTGTCATNNNNNNN
NNNNNNNNNNNNNNNNNNNNNNNNNNNNNNNNNNNNNNNNNNNNNNNNNNNNNNNNNNNNNNNNNNNNNNNNNNNNNNNN
NNNNNNNNNNNNNNNNNNNNNNNNNNNNNNNNNNNNNNNNNNNNNNNNNNNNNNNNNNNNNNNNNNNNNNNNNNNNNNNN
NNNNNNNNNNNNNNNNNNNNNNNNNNNNNNNNNNNNNNNNNNNNNNNNNNNNNNNNNNNNNNNNNNNNNNNNNNNNNNNN
NNNNNNNNNNNNNNNNNNNNNNNNNNNNNNNNNNNNNNNNNNNNNNNNNNNNNNNNNNNNNNNNNNNNNNNNNNNNNNNN
NNNNNNNNNNNNNNNNNNNNNNNNNNNNNNNNNNNNNNNNNNNNNNNNNNNNNNNNNNNNNNNNNNNNNNNNNNNNNNNN
NNNNNNNNNNNNNNNNNNNNNNNNNNNNNNNNNNNNNNNNNNNNNNNNNNNNNNNNNNNNNNNNNNNNNNNNNNNNNNNN
NNNNNNNNNNNNNNNNNNNNNNNNNNNNNNNNNNNNNNNNNNNNNNNNNNNNNNNNNNNNNNNNNNNNNNNNNNNNNNNN
NNNNNNNNNNNNNNNNNNNNNNNNNNNNNNNNNNNNNNNNNNNNNNNNNNNNNNNNNNNNNNNNNNNNNNNNNNNNNNNN
NNNNNNNNNNNNNNNNNNNNNNNNNNNNNNNNNNNNNNNNNNNNNNNNNNNNNNNNNNNNNNNNNNNNNNNNNNNNNNNN
NNNNNNNNNNNNNNNNNNNNNNNNNNNNNNNNNNNNNNNNNNNNNNNNNNNNNNNNNNNNNNNNNNNNNNNNNNNNNNNN
NNNNNNNNNNNNNNNNNNNNNNNNNNNNNNNNNNNNNNNNNNNNNNNNNNNNNNNNNNNNNNNNNNNNNNNNNNNNNNNN
NNNNNNNNNNNNNNNNNNNNNNNNNNNNNNNNNNNNNNNNNNNNNNNNNNNNNNNNNNNNNNNNNNNNNNNNNNNNNNNN
NNNNNNNNNNNNNNNNNNNNNNNNNNNNNNNNNNNNNNNNNNNNNNNNNNNNNNNNNNNNNNNNNNNNNNNNNNNNNNNN
NNNNNNNNNNNNNNNNNNNNNNNNNNNNNNNNNNNNNNNNNNNNNNNNNNNNNNNNNNNNNNNNNNNNNNNNNNNNNNNN
NNNNNNNNNNNNNNNNNNNNNNNNNNNNNNNNNNNNNNNNNNNNNNNNNNNNNNNNNNNNNNNNNNNNNNNNNNNNNNNN
NNNNNNNNNNNNNNNNNNNNNNNNNNNNNNNNNNNNNNNNNNNNNNNNNNNNNNNNNNNNNNNNNNNNNNNNNNNNNNNN
NNNNNNNNNNNNNNNNNNNNNNNNNNNNNNNNNNNNNNNNNNNNNNNNNNNNNNNNNNNNNNNNNNNNNNNNNNNNNNNN
NNNNNNNNNNNNNNNNNNNNNNNNNNNNNNNNNNNNNNNNNNNNNNNNNNNNNNNNNNNNNNNNNNNNNNNNNNNNNNNN
NNNNNNNNNNNNNNNNNNNNNNNNNNNNNNNNNNNNNNNNNNNNNNNNNNNNNNNNNNNNNNNNNNNNNNNNNNNNNNNN
NNNNNNNNNNNNNNNNNNNNNNNNNNNNNNNNNNNNNNNNNNNNNNNNNNNNNNNNNNNNNNNNNNNNNNNNNNNNNNNN
NNNNNNNNNNNNNNNNNNNNNNNNNNNNNNNNNNNNNNNNNNNNNNNNNNNNNNNNNNNNNNNNNNNNNNNNNNNNNNNN
NNNNNNNNNNNNNNNNNNNNNNNNNNNNNNNNNNNNNNNNNNNNNNNNNNNNNNNNNNNNNNNNNNNNNNNNNNNNNNNN
NNNNNNNNNNNNNNNNNNNNNNNNNNNNNNNNNNNNNNNNNNNNNNNNNNNNNNNNNNNNNNNNNNNNNNNNNNNNNNNN
NNNNNNNNNNNNNNNNNNNNNNNNNNNNNNNNNNNNNNNNNNNNNNNNNNNNNNNNNNNNNNNNNNNNNNNNNNNNNNNN
NNNNNNNNNNNNNNNNNNNNNNNNNNNNNNNNNNNNNNNNNNNNNNNNNNNNNNNNNNNNNNNNNNNNNNNNNNNNNNNN
NNNNNNNNNNNNNNNNNNNNNNNNNNNNNNNNNNNNNNNNNNNNNNNNNNNNNNNNNNNNNNNNNNNNNNNNNNNNNNNN
NNNNNNNNNNNNNNNNNNNNNNNNNNNNNNNNNNNNNNNNNNNNNNNNNNNNNNNNNNNNNNNNNNNNNNNNNNNNNNNN
NNNNNNNNNNNNNNNNNNNNNNNNNNNNNNNNNNNNNNNNNNNNNNNNNNNNNNNNNNNNNNNNNNNNNNNNNNNNNNNN
NNNNNNNNNNN
>MEXU_26278
NATTATCGAACTCGGAGGGG-------------AGGGAAGACAAGAGTGAAGG-CTGTCGCTGGCTCGTTC-----GAGC
ATGTGC-ACGTCTTCGTTC---TCGTCGA--------CCCTTCTCTCACACAA-----CCCACACCTGTGCACCCACTGT
AGGTCCTCG-AAAGAGG-ATCTAC-GTTTTTCACA---CACCCTCGT----CGTATGTCCATAGAATGT----AAT----
-----------------------------AAATC---ATACAACGAATTCTCAACCATGCTTT--------------GGC
ATGGCTTGGARTTTGGGAG--CC-TGSCGGC---------TTATC-CGTCGGCTCTCCTGAAATGCATTGGCAAT---GG
--GKGGGCATGNNNNNNNNNNNNNNNNNNNNNNNNNNNNNNNNNNNNNNNNNNNNNNNNNNNNNNNNNNNNNNNNNNNNN
NNNNNNNNNNNNNNNNNNNNNNNNNNNNNNNNNNNNNNNNNNNNNNNNNNNNNNNNNNNNNNNNNNNNNNNNNNNNNNNN
NNNNNNNNNNNNNNNNNNNNNNNNNNNNNNNNNNNNNNNNNNNNNNNNNNNNNNNNNNNNNNNNNNNNNNNNNNNNNNNC
TTTCAGCAACGGATCTCTTGGCTCTCGCATCGATGAAGAACGCAGCGAATTGCGATAAGTAATGTGAATTGCAGATTTTC
AGTGAATCATCGAATCTTTGAACGCACCTTGCGCTCCTTGGTATTCCGAGGAGCATGCCTGTTTGAGTGTCATNNNNNNN
NNNNNNNNNNNNNNNNNNNNNNNNNNNNNNNNNNNNNNNNNNNNNNNNNNNNNNNNNNNNNNNNNNNNNNNNNNNNNNNN
NNNNNNNNNNNNNNNNNNNNNNNNNNNNNNNNNNNNNNNNNNNNNNNNNNNNNNNNNNNNNNNNNNNNNNNNNNNNNNNN
NNNNNNNNNNNNNNNNNNNNNNNNNNNNNNNNNNNNNNNNNNNNNNNNNNNNNNNNNNNNNNNNNNNNNNNNNNNNNNNN
NNNNNNNNNNNNNNNNNNNNNNNNNNNNNNNNNNNNNNNNNNNNNNNNNNNNNNNNNNNNNNNNNNNNNNNNNNNNNNNN
NNNNNNNNNNNNNNNNNNNNNNNNNNNNNNNNNNNNNNNNNNNNNNNNNNNNNNNNNNNNNNNNNNNNNNNNNNNNNNNN
NNNNNNNNNNNNNNNNNNNNNNNNNNNNNNNNNNNNNNNNNNNNNNNNNNNNNNNNNNNNNNNNNNNNNNNNNNNNNNNN
NNNNNNNNNNNNNNNNNNNNNNNNNNNNNNNNNNNNNNNNNNNNNNNNNNNNNNNNNNNNNNNNNNNNNNNNNNNNNNNN
NNNNNNNNNNNNNNNNNNNNNNNNNNNNNNNNNNNNNNNNNNNNNNNNNNNNNNNNNNNNNNNNNNNNNNNNNNNNNNNN
NNNNNNNNNNNNNNNNNNNNNNNNNNNNNNNNNNNNNNNNNNNNNNNNNNNNNNNNNNNNNNNNNNNNNNNNNNNNNNNN
NNNNNNNNNNNNNNNNNNNNNNNNNNNNNNNNNNNNNNNNNNNNNNNNNNNNNNNNNNNNNNNNNNNNNNNNNNNNNNNN
NNNNNNNNNNNNNNNNNNNNNNNNNNNNNNNNNNNNNNNNNNNNNNNNNNNNNNNNNNNNNNNNNNNNNNNNNNNNNNNN
NNNNNNNNNNNNNNNNNNNNNNNNNNNNNNNNNNNNNNNNNNNNNNNNNNNNNNNNNNNNNNNNNNNNNNNNNNNNNNNN
NNNNNNNNNNNNNNNNNNNNNNNNNNNNNNNNNNNNNNNNNNNNNNNNNNNNNNNNNNNNNNNNNNNNNNNNNNNNNNNN
NNNNNNNNNNNNNNNNNNNNNNNNNNNNNNNNNNNNNNNNNNNNNNNNNNNNNNNNNNNNNNNNNNNNNNNNNNNNNNNN
NNNNNNNNNNNNNNNNNNNNNNNNNNNNNNNNNNNNNNNNNNNNNNNNNNNNNNNNNNNNNNNNNNNNNNNNNNNNNNNN
NNNNNNNNNNNNNNNNNNNNNNNNNNNNNNNNNNNNNNNNNNNNNNNNNNNNNNNNNNNNNNNNNNNNNNNNNNNNNNNN
NNNNNNNNNNNNNNNNNNNNNNNNNNNNNNNNNNNNNNNNNNNNNNNNNNNNNNNNNNNNNNNNNNNNNNNNNNNNNNNN
NNNNNNNNNNNNNNNNNNNNNNNNNNNNNNNNNNNNNNNNNNNNNNNNNNNNNNNNNNNNNNNNNNNNNNNNNNNNNNNN
NNNNNNNNNNNNNNNNNNNNNNNNNNNNNNNNNNNNNNNNNNNNNNNNNNNNNNNNNNNNNNNNNNNNNNNNNNNNNNNN
NNNNNNNNNNNNNNNNNNNNNNNNNNNNNNNNNNNNNNNNNNNNNNNNNNNNNNNNNNNNNNNNNNNNNNNNNNNNNNNN
NNNNNNNNNNNNNNNNNNNNNNNNNNNNNNNNNNNNNNNNNNNNNNNNNNNNNNNNNNNNNNNNNNNNNNNNNNNNNNNN
NNNNNNNNNNNNNNNNNNNNNNNNNNNNNNNNNNNNNNNNNNNNNNNNNNNNNNNNNNNNNNNNNNNNNNNNNNNNNNNN
NNNNNNNNNNNNNNNNNNNNNNNNNNNNNNNNNNNNNNNNNNNNNNNNNNNNNNNNNNNNNNNNNNNNNNNNNNNNNNNN
NNNNNNNNNNNNNNNNNNNNNNNNNNNNNNNNNNNNNNNNNNNNNNNNNNNNNNNNNNNNNNNNNNNNNNNNNNNNNNNN
NNNNNNNNNNNNNNNNNNNNNNNNNNNNNNNNNNNNNNNNNNNNNNNNNNNNNNNNNNNNNNNNNNNNNNNNNNNNNNNN
NNNNNNNNNNNNNNNNNNNNNNNNNNNNNNNNNNNNNNNNNNNNNNNNNNNNNNNNNNNNNNNNNNNNNNNNNNNNNNNN
NNNNNNNNNNNNNNNNNNNNNNNNNNNNNNNNNNNNNNNNNNNNNNNNNNNNNNNNNNNNNNNNNNNNNNNNNNNNNNNN
NNNNNNNNNNNNNNNNNNNNNNNNNNNNNNNNNNNNNNNNNNNNNNNNNNNNNNNNNNNNNNNNNNNNNNNNNNNNNNNN
NNNNNNNNNNN
>MEXU_30106
CATTATCGAACTCGGAGGGG-------------AGGGAAGACAAGAGTGAAGG-CTGTCGCTGGCTCGTTC-----GAGC
ATGTGC-ACGTCTTCGTTC---TCGTCGA--------CCCTTCTCTCACACAA-----CCCACACCTGTGCACCCACTGT
AGGTCCTCG-AAAGAGG-ATCTAC-GTTTTTCACA---CACCCTCGT----CGTATGTCCATAGAATGT----AAT----
-----------------------------AAATC---ATACAACGAATTCTCAACCATGCTTT-------------TGGC
ATGGCTTGGACTTTGGGAG--CC-TGCCGGC---------TTATC-CGTCGGCTCTCCTGAAATGCATTGGCAAT---GG
--GTGGGCATGT------CTTTGACGTGCACGGCCTT-CGATGTGATAA-------TGATCGTCGTGGCTGGA-GCGTCT
TTNNNNNNNNNNNNNNNNNNNNNNNNNNNNNNNNNNNNNNNNNNNNNNNNNNNNNNNNNNNNNNNNNNNNNNNNNNNNNN
NNNNNNNNNNNNNNNNNNNNNNNNNNNNNNNNNNNNNNNNNNNNNNNNNNNNNNNNNNNNNNNNNNNNNNNNNNNNNNNC
TTTCAGCAACGGATCTCTTGGCTCTCGCATCGATGAAGAACGCAGCGAATTGCGATAAGTAATGTGAATTGCAGATTTTC
AGTGAATCATCGAATCTTTGAACGCACCTTGCGCTCCTTGGTATTCCGAGGAGCATGCCTGTTTGAGTGTCATNNNNNNN
NNNNNNNNNNNNNNNNNNNNNNNNNNNNNNNNNNNNNNNNNNNNNNNNNNNNNNNNNNNNNNNNNNNNNNNNNNNNNNNN
NNNNNNNNNNNAGCGTCATAGAGGGTGAGAATCCCGTCTTTGACACGGACGA-CCAAGTGC--TATGTGATGCGCTCTCG
ACGAGTCGAGTTGTTTGGGAATGCAGCTCAAAACGGGTGGTAAATTCCATCTAAAGCTAAATACAGGCGAGAGACCGATA
GCGAACAAGTACCGTGAGGGAAAGATGAAAAGAACTTTGGAAAGAGAGTTAAACAGTACGTGAAATTGCTGAAAGGGAAA
CGCTTGATGTCAGTCGCGTCGGCCGGGGATCAACCTT--GCT--TCTCGCTGG--GTGTACTTCCCGGT-CGACGGGTCA
GCATCGGTTTCGGT-CGCCGTACAATGGCGAGGGGAATGTGGCACCCTTYG------GGGTGTG-TTATAGCCTTTCGTC
-GTATGCGGT-GGTCGGGACCGAGGAACTCGGCACGG-------CTTCGGTCTGTG---CTTAGGATGCTGGCATAATGG
CCTTAAGCGACCCGTCTTGAAACACGGACCAAGGAGTCTAACATGCCTGCGAGTGTTTGGGTGGC--AAACCCAAGCGCG
AAATGAAAGTGAAAGTCGAGACCTCTGT-CGTGGA-GGGCATCGACGCCCGGACCTGAGTCTTTGACG--ACGGATCTGC
GGTAGAGCATGTATGTTGGGACCCGAAAGATGGTGAACTATGCCTGAATAGGGTGAAGCCAGAGGAAACTCTGNNNNNNN
NNNNNNNNNNNNNNNNNNNNNNNNNNNNNNNNNNNNNNNNNNNNNNNNNNNNNNNNNNNNNNNNNNNNNNNNNNNNNNNN
NNNNNNNNNNNNNNNNNNNNNNNNNNNNNNNNNNNNNNNNNNNNNNNNNNNNNNNNNNNNNNNNNNNNNNNNNNNNNNNN
NNNNNNNNNNNNNNNNNNNNNNNNNNNNNNNNNNNNNNNNNNNNNNNNNNNNNNNNNNNNNNNNNNNNNNNNNNNNNNNN
NNNNNNNNNNNNNNNNNNNNNNNNNNNNNNNNNNNNNNNNNNNNNNNNNNNNNNNNNNNNNNNNNNNNNNNNNNNNNNNN
NNNNNNNNNNNNNNNNNNNNNNNNNNNNNNNNNNNNNNNNNNNNNNNNNNNNNNNNNNNNNNNNNNNNNNNNNNNNNNNN
NNNNNNNNNNNNNNNNNNNNNNNNNNNNNNNNNNNNNNNNNNNNNNNNNNNNNNNNNNNNNNNNNNNNNNNNNNNNNNNN
NNNNNNNNNNNNNNNNNNNNNNNNNNNNNNNNNNNNNNNNNNNNNNNNNNNNNNNNNNNNNNNNNNNNNNNNNNNNNNNN
NNNNNNNNNNNNNNNNNNNNNNNNNNNNNNNNNNNNNNNNNNNNNNNNNNNNNNNNNNNNNNNNNNNNNNNNNNNNNNNN
NNNNNNNNNNNNNNNNNNNNNNNNNNNNNNNNNNNNNNNNNNNNNNNNNNNNNNNNNNNNNNNNNNNNNNNNNNNNNNNN
NNNNNNNNNNNNNNNNNNNNNNNNNNNNNNNNNNNNNNNNNNNNNNNNNNNNNNNNNNNNNNNNNNNNNNNNNNNNNNNN
NNNNNNNNNNNNNNNNNNNNNNNNNNNNNNNNNNNNNNNNNNNNNNNNNNNNNNNNNNNNNNNNNNNNNNNNNNNNNNNN
NNNNNNNNNNNNNNNNNNNNNNNNNNNNNNNNNNNNNNNNNNNNNNNNNNNNNNNNNNNNNNNNNNNNNNNNNNNNNNNN
NNNNNNNNNNNNNNNNNNNNNNNNNNNNNNNNNNNNNNNNNNNNNNNNNNNNNNNNNNNNNNNNNNNNNNNNNNNNNNNN
NNNNNNNNNNNNNNNNNNNNNNNNNNNNNNNNNNNNNNNNNNNNNNNNNNNNNNNNNNNNNNNNNNNNNNNNNNNNNNNN
NNNNNNNNNNNNNNNNNNNNNNNNNNNNNNNNNNNNNNNNNNNNNNNNNNNNNNNNNNNNNNNNNNNNNNNNNNNNNNNN
NNNNNNNNNNNNNNNNNNNNNNNNNNNNNNNNNNNNNNNNNNNNNNNNNNNNNNNNNNNNNNNNNNNNNNNNNNNNNNNN
NNNNNNNNNNNNNNNNNNNNNNNNNNNNNNNNNNNNNNNNNNNNNNNNNNNNNNNNNNNNNNNNNNNNNNNNNNNNNNNN
NNNNNNNNNNNNNNNNNNNNNNNNNNNNNNNNNNNNNNNNNNNNNNNNNNNNNNNNNNNNNNNNNNNNNNNNNNNNNNNN
NNNNNNNNNNN
>MEXU_30109
NNNNNNNNNNNNNNNNNNNNNNNNNNNNNNNNNNNNNNNNNNNNGAGTGAAGG-CTGTCGCTGGCTCGTTC-----GAGC
ATGTGC-ACGTCTTCGTTC---TCGTCGA--------CCCTTCTCTCACACAA-----CCCACACCTGTGCACCCACTGT
AGGTCCTCG-AAAGAGG-ATCTAC-GTTTTTCACA---CACCCTCGT----CGTATGTCCATAGAATGT----AAT----
-----------------------------AAATC---ATACAACGAATTCTCAACCATGCTTT-------------TGGC
ATGGCTTGGACTTTGGGAG--CC-TGCCGGC---------TTATC-CGTCGGCTCTCCTGAAATGCATTGGCAAT---GG
--GTGGGCATGT------CTTTGACGTGCACGGCCTT-CGATGTGATAA-------TGATCGTCGTGGCTGGA-GCGTCT
TTNNNNNNNNNNNNNNNNNNNNNNNNNNNNNNNNNNNNNNNNNNNNNNNNNNNNNNNNNNNNNNNNNNNNNNNNNNNNNN
NNNNNNNNNNNNNNNNNNNNNNNNNNNNNNNNNNNNNNNNNNNNNNNNNNNNNNNNNNNNNNNNNNNNNNNNNNNNNNNC
TTTCAGCAACGGATCTCTTGGCTCTCGCATCGATGAAGAACGCAGCGAATTGCGATAAGTAATGTGAATTGCAGATTTTC
AGTGAATCATCGAATCTTTGAACGCACCTTGCGCTCCTTGGTATTCCGAGGAGCATGCCTGTTTGAGTGTCATNNNNNNN
NNNNNNNNNNNNNNNNNNNNNNNNNCCGTCCGAGTTGTAATCTAGAGAAGCGTTTTCCGCGCT-GGACCGTGTACAAGTC
TCCTGGAAGGGAGCGTCATAGAGGGTGAGAATCCCGTCTTTGACACGGACGA-CCAAGTGC--TATGTGATGCGCTCTCG
ACGAGTCGAGTTGTTTGGGAATGCAGCTCAAAACGGGTGGTAAATTCCATCTAAAGCTAAATACAGGCGAGAGACCGATA
GCGAACAAGTACCGTGAGGGAAAGATGAAAAGAACTTTGGAAAGAGAGTTAAACAGTACGTGAAATTGCTGAAAGGGAAA
CGCTTGATGTCAGTCGCGTCGGCCGGGGATCAACCTT--GCT--TCTCGCTGG--GTGTACTTCCCGGT-CGACGGGTCA
GCATCGGTTTCGGT-CGCCGTACAATGGCGAGGGGAATGTGGCACCCTTYG------GGGTGTG-TTATAGCCTTTCGTC
-GTATGCGGT-GGTCGGGACCGAGGAACTCGGCACGG-------CTTCGGTCTGTG---CTTAGGATGCTGGCATAATGG
CCTTAAGCGACCCGTCTTGAAACACGGACCAAGGAGTCTAACATGCCTGCGAGTGTTTGGGTGGC--AAACCCAAGCGCG
AAATGAAAGTGAAAGTCGAGACCTCTGT-CGTGGA-GGGCATCGACGCCCGGACCTGAGTCTTTGACG--ACGGATCTGC
GGTAGAGCATGTATGTTGGGACCCGAAAGATGGTGAACTATGCCTGAATAGGGTGAAGCCAGAGGAAACTCTGGNNNNNN
NNNNNNNNNNNNNNNNNNNNNNNNNNNNNNNNNNNNNNNNNNNNNNNNNNNNNNNNNNNNNNNNNNNNNNNNNNNNNNNN
NNNNNNNNNNNNNNNNNNNNNNNNNNNNNNNNNNNNNNNNNNNNNNNNNNNNNNNNNNNNNNNNNNNNNNNNNNNNNNNN
NNNNNNNNNNNNNNNNNNNNNNNNNNNNNNNNNNNNNNNNNNNNNNNNNNNNNNNNNNNNNNNNNNNNNNNNNNNNNNNN
NNNNNNNNNNNNNNNNNNNNNNNNNNNNNNNNNNNNNNNNNNNNNNNNNNNNNNNNNNNNNNNNNNNNNNNNNNNNNNNN
NNNNNNNNNNNNNNNNNNNNNNNNNNNNNNNNNNNNNNNNNNNNNNNNNNNNNNNNNNNNNNNNNNNNNNNNNNNNNNNN
NNNNNNNNNNNNNNNNNNNNNNNNNNNNNNNNNNNNNNNNNNNNNNNNNNNNNNNNNNNNNNNNNNNNNNNNNNNNNNNN
NNNNNNNNNNNNNNNNNNNNNNNNNNNNNNNNNNNNNNNNNNNNNNNNNNNNNNNNNNNNNNNNNNNNNNNNNNNNNNNN
NNNNNNNNNNNNNNNNNNNNNNNNNNNNNNNNNNNNNNNNNNNNNNNNNNNNNNNNNNNNNNNNNNNNNNNNNNNNNNNN
NNNNNNNNNNNNNNNNNNNNNNNNNNNNNNNNNNNNNNNNNNNNNNNNNNNNNNNNNNNNNNNNNNNNNNNNNNNNNNNN
NNNNNNNNNNNNNNNNNNNNNNNNNNNNNNNNNNNNNNNNNNNNNNNNNNNNNNNNNNNNNNNNNNNNNNNNNCACTAGA
AGAGAATGCACATTCATCAACGCCCTGTACGAAGGTTTTCGTGAACGGTGTCTGGATGGGCGTGCATCGTGATCCCGCCA
ACCTTGTGAAGACGATCAAAAAACTTCGTCGAAAAGATGACATTAGTCCCGAAGTTTCTGTGGTTCGTGATATTCGCGAG
AGGGAGCTTCGTCTCTACACTGACGCAGGGCGAGTTTGTCGACCTCTCTTCATTGTCGAAAATCAGCAGCTTGCCCTGCA
GAAGAAGCATATCAAGTGGCTTAACCAGGGCTACCGCGACGAGGATGGTGAAGAGTTCAAGTGGGAGCAGCTGGTGAAGA
CAGGGATAATCGAATTATTGGATGCCGAAGAGGAGGAAACAGTGATGATTTCCATAACACCAGAAGACTTGGAGAATTCC
AGGTTACAGTCTGCAGGCATCAACCCCCATGAAAATGATGGAGATTTTGACCCCGCGGCGCGACTGAAGGCCGGAATCAA
TGCGCACACTTGGACTCACTGCGAGATCCATCCTAGTATGATTCTTGGTGTTTGTGCCAGCATCATTCCTTTTCCCGATC
ACAATCAGNNNNNNNNNNNNNNNNNNNNNNNNNNNNNNNGTTCGT---ACTACCTCGACATGTATTGAT-AATGACCTTA
CGCNNNNNNNN
>MEXU_30111
NNNNNNNNNNNNNGGAGGGG-------------AGGGAAGACAAGAGTGAAGG-CTGTCGCTGGCTCGTTC-----GAGC
ATGTGC-ACGTCTTCGTTC---TCGTCGA--------CCCTTCTCTCACACAA-----CCCACACCTGTGCACCCACTGT
AGGTCCTCG-AAAGAGG-ATCTAC-GTTTTTCACA---CACCCTCGT----CGTATGTCCATAGAATGT----AAT----
-----------------------------AAATC---ATACAACGAATTCTCAACCATGCTTT-------------TGGC
ATGGCTTGGACTTTGGGAG--CC-TGCCGGC---------TTATC-AGTCGGCTCTCCTGAAATGCATTGACAAT---GG
--GTGGGCATGT------CTTTGACGTGCACGGCCTT-CGATGTGATAA-------TGATCGTCGTGGCTGGA-GCGTCT
TTNNNNNNNNNNNNNNNNNNNNNNNNNNNNNNNNNNNNNNNNNNNNNNNNNNNNNNNNNNNNNNNNNNNNNNNNNNNNNN
NNNNNNNNNNNNNNNNNNNNNNNNNNNNNNNNNNNNNNNNNNNNNNNNNNNNNNNNNNNNNNNNNNNNNNNNNNNNNNNC
TTTCAGCAACGGATCTCTTGGCTCTCGCATCGATGAAGAACGCAGCGAATTGCGATAAGTAATGTGAATTGCAGATTTTC
AGTGAATCATCGAATCTTTGAACGCACCTTGCGCTCCTTGGTATTCCGAGGAGCATGCCTGTTTGAGTGTCATNNNNNNN
NNNNNNNNNNNNNNNNNNNNNNNGGCCGTCCGAGTTGTAATCTAGAGAAGCGTTTTCCGCGCT-GGACCGTGTACAAGTC
TCCTGGAAGGGAGCGTCATAGAGGGTGAGAATCCCGTCTTTGACACGGACGA-CCAAGTGC--TATGTGATGCGCTCTCG
ACGAGTCGAGTTGTTTGGGAATGCAGCTCAAAACGGGTGGTAAATTCCATCTAAAGCTAAATACAGGCGAGAGACCGATA
GCGAACAAGTACCGTGAGGGAAAGATGAAAAGAACTTTGGAAAGAGAGTTAAACAGTACGTGAAATTGCTGAAAGGGAAA
CGCTTGATGTCAGTCGCGTCGGCCGGGGATCAACCTT--GCT--TCTCGCTGG--GTGTACTTCCCGGT-CGACGGGTCA
GCATCGGTTTCGGT-CGCCGTACAATGGCGAGGGGAATGTGGCACCCTTTG------GGGTGTG-TTATAGCCTTTCGTC
-GTATGCGGT-GGTCGGGACCGAGGAACTCGGCACGG-------CTTCGGTCTGTG---CTTAGGATGCTGGCATAATGG
CCTTAAGCGACCCGTCTTGAAACACGGACCAAGGAGTCTAACATGCCTGCGAGTGTTTGGGTGGC--AAACCCAAGCGCG
AAATGAAAGTGAAAGTCGAGACCTCTGT-CGTGGA-GGGCATCGACGCCCGGACCTGAGTCTTTGACG--ACGGATCTGC
GGTAGAGCATGTATGTTGGGACCCGAAAGATGGTGAACTATGCCTGAATAGGGTGAAGCCAGAGGAAACTCTGGNNNNNN
NNNNNNNNNNNNNNNNNNNNNNNNNNNNNNNNNNNNNNNNNNNNNNNNNNNNNNNNNNNNNNNNNNNNNNNNNNNNNNNN
NNNNNNNNNNNNNNNNNNNNNNNNNNNNNNNNNNNNNNNNNNNNNNNNNNNNNNNNNNNNNNNNNNNNNNNNNNNNNNNN
NNNNNNNNNNNNNNNNNNNNNNNNNNNNNNNNNNNNNNNNNNNNNNNNNNNNNNNNNNNNNNNNNNNNNNNNNNNNNNNN
NNNNNNNNNNNNNNNNNNNNNNNNNNNNNNNNNNNNNNNNNNNNNNNNNNNNNNNNNNNNNNNNNNNNNNNNNNNNNNNN
NNNNNNNNNNNNNNNNNNNNNNNNNNNNNNNNNNNNNNNNNNNNNNNNNNNNNNNNNNNNNNNNNNNNNNNNNNNNNNNN
NNNNNNNNNNNNNNNNNNNNNNNNNNNNNNNNNNNNNNNNNNNNNNNNNNNNNNNNNNNNNNNNNNNNNNNNNNNNNNNN
NNNNNNNNNNNNNNNNNNNNNNNNNNNNNNNNNNNNNNNNNNNNNNNNNNNNNNNNNNNNNNNNNNNNNNNNNNNNNNNN
NNNNNNNNNNNNNNNNNNNNNNNNNNNNNNNNNNNNNNNNNNNNNNNNNNNNNNNNNNNNNNNNNNNNNNNNNNNNNNNN
NNNNNNNNNNNNNNNNNNNNNNNNNNNNNNNNNNNNNNNNNNNNNNNNNNNNNNNNNNNNNNNNNNNNNNNNNNNNNNNN
NNNNNNNNNNNNNNNNNNNNNNNNNNNNNNNNNNNNNNNNNNNNNNNNNNNNNNNNNNNNNNNNNNNNNNNNNCACTAGA
AGAGAATGCACATTCATCAACGCCCTGTACGAAGGTTTTCGTGAACGGTGTCTGGATGGGCGTGCATCGTGATCCCGCCA
ACCTTGTGAAGACGATCAAAAAACTTCGTCGAAAAGATGACATTAGTCCCGAAGTTTCTGTGGTTCGTGATATTCGCGAG
AGGGAGCTTCGTCTCTACACTGACGCAGGGCGAGTTTGTCGACCTCTCTTCATTGTCGAAAATCAGCAGCTTGCCCTGCA
GAAGAAGCATATCAAGTGGCTTAACCAGGGCTACCGCGACGAGGATGGTGAAGAGTTCAAGTGGGAGCAGCTGGTGAAGA
CAGGGATAATCGAATTATTGGATGCCGAAGAGGAGGAAACAGTGATGATTTCCATAACACCAGAAGACTTGGAGAATTCC
AGGTTACAGTCTGCAGGCATCAACCCCCATGAAAATGATGGAGATTTTGACCCCGCGGCGCGACTGAAGGCCGGAATCAA
TGCGCACACTTGGACTCACTGCGAGATCCATCCTAGTATGATTCTTGGTGTTTGTGCCAGCATCATTCCTTTTCCCGATC
ACAATCAGTCACCGCGAAACACCTANNNNNNNNNNNNNNGTTCGT---ACTACCTCGACATGTATTGAT-AATGACCTTA
CGCCTCTGCAG
>MG126a
CATTATCGAACTTCGAG--------------------GGGGGGGAGGGGAAGG-CTGTCGCTGGCTCTCTC-----GAGC
ATGTGC-ACGTCTTTCTTC----------------------TCTCTCGC-AAACCCCTACTACACCTGTGCACCCATTGT
AGGCTCTCG-AAAGAGG-ATCTAC-GTATTTCATACAACACCCACTT----TGCATGTCCATAGAATGT----AATCAGT
AGGATTCGTC--------------CTACGAAATC---ATACAACGAATTCTCAACCATGCCTTTGTCGAAA-----GGGC
ATGGCTTGGACTTTGGGAG--CCTTGCTGGCC--------TTTTC-GGTCAGCTCTCCTGAAATGCATTAGCGAT---GG
--GTGG------------CTAGGACGTGCACGGCCTT-CGACGTGATAA-------TGATCGTCGTGGCTGGA-GCGTCT
TTA----------------------------------TCCTCGC-TCAC-AATC-CACACTAGCCTT-------GGGT-T
AGC-TTTTGGCTATTAGTTCGGTCGCGAGACTTGACGAACGTCGGC--AGGATTTTCTCT--TGGCTGGTCGATTTCGAC
TTTCAGCAACGGATCTCTTGGCTCTCGCATCGATGAAGAACGCAGCGAATTGCGATAAGTAATGTGAATTGCAGATTTTC
AGTGAATCATCGAATCTTTGAACGCACCTTGCGCTCCTTGGTATTCCGAGGAGCATGCCTGTTTGAGTGTCAAGCTCAAA
TTTTGAATCTGGCGGT--CTTTGG-CCGTCCGAGTTGTAATCTAGAGAAGCGTCTTCCGCGCT-GGACCGTGTACAAGTC
TCCTGGAAGGGAGCGTCATAGAGGGTGAGAATCCCGTCTTTGACACGGACTA-CCAAGTGC--TATGTGATGCGCTCTCG
ACGAGTCGAGTTGTTTGGGAATGCAGCTCAAATAGGGTGGTAAATTCCATCTAAAGCTAAATACAGGCGAGAGACCGATA
GCGAACAAGTACCGTGAGGGAAAGATGAAAAGAACTTTGGAAAGAGAGTTAAACAGTACGTGAAATTGCTGAAAGGGAAA
CGCTTGATGTCAGTCGCGTCGTCCGGGGATCAACCTT--GCTT-CATCGCCGG--GTGTACTTCCCGGT-AGACGGGTCA
GCATCGGTTTCGGT-CGCCGTACAATGGCGAGAGGAACGTGGCACCCTTCT-----CGGGTGTG-TTATAGCCTTTCGTC
-GTATGCGGC-GGTCGGGACCGAGGAACTCAGCACGA-------CTTAGGTCTGTG---CTTAGGATGCTGGCATAATGG
CCTTAAGCGACCCGTCTTGAAACACGGACCAAGGAGTCTAACATGCCTGCGAGTGTTCGGGTGTC--AAACTCGTGCGCG
TAATGAAAGTGAAAGTCGAGACCTCCGT-CATGGG-GGGCACCGACGCCCGGACTTGAGTCTTTGACG--ACGGATCTGC
GGTAGAGCATGCATGTTGGGACCCGAAAGATGGTGAACTATGCCTGAATAGGGTGAAGCCAGAGGAAACTCTGGTGGAGG
CTCGTAGCGATTCTGACGTGCAAATCGATCGTCGAATTTGGGTATANNNNNNNNNNNNNNNNNNNNNNNNNNNNNNNNNN
NNNNNNNNNNNNNNNNNNNNNNNNNNNNNNNNNNNNNNNNNNNNNNNNNNNNNNNNNNNNNNNNNNNNNNNNNNNNNNNN
NNNNNNNNNNNNNNNNNNNNNNNNNNNNNNNNNNNNNNNNNNNNNNNNNNNNNNNNNNNNNNNNNNNNNNNNNNNNNNNN
NNNNNNNNNNNNNNNNNNNNNNNNNNNNNNNNNNNNNNNNNNNNNNNNNNNNNNNNNNNNNNNNNNNNNNNNNNNNNNNN
NNNNNNNNNNNNNNNNNNNNNNNNNNNNNNNNNNNNNNNNNNNNNNNNNNNNNNNNNNNNNNNNNNNNNNNNNNNNNNNN
NNNNNNNNNNNNNNNNNNNNNNNNNNNNNNNNNNNNNNNNNNNNNNNNNNNNNNNNNNNNNNNNNNNNNNNNNNNNNNNN
NNNNNNNNNNNNNNNNNNNNNNNNNNNNNNNNNNNNNNNNNNNNNNNNNNNNNNNNNNNNNNNNNNNNNNNNNNNNNNNN
NNNNNNNNNNNNNNNNNNNNNNNNNNNNNNNNNNNNNNNNNNNNNNNNNNNNNNNNNNNNNNNNNNNNNNNNNNNNNNNN
NNNNNNNNNNNNNNNNNNNNNNNNNNNNNNNNNNNNNNNNNNNNNNNNNNNNNNNNNNNNNNNNNNNNNNNNNNNNNNNN
NNNNNNNNNNNNNNNNNNNNNNNNNNNNNNNNNNNNNNNNNNNNNNNNNNNNNNNNNNNNNNNNNNNNNNNNNNNNNNNN
NNNNNNNNNNNNNNNNNNNNNNNNNNNNNNNNNNNNNNNNNNNNNNNNNNNNNNNNNNNNNNNNNNNNNNNNNNNNNNNN
NNNNNNNNNNNNNNNNNNNNNNNNNNNNNNNNNNNNNNNNNNNNNNNNNNNNNNNNNNNNNNNNNNNNNNNNNNNNNNNN
NNNNNNNNNNNNNNNNNNNNNNNNNNNNNNNNNNNNNNNNNNNNNNNNNNNNNNNNNNNNNNNNNNNNNNNNNNNNNNNN
NNNNNNNNNNNNNNNNNNNNNNNNNNNNNNNNNNNNNNNNNNNNNNNNNNNNNNNNNNNNNNNNNNNNNNNNNNNNNNNN
NNNNNNNNNNNNNNNNNNNNNNNNNNNNNNNNNNNNNNNNNNNNNNNNNNNNNNNNNNNNNNNNNNNNNNNNNNNNNNNN
NNNNNNNNNNNNNNNNNNNNNNNNNNNNNNNNNNNNNNNNNNNNNNNNNNNNNNNNNNNNNNNNNNNNNNNNNNNNNNNN
NNNNNNNNNNNNNNNNNNNNNNNNNNNNNNNNNNNNNNNNNNNNNNNNNNNNNNNNNNNNNNNNNNNNNNNNNNNNNNNN
NNNNNNNNNNNNNNNNNNNNNNNNNNNNNNNNNNNNNNNNNNNNNNNNNNNNNNNNNNNNNNNNNNNNNNNNNNNNNNNN
NNNNNNNNNNN
>MG456a
CATTATCGAACTTTGAG--------------------GGGGGGGAGGGGAAGG-CTGTCGCTGGCTCTCTC-----GAGC
ATGTGC-ACGTCTTTCTTC----------------------TCTCTCGC-AAACCCCTACTACACCTGTGCACCCATTGT
AGGCTCTCG-AAAGAGG-ATCTAC-GTATTTCATACAACACCCACTT----TGCATGTCCATAGAATGT----AATCAGT
AGGATTCGTC--------------CTACGAAATC---ATACAACGAATTCTCAACCATGCCTTTGTCGAAA-----GGGC
ATGGCTTGGACTTTGGGAG--CCTTGCTGGCC--------TTTTC-GGTCAGCTCTCCTGAAATGCATTAGCGAT---GG
--GTGG------------CTAGGACGTGCACGGCCTT-CGACGTGATAA-------TGATCGTCGTGGCTGGA-GCGTCT
TTA----------------------------------TCCTCGC-TCAC-AATC-CACACTAGCCTT-------GGGT-T
AGC-TTTTGGCTATTAGTTCGGTCGCGAGACTTGACGAACGTCGG---AGGATTTTCTCT--TGGCTGGTCGATTTCGAC
TTTCAGCAACGGATCTCTTGGCTCTCGCATCGATGAAGAACGCAGCGAATTGCGATAAGTAATGTGAATTGCAGATTTTC
AGTGAATCATCGAATCTTTGAACGCACCTTGCGCTCCTTGGTATTCCGAGGAGCATGCCTGTTTGAGTGTCAAGCTCAAA
TTTTGAATCTGGCGGT--CTTTGG-CCGTCCGAGTTGTAATCTAGAGAAGCGTCTTCCGCGCT-GGACCGTGTACAAGTC
TCCTGGAAGGGAGCGTCATAGAGGGTGAGAATCCCGTCTTTGACACGGACTA-CCAAGTGC--TATGTGATGCGCTCTCG
ACGAGTCGAGTTGTTTGGGAATGCAGCTCAAATAGGGTGGTAAATTCCATCTAAAGCTAAATACAGGCGAGAGACCGATA
GCGAACAAGTACCGTGAGGGAAAGATGAAAAGAACTTTGGAAAGAGAGTTAAACAGTACGTGAAATTGCTGAAAGGGAAA
CGCTTGATGTCAGTCGCGTCGTCCGGGGATCAACCTT--GCTT-CATCGCCGG--GTGTACTTCCCGGT-AGACGGGTCA
GCATCGGTTTCGGT-CGCCGTACAATGGCGAGAGGAACGTGGCACCCTTCT-----CGGGTGTG-TTATAGCCTTTCGTC
-GTATGCGGC-GGTCGGGACCGAGGAACTCAGCACGA-------CTTAGGTCTGTG---CTTAGGATGCTGGCATAATGG
CCTTAAGCGACCCGTCTTGAAACACGGACCAAGGAGTCTAACATGCCTGCGAGTGTTCGGGTGTC--AAACTCGTGCGCG
TAATGAAAGTGAAAGTCGAGACCTCCGT-CATGGG-GGGCACCGACGCCCGGACTTGAGTCTTTGACG--ACGGATCTGC
GGTAGAGCATGCATGTTGGGACCCGAAAGATGGTGAACTATGCCTGAATAGGGTGAAGCCAGAGGAAACTCTGGTGGAGG
CTCGTAGCGATTCTGACGTGCAAATCGATCGTCGAATTTGGGTATANNNNNNNNNNNNNNNNNNNNNNNNNNNNNNNNNN
NNNNNNNNNNNNNNNNNNNNNNNNNNNNNNNNNNNNNNNNNNNNNNNNNNNNNNNNNNNNNNNNNNNNNNNNNNNNNNNN
NNNNNNNNNNNNNNNNNNNNNNNNNNNNNNNNNNNNNNNNNNNNNNNNNNNNNNNNNNNNNNNNNNNNNNNNNNNNNNNN
NNNNNNNNNNNNNNNNNNNNNNNNNNNNNNNNNNNNNNNNNNNNNNNNNNNNNNNNNNNNNNNNNNNNNNNNNNNNNNNN
NNNNNNNNNNNNNNNNNNNNNNNNNNNNNNNNNNNNNNNNNNNNNNNNNNNNNNNNNNNNNNNNNNNNNNNNNNNNNNNN
NNNNNNNNNNNNNNNNNNNNNNNNNNNNNNNNNNNNNNNNNNNNNNNNNNNNNNNNNNNNNNNNNNNNNNNNNNNNNNNN
NNNNNNNNNNNNNNNNNNNNNNNNNNNNNNNNNNNNNNNNNNNNNNNNNNNNNNNNNNNNNNNNNNNNNNNNNNNNNNNN
NNNNNNNNNNNNNNNNNNNNNNNNNNNNNNNNNNNNNNNNNNNNNNNNNNNNNNNNNNNNNNNNNNNNNNNNNNNNNNNN
NNNNNNNNNNNNNNNNNNNNNNNNNNNNNNNNNNNNNNNNNNNNNNNNNNNNNNNNNNNNNNNNNNNNNNNNNNNNNNNN
NNNNNNNNNNNNNNNNNNNNNNNNNNNNNNNNNNNNNNNNNNNNNNNNNNNNNNNNNNNNNNNNNNNNNNNNNNNNNNNN
NNNNNNNNNNNNNNNNNNNNNNNNNNNNNNNNNNNNNNNNNNNNNNNNNNNNNNNNNNNNNNNNNNNNNNNNNNNNNNNN
NNNNNNNNNNNNNNNNNNNNNNNNNNNNNNNNNNNNNNNNNNNNNNNNNNNNNNNNNNNNNNNNNNNNNNNNNNNNNNNN
NNNNNNNNNNNNNNNNNNNNNNNNNNNNNNNNNNNNNNNNNNNNNNNNNNNNNNNNNNNNNNNNNNNNNNNNNNNNNNNN
NNNNNNNNNNNNNNNNNNNNNNNNNNNNNNNNNNNNNNNNNNNNNNNNNNNNNNNNNNNNNNNNNNNNNNNNNNNNNNNN
NNNNNNNNNNNNNNNNNNNNNNNNNNNNNNNNNNNNNNNNNNNNNNNNNNNNNNNNNNNNNNNNNNNNNNNNNNNNNNNN
NNNNNNNNNNNNNNNNNNNNNNNNNNNNNNNNNNNNNNNNNNNNNNNNNNNNNNNNNNNNNNNNNNNNNNNNNNNNNNNN
NNNNNNNNNNNNNNNNNNNNNNNNNNNNNNNNNNNNNNNNNNNNNNNNNNNNNNNNNNNNNNNNNNNNNNNNNNNNNNNN
NNNNNNNNNNNNNNNNNNNNNNNNNNNNNNNNNNNNNNNNNNNNNNNNNNNNNNNNNNNNNNNNNNNNNNNNNNNNNNNN
NNNNNNNNNNN
>MG628a
CATTATCGAACTTTGAG--------------------GGGGGGGAGGGGAAGG-CTGTCGCTGGCTCTCTC-----GAGC
ATGTGC-ACGTCTTTCTTC----------------------TCTCTCGC-AAACCCCTACTACACCTGTGCACCCATTGT
AGGCTCTCG-AAAGAGG-ATCTAC-GTATTTCATACAACACCCACTT----TGCATGTCCATAGAATGT----AATCAGT
AGGATTCGTC--------------CTACGAAATC---ATACAACGAATTCTCAACCATGCCTTTGTCGAAA-----GGGC
ATGGCTTGGACTTTGGGAG--CCTTGCTGGCC--------TTTTC-GGTCAGCTCTCCTGAAATGCATTAGCGAT---GG
--GTGG------------CTAGGACGTGCACGGCCTT-CGACGTGATAA-------TGATCGTCGTGGCTGGA-GCGTCT
TTA----------------------------------TCCTCGC-TCAC-AATC-CACACTAGCCTT-------GGGT-T
AGC-TTTTGGCTATTAGTTCGGTCGCGAGACTTGACGAACGTCGG---AGGATTTTCTCT--TGGCTGGTCGATTTCGAC
TTTCAGCAACGGATCTCTTGGCTCTCGCATCGATGAAGAACGCAGCGAATTGCGATAAGTAATGTGAATTGCAGATTTTC
AGTGAATCATCGAATCTTTGAACGCACCTTGCGCTCCTTGGTATTCCGAGGAGCATGCCTGTTTGAGTGTCAAGCTCAAA
TTTTGAATCTGGCGGT--CTTTGGCCCGTCCGAGTTGTAATCTAGAGAAGCGTCTTCCGCGCT-GGACCGTGTACAAGTC
TCCTGGAAGGGAGCGTCATAGAGGGTGAGAATCCCGTCTTTGACACGGACTA-CCAAGTGC--TATGTGATGCGCTCTCG
ACGAGTCGAGTTGTTTGGGAATGCAGCTCAAATAGGGTGGTAAATTCCATCTAAAGCTAAATACAGGCGAGAGACCGATA
GCGAACAAGTACCGTGAGGGAAAGATGAAAAGAACTTTGGAAAGAGAGTTAAACAGTACGTGAAATTGCTGAAAGGGAAA
CGCTTGATGTCAGTCGCGTCGTCCGGGGATCAACCTT--GCTT-CATCGCCGG--GTGTACTTCCCGGT-AGACGGGTCA
GCATCGGTTTCGGT-CGCCGTACAATGGCGAGAGGAACGTGGCACCCTTCT-----CGGGTGTG-TTATAGCCTTTCGTC
-GTATGCGGC-GGTCGGGACCGAGGAACTCAGCACGA-------CTTAGGTCTGTG---CTTAGGATGCTGGCATAATGG
CCTTAAGCGACCCGTCTTGAAACACGGACCAAGGAGTCTAACATGCCTGCGAGTGTTCGGGTGTC--AAACTCGTGCGCG
TAATGAAAGTGAAAGTCGAGACCTCCGT-CATGGG-GGGCACCGACGCCCGGACTTGAGTCTTTGACG--ACGGATCTGC
GGTAGAGCATGCATGTTGGGACCCGAAAGATGGTGAACTATGCCTGAATAGGGTGAAGCCAGAGGAAACTCTGGTGGAGG
CTCGTAGCGATTCTGACGTGCAAATCGATCGTCGAATTTGGGTATANNNNNNNNNNNNNNNNNNNNNNNNNNNNNNNNNN
NNNAGGCCGATTGCGCCGTTCTCATTATCGCTGGTGGTACCGGTGAGTTTGAGGCAGGTATCTCCAAGGACGGTCAAACC
CGTGAACACGCCCTTCTGGCATTCACCCTTGGTGTCCGTCAGCTTATCGTCGCAGTGAACAAGATGGACACGACTAAGTG
GAGTGAGGATCGCTTCAACGAAATTATCAAGGAAACCTCAACCTTTATTAAGAAGGTCGGCTACAACCCCAAGGCTGTCG
CTTTCGTGCCTATCTCTGGTTGGCATGGTGACAACATGTTGGAGGAGTCCCCCAACATGCCCTGGTTTAAGGGCTGGACC
AAAGAGACCAAGGGAGGTGTCGTCAAGGGAAAGACCCTCCTTGATGCCATCGATGCCATCGAGCCTCCTGTTCGTCCCTC
TGACAAACCCCTTCGCCTTCCTCTCCAGGATGTTTACAAGATCGGTGGTANNNNNNNNNNNNNNNNNNNNNNNNNNNNNN
NNGTGTGTTGTATATACTCCTT--AGATAGATGTGGTTTGATGTGTCGGC-AATAG--GTAAGCATTATGCAAT-CA-AT
TCACCTCTAGCATTCTCTGAACGCCGAAATAGNNNNNNNNNNNNNNNNNNNNNNNNNNNNNNNNNNNNNNNNNNNTGGCG
TTGATGGCTTGTATCTCTGTTGGTTCATATTCAGCTCCCGTCATCGAATTTTTGGAAGAATGGGGTCTTGAATCACTGGA
AGAGAATGCGCATTCATCAACGCCCTGCACGAAGGTCTTCGTAAATGGTGTCTGGATGGGCGTACATCGTGATCCCGCCA
ACCTTGTGAAGACGATCAAAAAACTTCGCCGGAAAGATGACATTAGTCCCGAAGTTTCTGTGGTTCGTGATATTCGTGAG
AGGGAGCTTCGTCTCTACACGGACGCAGGGCGAGTTTGTCGACCCCTCTTCATTGTTGAAAATCAGCAGCTTGCCCTGCA
GAAGAAGCATATCAAATGGCTTAACCAGGGCTACCGCGACGATGATGGTGAAGAGTTCAAGTGGGAGCAGCTGGTGAAGA
CAGGGATAATCGAATTATTGGATGCTGAGGAGGAGGAAACAGTGATGATTTCCATGACACCAGAAGATTTGGAGAATTCC
AGGCTACAATCTGCAGGCATCAACCCGCACGAGAACGATGGTGATTTTGACCCCGCGGCGCGACTAAAGGCTGGAATCAA
TGCGCATACATGGACTCACTGCGAGATCCATCCTAGTATGATTCTTGGTGTTTGTGCCAGTATCATTCCTTTCCCCGATC
ACAATCAATCACCGCGAAACACTTATCAGTCCGCCATGGGTACGT---GTTACTTCGACATGGAATGAT-AATGCCCTTA
CACCTTTGCAG
>MG_271a
CATTATCGAATTTCGAGGGA-----GGGGAGGGGAAAAGATTGGGGAGGAAGGACTGTCGCTGGCTCTCTC-----GAGC
ATGTGC-ACGTCTTGCCTTT--TCGTTGAATCCCCTTCCTTTCTCTCGCATTTACCCACACACACCTGTGCACCCTTTGT
AGGCCCTCG-AAAGAGG-ATCTAT-GTTTTTCACATCACACCCCCAT----CGTATGTCCATAGAATGT-----------
------------------------GTATTAAATC---ATACAACGAATTCTCAACCATGCTTTGATTTGTTTTTCGAGGC
ATGGCTTGGA-GTTGGGAG---TTTGCTGGCGACGA---ATCGGT-CGTCGGCTCTCCTTAAATGCATTAGCAAT--GGG
--TGGGGCAAGTCT----TTTCGACGTGCACGGCCTT-TGACGTGATAA-------TGATCGTTGTGGCTGGA-GCGTTT
TGGG----------------ACATGCATGAAATCTG-TCCATGC-TTCC-AATCACCCCCTAGCTT--------AGGT-C
TGC---TTGGTTATTAG-TCGGTCGTGAGGCT-GGCGAACGTTGGGCAGGGACTGGCTTT----------TGTTTTCGAC
TTTCAGCAACGGATCTCTTGGCTCTCGCATCGATGAAGAACGCAGCGAATTGCGATAAGTAATGTGAATTGCAGATTTTC
AGTGAATCATCGAATCTTTGAACGCACCTTGCGCTCCTTGGTATTCCGAGGAGCATGCCTGTTTGAGTGTTATGCTCAAA
TTTTGAATCTGGCGGT--CTTGCGGCCGTCCGAGTTGTAATCTAGAGAAGCGTTTTCCGCGCT-GGACCGTGTACAAGTC
TCCTGGAAGGGAGCGTCGTAGAGGGTGAGAATCCCGTCTTTGACACGGACGA-CCA-GTGC--TATGTGATGCGCTCTCG
ACGAGTCGAGTTGTTTGGGAATGCAGCTCAAAATGGGTGGTAAATTCCATCTAAAGCTAAATACATGCGAGAGACCGATA
GCGAACAAGTACCGTGAGGGAAAGACGAAAAGAACTTTGGAAAGAGAGTTAAACAGTACGTGAAATTGCTGAAAGGGAAA
CGCTTGATGTCAGTCGCGTCGGCCGGGGATCAACCTT--GCT--TCTCGCTGG--GTGCAGTTCCTGGT-CGACGGGTCA
GCATCGGTTTCGGT-CGCCGTACAATGGCGAGGGGAACGTGGCACTCTCCG------GAGTGTG-TTATAGCCTTTCGTC
-GCATGCGGT-GGTTGGGATCGAGGAACTCAGCACGG-------CTTCGGCTTGTG---CTTAGGATGCTGGCATAATGG
CCTTAAGCGACCCGTCTTGAAACACGGACCAAGGAGTCTAACATGCCTGCGAGTGTTTGGGTGGC--AAACCCAAGCGCG
CAATGAAAGTGAAAGTCGAGACCTCTGT-CGTGGA-GGGCATCGACGCCCGGACCTGAGTCTTTGACA--AAGGATCTGC
GGTAGAGCATGTATGTTGGGACCCGAAAGATGGTGAACTATGCCTGAATAGGGTGAAGCCAGAGGAAACTCTGGTGGAGG
CTCGTAGCGATTCTGACGTGCAAATCGATCGTCGAATTTGGGTATANNNNNNNNNNNNNNNNNNNNNNNNNNNNNNNNNN
NNNNNNNNNNNNNNNCCATCCTCATAATCGCCGGTGGTACCGGTGAGTTCGAGGCTGGTATTTCCAAGGACGGTCAGACC
CGTGAACACGCCCTTCTGGCATTCACCCTTGGTGTGCGTCAACTCATCGTTGCAGTGAACAAGATGGACACAACCAAGTG
GAGCGAGGACCGCTTCAATGAAATTATCAAGGAAACCTCGACCTTCATTAAGAAGGTCGGCTACAACCCCAAGGCTGTCG
CTTTCGTGCCCATATCTGGCTGGCATGGTGACAACATGCTGGAGGAGTCCGCCAACATGCCCTGGTACAAGGGCTGGACG
AAGGAGACCAAAGGTGGTGTTGTCAAGGGAAAGACCCTCCTCGATGCCATCGATGCCATCGAGCCTCCTGTTCGCCCCTC
CGACAAACCCCTTCGCCTTCCTCTCCAAGATGTCTACAAGATCGGTGGTANNNNNNNNNNNNNNNNNNNNNNNNNNNNNN
NNGTGTGTTGTACATTCTCCTC--GGATGACTGTGGTTTGATGTGTCGCC-AATAG--GTAAGCATTATGTTAT-TTGAT
GCGCCTCCAGCATTCTCAAAGTGCCGAAATAGNNNNNNNNNNNNNNNNNNNNNNNNNNNNNNNNNNNNNNNNNNNNNNNN
NNNNNNNNNNNNNNNNNNNNNNNNNNNNNNNNNNNNNNNNNNNNNNNNNNNNNNNNNNNNNNNNNNNNNNNNNNNNNNNN
NNNNNNNNNNNNNNNNNNNNNNNNNNNNNNNNNNNNNNNNNNNNNNNNNNNNNNNNNNNNNNNNNNNNNNNNNNNNNNNN
NNNNNNNNNNNNNNNNNNNNNNNNNNNNNNNNNNNNNNNNNNNNNNNNNNNNNNNNNNNNNNNNNNNNNNNNNNNNNNNN
NNNNNNNNNNNNNNNNNNNNNNNNNNNNNNNNNNNNNNNNNNNNNNNNNNNNNNNNNNNNNNNNNNNNNNNNNNNNNNNN
NNNNNNNNNNNNNNNNNNNNNNNNNNNNNNNNNNNNNNNNNNNNNNNNNNNNNNNNNNNNNNNNNNNNNNNNNNNNNNNN
NNNNNNNNNNNNNNNNNNNNNNNNNNNNNNNNNNNNNNNNNNNNNNNNNNNNNNNNNNNNNNNNNNNNNNNNNNNNNNNN
NNNNNNNNNNNNNNNNNNNNNNNNNNNNNNNNNNNNNNNNNNNNNNNNNNNNNNNNNNNNNNNNNNNNNNNNNNNNNNNN
NNNNNNNNNNNNNNNNNNNNNNNNNNNNNNNNNNNNNNNNNNNNNNNNNNNNNNNNNNNNNNNNNNNNNNNNNNNNNNNN
NNNNNNNNNNNNNNNNNNNNNNNNNNNNNNNNNNNNNNNNNNNNNNNNNNNNNNNNNNNNNNNNNNNNNNNNNNNNNNNN
NNNNNNNNNNN
>MG_367a
NNNNNNNNNATTTCGAGGGA-----GGGGAGGGGAAAAGATTGGGGAGGAAGGACTGTCGCTGGCTCTCTC-----GAGC
ATGTGC-ACGTCTTGCCTTT--TCGTTGAATCCCCTTCCTTTCTCTCGCATTTACCCACACACACCTGTGCACCCTTTGT
AGGCCCTCG-AAAGAGG-ATCTAT-GTTTTTCACATCACACCCCCAT----CGTATGTCCATAGAATGT-----------
------------------------GTATTAAATC---ATACAACGAATTCTCAACCATGCTTTGATTTGTTTTTCGAGGC
ATGGCTTGGA-GTTGGGAG---TTTGCTGGCGACGA---ATCGGT-CGTCGGCTCTCCTTAAATGCATTAGCAAT--GGG
--TGGGGCAAGTCT----TTTCGACGTGCACGGCCTT-TGACGTGATAA-------TGATCGTTGTGGCTGGA-GCGTTT
TGGG----------------ACATGCATGAAATCTG-TCCATGC-TTCC-AATCACCCCCTAGCTT--------AGGT-C
TGC---TTGGTTATTAG-TCGGTCGTGAGGCT-GGCGAACGTTGGGCAGGGACTGGCTTT----------TGTTTTCGAC
TTTCAGCAACGGATCTCTTGGCTCTCGCATCGATGAAGAACGCAGCGAATTGCGATAAGTAATGTGAATTGCAGATTTTC
AGTGAATCATCGAATCTTTGAACGCACCTTGCGCTCCTTGGTATTCCGAGGAGCATGCCTGTTTGAGTGTTATGCTCAAA
TTTTGAATCTGGCGGT--CTTGCGGCCGTCCGAGTTGTAATCTAGAGAAGCGTTTTCCGCGCT-GGACCGTGTACAAGTC
TCCTGGAAGGGAGCGTCGTAGAGGGTGAGAATCCCGTCTTTGACACGGACGA-CCA-GTGC--TATGTGATGCGCTCTCG
ACGAGTCGAGTTGTTTGGGAATGCAGCTCAAAATGGGTGGTAAATTCCATCTAAAGCTAAATACATGCGAGAGACCGATA
GCGAACAAGTACCGTGAGGGAAAGACGAAAAGAACTTTGGAAAGAGAGTTAAACAGTACGTGAAATTGCTGAAAGGGAAA
CGCTTGATGTCAGTCGCGTCGGCCGGGGATCAACCTT--GCT--TCTCGCTGG--GTGCAGTTCCTGGT-CGACGGGTCA
GCATCGGTTTCGGT-CGCCGTACAATGGCGAGGGGAACGTGGCACTCTCCG------GAGTGTG-TTATAGCCTTTCGTC
-GCATGCGGT-GGTTGGGATCGAGGAACTCAGCACGG-------CTTCGGCTTGTG---CTTAGGATGCTGGCATAATGG
CCTTAAGCGACCCGTCTTGAAACACGGACCAAGGAGTCTAACATGCCTGCGAGTGTTTGGGTGGC--AAACCCAAGCGCG
CAATGAAAGTGAAAGTCGAGACCTCTGT-CGTGGA-GGGCATCGACGCCCGGACCTGAGTCTTTGACA--AAGGATCTGC
GGTAGAGCATGTATGTTGGGACCCGAAAGATGGTGAACTATGCCTGAATAGGGTGAAGCCAGAGGAAACTCTGGTGGAGG
CTCGTAGCGATTCTGACGTGCAAATCGATCGTCGAATTTGGGTATANNNNNNNNNNNNNNNNNNNNNNNNNNNNNNNNNN
NNNNNNNNNNNNNNNNNNNNNNNNNNNNNNNNNNNNNNNNNNNNNNNNNNNNNNNNNNNNNNNNNNNNNNNNNNNNNNNN
NNNNNNNNNNNNNNNNNNNNNNNNNNNNNNNNNNNNNNNNNNNNNNNNNNNNNNNNNNNNNNNNNNNNNNNNNNNNNNNN
NNNNNNNNNNNNNNNNNNNNNNNNNNNNNNNNNNNNNNNNNNNNNNNNNNNNNNNNNNNNNNNNNNNNNNNNNNNNNNNN
NNNNNNNNNNNNNNNNNNNNNNNNNNNNNNNNNNNNNNNNNNNNNNNNNNNNNNNNNNNNNNNNNNNNNNNNNNNNNNNN
NNNNNNNNNNNNNNNNNNNNNNNNNNNNNNNNNNNNNNNNNNNNNNNNNNNNNNNNNNNNNNNNNNNNNNNNNNNNNNNN
NNNNNNNNNNNNNNNNNNNNNNNNNNNNNNNNNNNNNNNNNNNNNNNNNNNNNNNNNNNNNNNNNNNNNNNNNNNNNNNN
NNNNNNNNNNNNNNNNNNNNNNNNNNNNNNNNNNNNNNNNNNNNNNNNNNNNNNNNNNNNNNNNNNNNNNNNNNNNNNNN
NNNNNNNNNNNNNNNNNNNNNNNNNNNNNNNNNNNNNNNNNNNNNNNNNNNNNNNNNNNNNNNNNNNNNNNNNNNNNNNN
NNNNNNNNNNNNNNNNNNNNNNNNNNNNNNNNNNNNNNNNNNNNNNNNNNNNNNNNNNNNNNNNNNNNNNNNNNNNNNNN
NNNNNNNNNNNNNNNNNNNNNNNNNNNNNNNNNNNNNNNNNNNNNNNNNNNNNNNNNNNNNNNNNNNNNNNNNNNNNNNN
NNNNNNNNNNNNNNNNNNNNNNNNNNNNNNNNNNNNNNNNNNNNNNNNNNNNNNNNNNNNNNNNNNNNNNNNNNNNNNNN
NNNNNNNNNNNNNNNNNNNNNNNNNNNNNNNNNNNNNNNNNNNNNNNNNNNNNNNNNNNNNNNNNNNNNNNNNNNNNNNN
NNNNNNNNNNNNNNNNNNNNNNNNNNNNNNNNNNNNNNNNNNNNNNNNNNNNNNNNNNNNNNNNNNNNNNNNNNNNNNNN
NNNNNNNNNNNNNNNNNNNNNNNNNNNNNNNNNNNNNNNNNNNNNNNNNNNNNNNNNNNNNNNNNNNNNNNNNNNNNNNN
NNNNNNNNNNNNNNNNNNNNNNNNNNNNNNNNNNNNNNNNNNNNNNNNNNNNNNNNNNNNNNNNNNNNNNNNNNNNNNNN
NNNNNNNNNNNNNNNNNNNNNNNNNNNNNNNNNNNNNNNNNNNNNNNNNNNNNNNNNNNNNNNNNNNNNNNNNNNNNNNN
NNNNNNNNNNNNNNNNNNNNNNNNNNNNNNNNNNNNNNNNNNNNNNNNNNNNNNNNNNNNNNNNNNNNNNNNNNNNNNNN
NNNNNNNNNNN
>MICH_KUO_09220408
NNNNNNNNNNNNNNNNNNNNNNNNNNNNNNNNNNNNNNNNNNNNNNNNNNNNNNNNNNNNNNNNNNNNNNNNNNNNNNNN
NNNNNNNNNNNNNNNNNNNNNNNNNNNNNNNNNNNNNNNNNNNNNNNNNNNNNNNNNNNNNNNNNNNNNNNNNNNNNNNN
NNNNNNNNNNNNNNNNNNNNNNNNNNNNNNNNNNNNNNNNNNNNNNNNNNNNNNNNNNNNNNNNNNNNNNNNNNNNNNNN
NNNNNNNNNNNNNNNNNNNNNNNNNNNNNNNNNNNNNNNNNNNNNNNNNNNNNNNNNNNNNNNNNNNNNNNNNNNNNNNN
NNNNNNNNNNNNNNNNNNNNNNNNNNNNNNNNNNNNNNNNNNNNNNNNNNNNNNNNNNNNNNNNNNNNNNNNNNNNNNNN
NNNNNNNNNNNNNNNNNNNNNNNNNNNNNNNNNNNNNNNNNNNNNNNNNNNNNNNNNNNNNNNNNNNNNNNNNNNNNNNN
NNNNNNNNNNNNNNNNNNNNNNNNNNNNNNNNNNNNNNNNNNNNNNNNNNNNNNNNNNNNNNNNNNNNNNNNNNNNNNNN
NNNNNNNNNNNNNNNNNNNNNNNNNNNNNNNNNNNNNNNNNNNNNNNNNNNNNNNNNNNNNNNNNNNNNNNNNNNNNNNN
NNNNNNNNNNNNNNNNNNNNNNNNNNNNNNNNNNNNNNNNNNNNNNNNNNNNNNNNNNNNNNNNNNNNNNNNNNNNNNNN
NNNNNNNNNNNNNNNNNNNNNNNNNNNNNNNNNNNNNNNNNNNNNNNNNNNNNNNNNNNNNNNNNNNNNNNNNGCTCAAA
TTTTGAATCTGGCGGT--CTTTGG-CCGTCCGAGTTGTAATCTAGAGAAGCGTCTTCCGCGCT-GGACCGTGTACAAGTC
TCCTGGAAGGGAGCGTCATAGAGGGTGAGAATCCCGTCTTTGACACGGACTA-CCAAGTGC--TATGTGATGCGCTCTCG
ACGAGTCGAGTTGTTTGGGAATGCAGCTCAAATCGGGTGGTAAATTCCATCTAAAGCTAAATACAGGCGAGAGACCGATA
GCGAACAAGTACCGTGAGGGAAAGATGAAAAGAACTTTGGAAAGAGAGTTAAACAGTACGTGAAATTGCTGAAAGGGAAA
CGCTTGATGTCAGTCGCGTCGTCCGGGGATCAACCTT--GCTT-CGCCGCTGG--GTGTACTTCCCGGT-AGACGGGTCA
GCATCGGTCTCGGT-CGCCGTACAATGGCGAGAGGAACGTGGCACCCTTCT-----CGGGTGTG-TTATAGCCTTTCGTC
-GTATGCGGC-GGTCGGGACCGAGGAACTCAGCACGA-------CTTCGGTCTGTG---CTTAGGATGCTGGCATAATGG
CCTTAAGCGACCCGTCTTGAAACACGGACCAAGGAGTCTAACATGCCTGCGAGTGTTCGGGTGGC--AAACTCGTGCGCG
TAATGAAAGTGAAAGTCGAGACCTCTAT-CATGGA-GGGCACCGACGCCCGGACTTGAGTCTTTGACG--ACGGATCTGC
GGTAGAGCATGCATGTTGGGACCCGAAAGATGGTGAACTATGCCTGAATAGGGTGAAGCCAGAGGAAACTCTGGTGGAGG
CTCGTAGCGATTCTGACGTGCAAATCGATCGTCGAATTTGGGTATACGTGATTTTATCAAAAACATGATCACTGGTACCT
CCCAGGCCGATTGCGCCGTTCTCATTATCGCTGGTGGTACCGGTGAGTTCGAGGCAGGTATCTCCAAGGACGGTCAAACC
CGTGAACACGCCCTTCTGGCATTCACCCTTGGTGTCCGTCAGCTTATCGTCGCAGTGAACAAGATGGACACGACTAAGTG
GAGTGAGGATCGCTTCAACGAAATTATCAAGGAAACCTCAACCTTTATTAAGAAGGTCGGCTACAACCCCAAGGCTGTCG
CTTTCGTGCCTATCTCTGGTTGGCATGGTGACAACATGTTGGAGGAGTCCCCCAACATGCCCTGGTACAAGGGCTGGACC
AAGGAGACCAAGGGAGGTGTCGTCAAGGGAAAGACCCTCCTTGATGCCATCGATGCCATCGAGCCTCCTGTTCGTCCCTC
TGACAAACCCCTTCGCCTTCCCCTCCAGGATGTTTACAAGATTGGTGGTANNNNNNNNNNNNNNNNNNNNNNNNNNNNNN
NNGTGTGTTGTATATTCTCCTT--AGATAAATGTGGTTTGATGTGTCGGC-AATAG--GTAAGCATTATGCAAT-CA-AT
TCACATCTAGCATTCTCTGAGCGCCGAAATAGGCAGAAACCCCAGAAGGACAAGCTTGCGGTCTCGTCAAGAATTTGGCG
TTGATGGCTTGTATCTCTGTTGGTTCATATTCAGCTCCCGTCATCGAATTTTTGGAAGAATGGGGTCTTGAATCACTGGA
AGAGAATGCGCATTCATCAACACCCTGYACGAAGGTCTTCGTAAACGGTGTCTGGATGGGCGTACATCGTGATCCCGCCA
ACCTTGTGAAGACGATCAAAAAACTTCGCCGGAAAGATGACATTAGTCCTGAAGTTTCTGTGGTTCGTGATATTCGTGAG
AGGGAGCTTCGTCTCTACACTGACGCAGGGCGAGTTTGTCGACCTCTCTTCATTGTTGAAAATCAGCAGCTTGCCCTGCA
GAAGAAGCATATCAAATGGCTTAACCAGGGCTACCGCGATGATGATGGTGAAGAGTTCAAATGGGAGCAGCTGGTGAAGA
CAGGGATAATCGAATTATTGGATGCTGAGGAGGAGGAAACAGTGATGATTTCCATGACACCAGAAGATCTGGAGAATTCC
AGGCTACAATCTGCAGGCATCAACCCGCACGAGAACGATGGTGATTTTGACCCCGCGGCGCGACTAAAGGCTGGAATCAA
TGCGCATACATGGACTCACTGCGAGATTCATCCTAGTATGATTCTTGGTGTTTGTGCCAGTATCATTCCTTTCCCCGATC
ACAATCAGTCACCGCGAAACACTTATCAGTCCGCANNNNGTACGT---GCTACTTCAACATGGAATGAT-GATGCCCTTA
CACCTTTGCAG
>MICH139837
CATTATCGAACT---------------------------------GGGGAAGG-CTGTCGCTGGCTCTCTC-----GAGC
ATGTGC-ACGTCTTTTCGT-----------------------CT--------------CACACACCTGTGCACCCATTGT
AGGCCCTCG-AAAGAGG-ATCTAC-GTATTTCATACAACACCCACTT----AGCATGTCCATAGAATGT----AATCA-T
A-GGATCGTCCTACGGGGCGGTATCTACGAAATC---ATACAACGAATTCTCAACCATGCCCCTTTGTCAAAA---GGAC
ATGGCTTGGACTTTGGGAG--CCTTGCTGGCC--------TTTTT-GGTCAGCTCTCCTGAAATGCATTAGCGAT---GG
--GTGGGCAAGTCTTCATTAGAGACGTGCACGGCCTT-CGACGTGATAA-------TGATCGTCGTGGCTGGA-GCGTCT
TTATT--------------------CTTGCGATCCG-TCCTCGC-TCAC-AATC-TCTGCTAGCCTT-------GGGT-T
AGC-TTTTGGCTATTAGTTCGGTCGCGAGACCTGACGAACGTCAG---AGGTRCACCCCCAAGGACTGGTCGATTTCGAC
TTTCAGCAACGGATCTCTTGGCTCTCGCATCGATGAAGAACGCAGCGAATTGCGATAAGTAATGTGAATTGCAGATTTTC
AGTGAATCATCGAATCTTTGAACGCACCTTGCGCTCCTCGGTATTCCRAGGAGCATGCCTGTTTGAGTGTCATNNNNNNN
NNNNNNNNNNNNNNNNNNNNNNNNNNNNNNNNNNNNNNNNNNNNNNNNNNNNNNNNNNNNNNNNNNNNNNNNNNNNNNNN
NNNNNNNNNNNNNNNNNNNNNNNNNNNNNNNNNNNNNNNNNNNNNNNNNNNNNNNNNNNNNNNNNNNNNNNNNNNNNNNN
NNNNNNNNNNNNNNNNNNNNNNNNNNNNNNNNNNNNNNNNNNNNNNNNNNNNNNNNNNNNNNNNNNNNNNNNNNNNNNNN
NNNNNNNNNNNNNNNNNNNNNNNNNNNNNNNNNNNNNNNNNNNNNNNNNNNNNNNNNNNNNNNNNNNNNNNNNNNNNNNN
NNNNNNNNNNNNNNNNNNNNNNNNNNNNNNNNNNNNNNNNNNNNNNNNNNNNNNNNNNNNNNNNNNNNNNNNNNNNNNNN
NNNNNNNNNNNNNNNNNNNNNNNNNNNNNNNNNNNNNNNNNNNNNNNNNNNNNNNNNNNNNNNNNNNNNNNNNNNNNNNN
NNNNNNNNNNNNNNNNNNNNNNNNNNNNNNNNNNNNNNNNNNNNNNNNNNNNNNNNNNNNNNNNNNNNNNNNNNNNNNNN
NNNNNNNNNNNNNNNNNNNNNNNNNNNNNNNNNNNNNNNNNNNNNNNNNNNNNNNNNNNNNNNNNNNNNNNNNNNNNNNN
NNNNNNNNNNNNNNNNNNNNNNNNNNNNNNNNNNNNNNNNNNNNNNNNNNNNNNNNNNNNNNNNNNNNNNNNNNNNNNNN
NNNNNNNNNNNNNNNNNNNNNNNNNNNNNNNNNNNNNNNNNNNNNNNNNNNNNNNNNNNNNNNNNNNNNNNNNNNNNNNN
NNNNNNNNNNNNNNNNNNNNNNNNNNNNNNNNNNNNNNNNNNNNNNNNNNNNNNNNNNNNNNNNNNNNNNNNNNNNNNNN
NNNNNNNNNNNNNNNNNNNNNNNNNNNNNNNNNNNNNNNNNNNNNNNNNNNNNNNNNNNNNNNNNNNNNNNNNNNNNNNN
NNNNNNNNNNNNNNNNNNNNNNNNNNNNNNNNNNNNNNNNNNNNNNNNNNNNNNNNNNNNNNNNNNNNNNNNNNNNNNNN
NNNNNNNNNNNNNNNNNNNNNNNNNNNNNNNNNNNNNNNNNNNNNNNNNNNNNNNNNNNNNNNNNNNNNNNNNNNNNNNN
NNNNNNNNNNNNNNNNNNNNNNNNNNNNNNNNNNNNNNNNNNNNNNNNNNNNNNNNNNNNNNNNNNNNNNNNNNNNNNNN
NNNNNNNNNNNNNNNNNNNNNNNNNNNNNNNNNNNNNNNNNNNNNNNNNNNNNNNNNNNNNNNNNNNNNNNNNNNNNNNN
NNNNNNNNNNNNNNNNNNNNNNNNNNNNNNNNNNNNNNNNNNNNNNNNNNNNNNNNNNNNNNNNNNNNNNNNNNNNNNNN
NNNNNNNNNNNNNNNNNNNNNNNNNNNNNNNNNNNNNNNNNNNNNNNNNNNNNNNNNNNNNNNNNNNNNNNNNNNNNNNN
NNNNNNNNNNNNNNNNNNNNNNNNNNNNNNNNNNNNNNNNNNNNNNNNNNNNNNNNNNNNNNNNNNNNNNNNNNNNNNNN
NNNNNNNNNNNNNNNNNNNNNNNNNNNNNNNNNNNNNNNNNNNNNNNNNNNNNNNNNNNNNNNNNNNNNNNNNNNNNNNN
NNNNNNNNNNNNNNNNNNNNNNNNNNNNNNNNNNNNNNNNNNNNNNNNNNNNNNNNNNNNNNNNNNNNNNNNNNNNNNNN
NNNNNNNNNNNNNNNNNNNNNNNNNNNNNNNNNNNNNNNNNNNNNNNNNNNNNNNNNNNNNNNNNNNNNNNNNNNNNNNN
NNNNNNNNNNNNNNNNNNNNNNNNNNNNNNNNNNNNNNNNNNNNNNNNNNNNNNNNNNNNNNNNNNNNNNNNNNNNNNNN
NNNNNNNNNNNNNNNNNNNNNNNNNNNNNNNNNNNNNNNNNNNNNNNNNNNNNNNNNNNNNNNNNNNNNNNNNNNNNNNN
NNNNNNNNNNNNNNNNNNNNNNNNNNNNNNNNNNNNNNNNNNNNNNNNNNNNNNNNNNNNNNNNNNNNNNNNNNNNNNNN
NNNNNNNNNNNNNNNNNNNNNNNNNNNNNNNNNNNNNNNNNNNNNNNNNNNNNNNNNNNNNNNNNNNNNNNNNNNNNNNN
NNNNNNNNNNNNNNNNNNNNNNNNNNNNNNNNNNNNNNNNNNNNNNNNNNNNNNNNNNNNNNNNNNNNNNNNNNNNNNNN
NNNNNNNNNNNNNNNNNNNNNNNNNNNNNNNNNNNNNNNNNNNNNNNNNNNNNNNNNNNNNNNNNNNNNNNNNNNNNNNN
NNNNNNNNNNN
>MUAQ13
CATTATCGAACTCGGAGGGG-------------AGGGAAGACAAGAGTGAAGG-CTGTCGCTGGCTCGTTC-----GAGC
ATGTGC-ACGTCTTCGTTC---TCGTCGA--------CCCTTCTCTCACACAA-----CCCACACCTGTGCACCCACTGT
AGGTCCTCG-AAAGAGG-ATCTAC-GTTTTTCACA---CACCCTCGT----CGTATGTCCATAGAATGT----AAT----
-----------------------------AAATC---ATACAACGAATTCTCAACCATGCTTT-------------TGGC
ATGGCTTGGACTTTGGGAG--CC-TGCCGGC---------TTATC-CGTCGGCTCTCCTGAAATGCATTGGCAAT---GG
--GTGGGCATGT------CTTTGACGTGCACGGCCTT-CGACGTGATAA-------TGATCGTCGTGGCTGGA-GCGTCN
NNNNNNNNNNNNNNNNNNNNNNNNNNNNNNNNNNNNNNNNNNNNNNNNNNNNNNNNNNNNNNNNNNNNNNNNNNNNNNNN
NNNNNNNNNNNNNNNNNNNNNNNNNNNNNNNNNNNNNNNNNNNNNNNNNNNNNNNNNNNNNNNNNNNNNNNNNNNNNNNC
TTTCAGCAACGGATCTCTTGGCTCTCGCATCGATGAAGAACGCAGCGAATTGCGATAAGTAATGTGAATTGCAGATTTTC
AGTGAATCATCGAATCTTTGAACGCACCTTGCGCTCCTTGGTATTCCGAGGAGCATGCCTGTTTGAGTGTCATGCTCAAA
TTTTGAATCTGGCGGT--CTTTTGGCCGTCCGAGTTGTAATCTAGAGAAGCGTTTTCCGCGCT-GGACCGTGTACAAGTC
TCCTGGAAGGGAGCGTCATAGAGGGTGAGAATCCCGTCTTTGACACGGACGA-CCAAGTGC--TATGTGATGCGCTCTCG
ACGAGTCGAGTTGTTTGGGAATGCAGCTCAAAACGGGTGGTAAATTCCATCTAAAGCTAAATACAGGCGAGAGACCGATA
GCGAACAAGTACCGTGAGGGAAAGATGAAAAGAACTTTGGAAAGAGAGTTAAACAGTACGTGAAATTGCTGAAAGGGAAA
CGCTTGATGTCAGTCGCGTCGGCCGGGGATCAACCTT--GCT--TCTCGCTGG--GTGTACTTCCYGGT-CGACGGGTCA
GCATCGGTTTCGGT-CGCCGTACAATGGCGAGGGGAATGTGGCACCCTTCG------GGGTGTG-TTATAGCCTTTCGTC
-GTATGCGGT-GGTCGGGACCGAGGAACTCGGCACGG-------CTTCGGTCTGTG---CTTAGGATGCTGGCATAATGG
CCTTAAGCGACCCGTCTTGAAACACGGACCAAGGAGTCTAACATGCCTGCGAGTGTTTGGGTGGC--AAACCCAAGCGCG
AAATGAAAGTGAAAGTCGAGACCTCTGT-CGTGGA-GGGCATCGACGCCCGGACCTGAGTCTTTGACG--ACGGATCTGC
GGTAGAGCATGTATGTTGGGACCCGAAAGATGGTGAACTATGCCTGAATAGGGTGAAGCCAGAGGAAACTCTGGTGGAGG
CTCGTAGCGATTCTGACGTGCAAATCGATCGTCGAATTTGGGTATANNNNNNNNNNNNNNNNNNNNNNNNNNNNNNNNNN
NNNNNNNNNNNNNNNNNNNNNNNNNNNNNNNNNNNNNNNNNNNNNNNNNNNNNNNNNNNNNNNNNNNNNNNNNNNNNNNN
NNNNNNNNNNNNNNNNNNNNNNNNNNNNNNNNNNNNNNNNNNNNNNNNNNNNNNNNNNNNNNNNNNNNNNNNNNNNNNNN
NNNNNNNNNNNNNNNNNNNNNNNNNNNNNNNNNNNNNNNNNNNNNNNNNNNNNNNNNNNNNNNNNNNNNNNNNNNNNNNN
NNNNNNNNNNNNNNNNNNNNNNNNNNNNNNNNNNNNNNNNNNNNNNNNNNNNNNNNNNNNNNNNNNNNNNNNNNNNNNNN
NNNNNNNNNNNNNNNNNNNNNNNNNNNNNNNNNNNNNNNNNNNNNNNNNNNNNNNNNNNNNNNNNNNNNNNNNNNNNNNN
NNNNNNNNNNNNNNNNNNNNNNNNNNNNNNNNNNNNNNNNNNNNNNNNNNNNNNNNNNNNNNNNNNNNNNNNNNNNNNNN
NNNNNNNNNNNNNNNNNNNNNNNNNNNNNNNNNNNNNNNNNNNNNNNNNNNNNNNNNNNNNNNNNNNNNNNNNNNNNNNN
NNNNNNNNNNNNNNNNNNNNNNNNNNNNNNNNNNNNNNNNNNNNNNNNNNNNNNNNNNNNNNNNNNNNNNNNNNNNNNNN
NNNNNNNNNNNNNNNNNNNNNNNNNNNNNNNNNNNNNNNNNNNNNNNNNNNNNNNNNNNNNNNNNNNNNNNNNNNNNNNN
NNNNNNNNNNNNNNNNNNNNNNNNNNNNNNNNNNNNNNNNNNNNNNNNNNNNNNNNNNNNNNNNNNNNNNNNNNNNNNNN
NNNNNNNNNNNNNNNNNNNNNNNNNNNNNNNNNNNNNNNNNNNNNNNNNNNNNNNNNNNNNNNNNNNNNNNNNNNNNNNN
NNNNNNNNNNNNNNNNNNNNNNNNNNNNNNNNNNNNNNNNNNNNNNNNNNNNNNNNNNNNNNNNNNNNNNNNNNNNNNNN
NNNNNNNNNNNNNNNNNNNNNNNNNNNNNNNNNNNNNNNNNNNNNNNNNNNNNNNNNNNNNNNNNNNNNNNNNNNNNNNN
NNNNNNNNNNNNNNNNNNNNNNNNNNNNNNNNNNNNNNNNNNNNNNNNNNNNNNNNNNNNNNNNNNNNNNNNNNNNNNNN
NNNNNNNNNNNNNNNNNNNNNNNNNNNNNNNNNNNNNNNNNNNNNNNNNNNNNNNNNNNNNNNNNNNNNNNNNNNNNNNN
NNNNNNNNNNNNNNNNNNNNNNNNNNNNNNNNNNNNNNNNNNNNNNNNNNNNNNNNNNNNNNNNNNNNNNNNNNNNNNNN
NNNNNNNNNNNNNNNNNNNNNNNNNNNNNNNNNNNNNNNNNNNNNNNNNNNNNNNNNNNNNNNNNNNNNNNNNNNNNNNN
NNNNNNNNNNN
>Mushroom_Observer_323745
CATTATCGAACT---------------------------------GGGGAAGG-CTGTCGCTGGCTCTCTC-----GAGC
ATGTGC-ACGTCTTTTCGT-----------------------CT--------------CACACACCTGTGCACCCATTGT
AGGCCCTCG-AAAGAGG-ATCTAC-GTATTTCATACAACACCCACTT----AGCATGTCCATAGAATGT----AATCA-T
A-GGATCGTCCTACGGGGCGGTATCTACGAAATC---ATACAANNNNNNNNNNNNNNNNNNNNNNNNNNNNNNNNNNNNN
NNNNNNNNNNNNNNNNNNNNNNNNNNNNNNNNNNNNNNNNNNNNNNNNNNNNNNNNNNNNNNNNNNNNNNNNNNNNNNNN
NNNNNNNNNNNNNNNNNNNNNNNNNNNNNNNNNNNNNNNNNNNNNNNNNNNNNNNNNNNNNNNNNNNNNNNNNNNNNNNN
NNNNNNNNNNNNNNNNNNNNNNNNNNNNNNNNNNNNNNNNNNNNNNNNNNNNNNNNNNNNNNNNNNNNNNNNNNNNNNNN
NNNNNNNNNNNNNNNNNNNNNNNNNNNNNNNNNNNNNNNNNNNNNNNNNNNNNNNNNNNNNNNNNNNNNNNNNNNNNNNC
TTTCAGCAACGGATCTCTTGGCTCTCGCATCGATGAAGAACGCAGCGAATTGCGATAAGTAATGTGAATTGCAGATTTTC
AGTGAATCATCGAATCTTTGANNNNNNNNNNNNNNNNNNNNNNNNNNNNNNNNNNNNNNNNNNNNNNNNNNNNNNNNNNN
NNNNNNNNNNNNNNNNNNNNNNNNNNNNNNNNNNNNNNNNNNNNNNNNNNNNNNNNNNNNNNNNNNNNNNNNNNNNNNNN
NNNNNNNNNNNNNNNNNNNNNNNNNNNNNNNNNNNNNNNNNNNNNNNNNNNNNNNNNNNNNNNNNNNNNNNNNNNNNNNN
NNNNNNNNNNNNNNNNNNNNNNNNNNNNNNNNNNNNNNNNNNNNNNNNNNNNNNNNNNNNNNNNNNNNNNNNNNNNNNNN
NNNNNNNNNNNNNNNNNNNNNNNNNNNNNNNNNNNNNNNNNNNNNNNNNNNNNNNNNNNNNNNNNNNNNNNNNNNNNNNN
NNNNNNNNNNNNNNNNNNNNNNNNNNNNNNNNNNNNNNNNNNNNNNNNNNNNNNNNNNNNNNNNNNNNNNNNNNNNNNNN
NNNNNNNNNNNNNNNNNNNNNNNNNNNNNNNNNNNNNNNNNNNNNNNNNNNNNNNNNNNNNNNNNNNNNNNNNNNNNNNN
NNNNNNNNNNNNNNNNNNNNNNNNNNNNNNNNNNNNNNNNNNNNNNNNNNNNNNNNNNNNNNNNNNNNNNNNNNNNNNNN
NNNNNNNNNNNNNNNNNNNNNNNNNNNNNNNNNNNNNNNNNNNNNNNNNNNNNNNNNNNNNNNNNNNNNNNNNNNNNNNN
NNNNNNNNNNNNNNNNNNNNNNNNNNNNNNNNNNNNNNNNNNNNNNNNNNNNNNNNNNNNNNNNNNNNNNNNNNNNNNNN
NNNNNNNNNNNNNNNNNNNNNNNNNNNNNNNNNNNNNNNNNNNNNNNNNNNNNNNNNNNNNNNNNNNNNNNNNNNNNNNN
NNNNNNNNNNNNNNNNNNNNNNNNNNNNNNNNNNNNNNNNNNNNNNNNNNNNNNNNNNNNNNNNNNNNNNNNNNNNNNNN
NNNNNNNNNNNNNNNNNNNNNNNNNNNNNNNNNNNNNNNNNNNNNNNNNNNNNNNNNNNNNNNNNNNNNNNNNNNNNNNN
NNNNNNNNNNNNNNNNNNNNNNNNNNNNNNNNNNNNNNNNNNNNNNNNNNNNNNNNNNNNNNNNNNNNNNNNNNNNNNNN
NNNNNNNNNNNNNNNNNNNNNNNNNNNNNNNNNNNNNNNNNNNNNNNNNNNNNNNNNNNNNNNNNNNNNNNNNNNNNNNN
NNNNNNNNNNNNNNNNNNNNNNNNNNNNNNNNNNNNNNNNNNNNNNNNNNNNNNNNNNNNNNNNNNNNNNNNNNNNNNNN
NNNNNNNNNNNNNNNNNNNNNNNNNNNNNNNNNNNNNNNNNNNNNNNNNNNNNNNNNNNNNNNNNNNNNNNNNNNNNNNN
NNNNNNNNNNNNNNNNNNNNNNNNNNNNNNNNNNNNNNNNNNNNNNNNNNNNNNNNNNNNNNNNNNNNNNNNNNNNNNNN
NNNNNNNNNNNNNNNNNNNNNNNNNNNNNNNNNNNNNNNNNNNNNNNNNNNNNNNNNNNNNNNNNNNNNNNNNNNNNNNN
NNNNNNNNNNNNNNNNNNNNNNNNNNNNNNNNNNNNNNNNNNNNNNNNNNNNNNNNNNNNNNNNNNNNNNNNNNNNNNNN
NNNNNNNNNNNNNNNNNNNNNNNNNNNNNNNNNNNNNNNNNNNNNNNNNNNNNNNNNNNNNNNNNNNNNNNNNNNNNNNN
NNNNNNNNNNNNNNNNNNNNNNNNNNNNNNNNNNNNNNNNNNNNNNNNNNNNNNNNNNNNNNNNNNNNNNNNNNNNNNNN
NNNNNNNNNNNNNNNNNNNNNNNNNNNNNNNNNNNNNNNNNNNNNNNNNNNNNNNNNNNNNNNNNNNNNNNNNNNNNNNN
NNNNNNNNNNNNNNNNNNNNNNNNNNNNNNNNNNNNNNNNNNNNNNNNNNNNNNNNNNNNNNNNNNNNNNNNNNNNNNNN
NNNNNNNNNNNNNNNNNNNNNNNNNNNNNNNNNNNNNNNNNNNNNNNNNNNNNNNNNNNNNNNNNNNNNNNNNNNNNNNN
NNNNNNNNNNNNNNNNNNNNNNNNNNNNNNNNNNNNNNNNNNNNNNNNNNNNNNNNNNNNNNNNNNNNNNNNNNNNNNNN
NNNNNNNNNNNNNNNNNNNNNNNNNNNNNNNNNNNNNNNNNNNNNNNNNNNNNNNNNNNNNNNNNNNNNNNNNNNNNNNN
NNNNNNNNNNNNNNNNNNNNNNNNNNNNNNNNNNNNNNNNNNNNNNNNNNNNNNNNNNNNNNNNNNNNNNNNNNNNNNNN
NNNNNNNNNNNNNNNNNNNNNNNNNNNNNNNNNNNNNNNNNNNNNNNNNNNNNNNNNNNNNNNNNNNNNNNNNNNNNNNN
NNNNNNNNNNN
>Mushroom_Observer_496468
CATTATCGAACT---------------------------------GGGGAAGG-CTGTCGCTGGCTCTCTC-----GAGC
ATGTGC-ACGTCTTTTCGT-----------------------CT--------------CACACACCTGTGCACCCATTGT
AGGCCCTCG-AAAGAGG-ATCTAC-GTATTTCATACAACACCCACTT----AGCATGTCCATAGAATGT----AATCA-T
A-GGATCGTCCTACGGGGCGGTATCTACGAAATC---ATACAACGAATTCTCAACCATGCCCCTTTGTCAAAA---GGAC
ATGGCTTGGACTTTGGGAG--CCTTGCTGGCC--------TTTTT-GGTCAGCTCTCCTGAAATGCATTAGCGAT---GG
--GTGGGCAAGTCTTCATTAGAGACGTGCACGGCCTT-CGACGTGATAA-------TGATCGTCGTGGCTGGA-GCGTCT
TTATT--------------------CTTGCGATCCG-TCCTCGC-TCAC-AATC-TCTGCTAGCCTT-------GGGT-T
AGC-TTTTGGCTATTAGTTCGGTCGCGAGACCTGACGAACGTCAG---AGGTACACCCCCAAGGACTGGTCGATTTCGAC
TTTCAGCAACGGATCTCTTGGCTCTCGCATCGATGAAGAACGCAGCGAATTGCGATAAGTAATGTGAATTGCAGATTTTC
AGTGAATCATCGAATCTTTGAACGCACCTTGCGCTCCTCGGTATTCCGAGGAGCATGCCTGTTTGAGTGTCATNNNNNNN
NNNNNNNNNNNNNNNNNNNNNNNNNNNNNNNNNNNNNNNNNNNNNNNNNNNNNNNNNNNNNNNNNNNNNNNNNNNNNNNN
NNNNNNNNNNNNNNNNNNNNNNNNNNNNNNNNNNNNNNNNNNNNNNNNNNNNNNNNNNNNNNNNNNNNNNNNNNNNNNNN
NNNNNNNNNNNNNNNNNNNNNNNNNNNNNNNNNNNNNNNNNNNNNNNNNNNNNNNNNNNNNNNNNNNNNNNNNNNNNNNN
NNNNNNNNNNNNNNNNNNNNNNNNNNNNNNNNNNNNNNNNNNNNNNNNNNNNNNNNNNNNNNNNNNNNNNNNNNNNNNNN
NNNNNNNNNNNNNNNNNNNNNNNNNNNNNNNNNNNNNNNNNNNNNNNNNNNNNNNNNNNNNNNNNNNNNNNNNNNNNNNN
NNNNNNNNNNNNNNNNNNNNNNNNNNNNNNNNNNNNNNNNNNNNNNNNNNNNNNNNNNNNNNNNNNNNNNNNNNNNNNNN
NNNNNNNNNNNNNNNNNNNNNNNNNNNNNNNNNNNNNNNNNNNNNNNNNNNNNNNNNNNNNNNNNNNNNNNNNNNNNNNN
NNNNNNNNNNNNNNNNNNNNNNNNNNNNNNNNNNNNNNNNNNNNNNNNNNNNNNNNNNNNNNNNNNNNNNNNNNNNNNNN
NNNNNNNNNNNNNNNNNNNNNNNNNNNNNNNNNNNNNNNNNNNNNNNNNNNNNNNNNNNNNNNNNNNNNNNNNNNNNNNN
NNNNNNNNNNNNNNNNNNNNNNNNNNNNNNNNNNNNNNNNNNNNNNNNNNNNNNNNNNNNNNNNNNNNNNNNNNNNNNNN
NNNNNNNNNNNNNNNNNNNNNNNNNNNNNNNNNNNNNNNNNNNNNNNNNNNNNNNNNNNNNNNNNNNNNNNNNNNNNNNN
NNNNNNNNNNNNNNNNNNNNNNNNNNNNNNNNNNNNNNNNNNNNNNNNNNNNNNNNNNNNNNNNNNNNNNNNNNNNNNNN
NNNNNNNNNNNNNNNNNNNNNNNNNNNNNNNNNNNNNNNNNNNNNNNNNNNNNNNNNNNNNNNNNNNNNNNNNNNNNNNN
NNNNNNNNNNNNNNNNNNNNNNNNNNNNNNNNNNNNNNNNNNNNNNNNNNNNNNNNNNNNNNNNNNNNNNNNNNNNNNNN
NNNNNNNNNNNNNNNNNNNNNNNNNNNNNNNNNNNNNNNNNNNNNNNNNNNNNNNNNNNNNNNNNNNNNNNNNNNNNNNN
NNNNNNNNNNNNNNNNNNNNNNNNNNNNNNNNNNNNNNNNNNNNNNNNNNNNNNNNNNNNNNNNNNNNNNNNNNNNNNNN
NNNNNNNNNNNNNNNNNNNNNNNNNNNNNNNNNNNNNNNNNNNNNNNNNNNNNNNNNNNNNNNNNNNNNNNNNNNNNNNN
NNNNNNNNNNNNNNNNNNNNNNNNNNNNNNNNNNNNNNNNNNNNNNNNNNNNNNNNNNNNNNNNNNNNNNNNNNNNNNNN
NNNNNNNNNNNNNNNNNNNNNNNNNNNNNNNNNNNNNNNNNNNNNNNNNNNNNNNNNNNNNNNNNNNNNNNNNNNNNNNN
NNNNNNNNNNNNNNNNNNNNNNNNNNNNNNNNNNNNNNNNNNNNNNNNNNNNNNNNNNNNNNNNNNNNNNNNNNNNNNNN
NNNNNNNNNNNNNNNNNNNNNNNNNNNNNNNNNNNNNNNNNNNNNNNNNNNNNNNNNNNNNNNNNNNNNNNNNNNNNNNN
NNNNNNNNNNNNNNNNNNNNNNNNNNNNNNNNNNNNNNNNNNNNNNNNNNNNNNNNNNNNNNNNNNNNNNNNNNNNNNNN
NNNNNNNNNNNNNNNNNNNNNNNNNNNNNNNNNNNNNNNNNNNNNNNNNNNNNNNNNNNNNNNNNNNNNNNNNNNNNNNN
NNNNNNNNNNNNNNNNNNNNNNNNNNNNNNNNNNNNNNNNNNNNNNNNNNNNNNNNNNNNNNNNNNNNNNNNNNNNNNNN
NNNNNNNNNNNNNNNNNNNNNNNNNNNNNNNNNNNNNNNNNNNNNNNNNNNNNNNNNNNNNNNNNNNNNNNNNNNNNNNN
NNNNNNNNNNNNNNNNNNNNNNNNNNNNNNNNNNNNNNNNNNNNNNNNNNNNNNNNNNNNNNNNNNNNNNNNNNNNNNNN
NNNNNNNNNNNNNNNNNNNNNNNNNNNNNNNNNNNNNNNNNNNNNNNNNNNNNNNNNNNNNNNNNNNNNNNNNNNNNNNN
NNNNNNNNNNNNNNNNNNNNNNNNNNNNNNNNNNNNNNNNNNNNNNNNNNNNNNNNNNNNNNNNNNNNNNNNNNNNNNNN
NNNNNNNNNNN
>NY775777
NNNNNNNNNNNNNNNNNNNNNNNNNNNNNNNNNNNNNNNNNNNNNNNNNNNNNNNNNNNNNNNNNNNNNNNNNNNNNNNN
NNNNNNNNNNNNNNNNNNNNNNNNNNNNNNNNNNNNNNNNNNNNNNNNNNNNNNNNNNNNNNNNNNNNNNNNNNNNNNNN
NNNNNNNNNNNNNNNNNNNNNNNNNNNNNNNNNNNNNNNNNNNNNNNNNNNNNNNNNNNNNNNNNNNNNNNNNNNNNNNN
NNNNNNNNNNNNNNNNNNNNNNNNNNNNNNNNNNNNNNNNNNNNNNNNNNNNNNNNNNNNNNNNNNNNNNNNNNNNNNNN
NNNNNNNNNNNNNNNNNNNNNNNNNNNNNNNNNNNNNNNNNNNNNNNNNNNNNNNNNNNNNNNNNNNNNNNNNNNNNNNN
NNNNNNNNNNNNNNNNNNNNNNNNNNNNNNNNNNNNNNNNNNNNNNNNNNNNNNNNNNNNNNNNNNNNNNNNNNNNNNNN
NNNNNNNNNNNNNNNNNNNNNNNNNNNNNNNNNNNNNNNNNNNNNNNNNNNNNNNNNNNNNNNNNNNNNNNNNNNNNNNN
NNNNNNNNNNNNNNNNNNNNNNNNNNNNNNNNNNNNNNNNNNNNNNNNNNNNNNNNNNNNNNNNNNNNNNNNNNNNNNNN
NNNNNNNNNNNNNNNNNNNNNNNNNNNNNNNNNNNNNNNNNNNNNNNNNNNNNNNNNNNNNNNNNNNNNNNNNNNNNNNN
NNNNNNNNNNNNNNNNNNNNNNNNNNNNNNNNNNNNNNNNNNNNNNNNNNNNNNNNNNNNNNNNNNNNNNNNNGCTCAAA
TTTCGAATCTGGCGGT--CTT-AG-CCGTCCGAGTTGTAATCTAGAGAAGCGTTTTCCGCGCT-GGACCGTGTATAAGTC
TCCTGGAAGGGAGCGTCGTAGAGGGTGAGAATCCCGTCTTTGACACGGACTA-CCA-RTGC--TATGTGATGCGCTCTCG
ACGAGTCGAGTTGTTTGGGAATGCAGCTCAAAACGGGTGGTAAATTCCATCTAAAGCTAAATACAGGCGAGAGACCGATA
GCGAACAAGTACCGTGAGGGAAAGATGAAAAGAACTTTGGAAAGAGAGTTAAACAGTACGTGAAATTGCTGAAAGGGAAA
CGCTTGATGTCAGTCACGTCGGCCGGGGATCAACCTT--GCT--TCTCGCTGG--GTGTACTTCCCGGT-CGACGGGTCA
GCGTCAGTTTCGGT-CGCCGTACAAGGGCGAGGGGAATGTGGCACTCTTCG------GGGTGTG-TTATAGCCTTTCGTC
-GTATGCGGC-GGTCGGGACCGAGGAACTCAGCACGGC---CCCTCCGGGTCTGTG---CTTAGGATGCTGGCATAATGG
CCTTAAGCGACCCGTCTTGAAACACGGACCAAGGAGTCTAACATGCCTGCGAGTGTTTGGGTGGC--AAACTCGAGCGCG
CAATGAAAGTGAAAGTTGAGACCTCTGT-CGCGGA-GGGCATCGACGCCCGGACCTGAGTCTTTGACG--ACGGATCTGC
GGTAGAGCATGCATGTTGGGACCCGAAAGATGGTGAACTATGCCTGAATAGGGTGAAGCCAGAGGAAACTCTGGTGGAGG
CTCGTAGCGATTCTGACGTGCAAATCGATCGTCGAATTTGGGTATACGTGATTTTATCAAAAACATGATCACCGGYACCT
CCCAGGCTGACTGCGCCATCCTCATTATCGCCGGTGGTACCGGTGAGTTTGAGGCTGGTATCTCCAAGGACGGTCAGACC
CGTGAACACGCTCTTCTGGCATTCACCCTTGGTGTGCGTCAGCTCATCGTCGCCGTAAACAAGATGGACACGACCAAGTG
GAGCGAGGACCGCTTCAACGAAATTATCAAGGAAACTTCGACCTTCATCAAGAAGGTTGGCTACAACCCCAAGGCTGTCG
CCTTCGTGCCCATATCTGGCTGGCATGGTGACAATATGCTGGAGGAGTCCCCTAACATGCCCTGGTACAAGGGCTGGACC
AAGGAGACCAAGGGTGGTGTCGTCAAGGGAAAAACCCTCCTCGATGCTATCGATGCCATCGAGCCTCCTGTTCGTCCTTC
CGACAAACCCCTTCGCCTTCCTCTCCAGGATGTCTACAAGATCGGTGGTATCGGAACAGTGCCCGTCGGTCGTGTTGAAA
CAGTGCGTTGTACATTCTCCTC--GGATGAATGTGGTTTCATGTGTCGCC-AATAG--GTAAGCATTATGTTAT-CAGAT
TGATCTCCAACATTCTCAAAGCGCCGAAATAGNNNNNNNNNNNNNNNNNNNNNNNNNNNNNNNNNNNNNNNNNNNNNNNN
NNNNNNNNNNNNNNNNNNNNNNNNNNNNNNNNNNNNNNNNNNNNNNNNNNNNNNNNNNNNNNNNNNNNNNNNNNNNNNNN
NNNNNNNNNNNNNNNNNNNNNNNNNNNNNNNNNNNNNNNNNNNNNNNNNNNNNNNNNNNNNNNNNNNNNNNNNNNNNNNN
NNNNNNNNNNNNNNNNNNNNNNNNNNNNNNNNNNNNNNNNNNNNNNNNNNNNNNNNNNNNNNNNNNNNNNNNNNNNNNNN
NNNNNNNNNNNNNNNNNNNNNNNNNNNNGGCGAGTTTGTCGACCTCTCTTCATTGTCGAAAATCAGCAGCTTGCCCTGCA
GAAGAAGCATATCAAATGGCTTAATCAGGGCTATCGCGATGATGACGGCGAAGAGTTCAAGTGGGAGCAGCTGGTGAAGA
CAGGGATAATTGAGCTATTGGATGCCGAGGAGGAGGAAACGGTGATGATTTCCATGACGCCGGAAGACTTGGAGAATTCC
AGGTTGCAATCCGCAGGCATCAACCCCCACGAGAACGATGGAGACTTTGACCCCGCGGCACGACTAAAGGCTGGGATCAA
CGCGCACACATGGACTCACTGCGAGATTCATCCTAGTATGATCCTTGGCGTCTGTGCCAGTATCATCCCATTCCCCGATC
ACAACCAGTCACCGCGTAACACCTACCAATCCGCTATGGGTGTGT---ACTTCTTCGACGTGGATTGAT-AATAACCTTA
TACTTTTACAG
>OR0233
NNNNNNNNNNNNNNNNNNNNNNNNNNNNNNNNNNNNNNNNNNNNNNNNNNNNNNNNNNNNNNNNNNNNNNNNNNNNNNNN
NNNNNNNNNNNNNNNNNNNNNNNNNNNNNNNNNNNNNNNNNNNNNNNNNNNNNNNNNNNNNNNNNNNNNNNNNNNNNNNN
NNNNNNNNNNNNNNNNNNNNNNNNNNNNNNNNNNNNNNNNNNNNNNNNNNNNNNNNNNNNNNNNNNNNNNNNNNNNNNNN
NNNNNNNNNNNNNNNNNNNNNNNNNNNNNNNNNNNNNNNNNNNNNNNNNNNNNNNNNNNNNNNNNNNNNNNNNNNNNNNN
NNNNNNNNNNNNNNNNNNNNNNNNNNNNNNNNNNNNNNNNNNNNNNNNNNNNNNNNNNNNNNNNNNNNNNNNNNNNNNNN
NNNNNNNNNNNNNNNNNNNNNNNNNNNNNNNNNNNNNNNNNNNNNNNNNNNNNNNNNNNNNNNNNNNNNNNNNNNNNNNN
NNNNNNNNNNNNNNNNNNNNNNNNNNNNNNNNNNNNNNNNNNNNNNNNNNNNNNNNNNNNNNNNNNNNNNNNNNNNNNNN
NNNNNNNNNNNNNNNNNNNNNNNNNNNNNNNNNNNNNNNNNNNNNNNNNNNNNNNNNNNNNNNNNNNNNNNNNNNNNNNN
NNNNNNNNNNNNNNNNNNNNNNNNNNNNNNNNNNNNNNNNNNNNNNNNNNNNNNNNNNNNNNNNNNNNNNNNNNNNNNNN
NNNNNNNNNNNNNNNNNNNNNNNNNNNNNNNNNNNNNNNNNNNNNNNNNNNNNNNNNNNNNNNNNNNNNNNNNNNNNNNN
NNNNNNNNNNNNNNNNNNNNNNNNNNNNNNNNNNNNNNNNNNNNNNNNNNNNNNNNNNNNNNNNNNNNNNNNNNNNNNNN
NNNNNNNNNNNNNNNNNNNNNNNNNNNNNNNNNNNNNNNNNNNNNNNNNNNNNNNNNNNNNNNNNNNNNNNNNNNNNNNN
NNNNNNNNNNNNNNNNNNNNNNNNNNNNNNNNNNNNNNNNNNNNNNNNNNNNNNNNNNNNNNNNNNNNNNNNNNNNNNNN
NNNNNNNNNNNNNNNNNNNNNNNNNNNNNNNNNNNNNNNNNNNNNNNNNNNNNNNNNNNNNNNNNNNNNNNNNNNNNNNN
NNNNNNNNNNNNNNNNNNNNNNNNNNNNNNNNNNNNNNNNNNNNNNNNNNNNNNNNNNNNNNNNNNNNNNNNNNNNNNNN
NNNNNNNNNNNNNNNNNNNNNNNNNNNNNNNNNNNNNNNNNNNNNNNNNNNNNNNNNNNNNNNNNNNNNNNNNNNNNNNN
NNNNNNNNNNNNNNNNNNNNNNNNNNNNNNNNNNNNNNNNNNNNNNNNNNNNNNNNNNNNNNNNNNNNNNNNNNNNNNNN
NNNNNNNNNNNNNNNNNNNNNNNNNNNNNNNNNNNNNNNNNNNNNNNNNNNNNNNNNNNNNNNNNNNNNNNNNNNNNNNN
NNNNNNNNNNNNNNNNNNNNNNNNNNNNNNNNNNNNNNNNNNNNNNNNNNNNNNNNNNNNNNNNNNNNNNNNNNNNNNNN
NNNNNNNNNNNNNNNNNNNNNNNNNNNNNNNNNNNNNNNNNNNNNNNNNNNNNNNNNNNNNNNNNNNNNNNNNNNNNNNN
NNNNNNNNNNNNNNNNNNNNNNNNNNNNNNNNNNNNNNNNNNNNNNNNNNNNNNNNNCAAAAACATGATCACTGGTACCT
CTCAGGCCGACTGCGCCGTCCTCATTATCGCTGGTGGTACCGGTGAGTTTGAGGCAGGTATCTCCAAGGACGGTCAAACC
CGTGAACACGCCCTTCTGGCATTCACCCTTGGTGTCCGTCAGCTTATCGTCGCAGTGAACAAGATGGACACGACCAAGTG
GAGTGAGGACCGCTTCAACGAAATTATCAAGGAAACCTCAACCTTTATTAAGAAGGTCGGCTACAACCCCAAGGCTGTCG
CTTTCGTGCCTATCTCTGGCTGGCATGGTGACAACATGTTGGAGGAGTCTCCCAACATGCCCTGGTACAAGGGTTGGACC
AAGGAGACCAAGGGAGGTGTTGTCAAGGGAAAGACCCTCCTTGATGCCATCGATGCTATCGAGCCTCCTGTTCGTCCCTC
TGACAAACCCCTTCGCCTTCCTCTCCAGGATGTTTACAAGATCGGTGGTATCGGGACAGTGCCCGTTGGTCGTGTTGAAA
CTGTGTGTTGTATGTT-TCCTC--GGATAAATGTGGTTTGATGTGTCGAC-AATAG--GTAAGCATTATGTAAT-CACAT
TCACCTCCAACATTCTCTGAACGCCGAAATAGNNAGAAACCCCAGAAGGACAAGCTTGTGGTCTCGTCAAGAATTTGGCG
TTGATGGCTTGTATCTCTGTTGGTTCATATTCTGCTCCCGTCATCGAATTTTTGGAAGAATGGGGTCTCGAATCACTGGA
AGAGAATGCACATTCATCAACGCCCTGCACGAAGGTTTTCGTGAACGGTGTCTGGATGGGCGTACATCGTGACCCCGCCA
ACCTTGTGAAGACCATCAAAAAACTTCGCCGGAAAGATGACATTAGTCCCGAAGTTTCTGTGGTTCGGGATATCCGCGAG
AGGGAGCTTCGTCTCTACACTGACGCAGGGCGAGTTTGTCGACCTCTCTTCATTGTTGAAAATCAGCAGCTTGCCCTACA
GAAGAAGCATATCAAATGGCTTAACCAGGGCTACCGCGACGATGATGGTGAAGAGTTCAAGTGGGAGCATTTGGTGAAGA
CAGGGATAATTGAATTATTGGATGCCGAGGAGGAGGAGACAGTGATGATTTCCATGACACCCGAAGATTTGGAGAATTCC
AGGTTACAATCTGCAGGCATCAATCCTCACGAGAACGACGGAGATTTTGACCCCGCGGCGCGACTGAAGGCTGGAATCAA
TGCGCACACATGGACTCACTGCGAGATTCATCCCAGTATGATTCTTGGTGTTTGTGCCAGTATCATTCCTTTCCCCGATC
ACAATCAGTCACCGCGAAACACCTACCAGTCCNNNNNNNGTATGT---ATTACTTCGACATGGATTGAT-AATGACCTTA
CACCTCTGCAG
>OR0257
NNNNNNNNNNNNNNNNNNNNNNNNNNNNNNNNNNNNNNNNNNNNNNNNNNNNNNNNNNNNNNNNNNNNNNNNNNNNNNNN
NNNNNNNNNNNNNNNNNNNNNNNNNNNNNNNNNNNNNNNNNNNNNNNNNNNNNNNNNNNNNNNNNNNNNNNNNNNNNNNN
NNNNNNNNNNNNNNNNNNNNNNNNNNNNNNNNNNNNNNNNNNNNNNNNNNNNNNNNNNNNNNNNNNNNNNNNNNNNNNNN
NNNNNNNNNNNNNNNNNNNNNNNNNNNNNNNNNNNNNNNNNNNNNNNNNNNNNNNNNNNNNNNNNNNNNNNNNNNNNNNN
NNNNNNNNNNNNNNNNNNNNNNNNNNNNNNNNNNNNNNNNNNNNNNNNNNNNNNNNNNNNNNNNNNNNNNNNNNNNNNNN
NNNNNNNNNNNNNNNNNNNNNNNNNNNNNNNNNNNNNNNNNNNNNNNNNNNNNNNNNNNNNNNNNNNNNNNNNNNNNNNN
NNNNNNNNNNNNNNNNNNNNNNNNNNNNNNNNNNNNNNNNNNNNNNNNNNNNNNNNNNNNNNNNNNNNNNNNNNNNNNNN
NNNNNNNNNNNNNNNNNNNNNNNNNNNNNNNNNNNNNNNNNNNNNNNNNNNNNNNNNNNNNNNNNNNNNNNNNNNNNNNN
NNNNNNNNNNNNNNNNNNNNNNNNNNNNNNNNNNNNNNNNNNNNNNNNNNNNNNNNNNNNNNNNNNNNNNNNNNNNNNNN
NNNNNNNNNNNNNNNNNNNNNNNNNNNNNNNNNNNNNNNNNNNNNNNNNNNNNNNNNNNNNNNNNNNNNNNNNNNNNNNN
NNNNNNNNNNNNNNNNNNNNNNNNNNNNNNNNNNNNNNNNNNNNNNNNNNNNNNNNNNNNNNNNNNNNNNNNNNNNNNNN
NNNNNNNNNNNNNNNNNNNNNNNNNNNNNNNNNNNNNNNNNNNNNNNNNNNNNNNNNNNNNNNNNNNNNNNNNNNNNNNN
NNNNNNNNNNNNNNNNNNNNNNNNNNNNNNNNNNNNNNNNNNNNNNNNNNNNNNNNNNNNNNNNNNNNNNNNNNNNNNNN
NNNNNNNNNNNNNNNNNNNNNNNNNNNNNNNNNNNNNNNNNNNNNNNNNNNNNNNNNNNNNNNNNNNNNNNNNNNNNNNN
NNNNNNNNNNNNNNNNNNNNNNNNNNNNNNNNNNNNNNNNNNNNNNNNNNNNNNNNNNNNNNNNNNNNNNNNNNNNNNNN
NNNNNNNNNNNNNNNNNNNNNNNNNNNNNNNNNNNNNNNNNNNNNNNNNNNNNNNNNNNNNNNNNNNNNNNNNNNNNNNN
NNNNNNNNNNNNNNNNNNNNNNNNNNNNNNNNNNNNNNNNNNNNNNNNNNNNNNNNNNNNNNNNNNNNNNNNNNNNNNNN
NNNNNNNNNNNNNNNNNNNNNNNNNNNNNNNNNNNNNNNNNNNNNNNNNNNNNNNNNNNNNNNNNNNNNNNNNNNNNNNN
NNNNNNNNNNNNNNNNNNNNNNNNNNNNNNNNNNNNNNNNNNNNNNNNNNNNNNNNNNNNNNNNNNNNNNNNNNNNNNNN
NNNNNNNNNNNNNNNNNNNNNNNNNNNNNNNNNNNNNNNNNNNNNNNNNNNNNNNNNNNNNNNNNNNNNNNNNNNNNNNN
NNNNNNNNNNNNNNNNNNNNNNNNNNNNNNNNNNNNNNNNNNNNNNNNNNNNNNNNNCAAAAACATGATCACTGGTACCT
CCCAGGCTGACTGCGCCGTCCTCATTATCGCTGGTGGTACCGGTGAGTTTGAGGCAGGTATCTCTAAGGACGGTCAAACC
CGTGAACATGCCCTCCTGGCATTTACTCTTGGTGTCCGTCAGCTTATCGTCGCAGTGAACAAGATGGACACGACCAAGTG
GAGTGAGGACCGCTTCAACGAAATTATCAAGGAAACCTCAACCTTTATTAAGAAGGTCGGCTACAACCCCAAGGCTGTCG
CTTTCGTGCCTATCTCTGGCTGGCATGGTGACAACATGTTGGAGGAGTCCCCCAACATGCCCTGGTACAAGGGCTGGACC
AAGGAGACCAAGGGAGGTGTCGTCAAGGGAAAGACCCTCCTTGATGCCATCGATGCCATCGAGCCTCCTGTTCGWCCCTC
TGACAAACCCCTTCGCCTTCCTCTCCAGGATGTTTACAAGATCGGTGGTATCGGGACAGTGCCCGTTGGTCGTGTTGAAA
CTGTGTGCTGTACGTTCTCCTCAGAGATAAATGTGGTTTGATGTGTCGAC-AATAG--GTAAGCATTATGTAAC-CACAT
TCGCCTCCAACATTCTCTGAACGCCGAAATAGNNAGAAACCCCAGAAGGACAAGCTTGCGGTCTCGTCAAGAATTTAGCG
TTGATGGCTTGTATCTCTGTTGGTTCATATTCTGCTCCCGTCATCGAATTTTTGGAGGAATGGGGTCTTGAATCACTGGA
AGAGAATGCACATTCATCAACGCCCTGCACGAAGGTCTTCGTAAACGGTGTCTGGATGGGCGTACATCGTGATCCCGCCA
ACCTTGTGAAGACGATAAAAAAGCTTCGCCGGAAAGATGACATTAGTCCCGAAGTTTCTGTGGTTCGTGATATCCGCGAG
AGGGAGCTTCGTCTCTACACTGACGCGGGGCGAGTTTGTCGACCTCTTTTCATTGTTGAAAATCAGCAGCTTGCCCTGCA
GAAGAAGCATATCAAATGGCTTAACCAGGGCTACCGCGACGATGATGGTGAAGAGTTCAAATGGGAGCATCTGGTRAAGA
CAGGGATAATCGAATTATTGGATGCTGAGGAGGAGGAAACGGTGATGATTTCCATGACACCAGAAGACTTGGAGAATTCC
AGAYTACAATCTGCAGGCATCAACCCGCACGAGAACGATGGAGATTTTGACCCCGCGGCGCGACTAAAGGCCGGAATCAA
TGCGCACACATGGACTCACTGCGAGATCCATCCTAGTATGATTCTTGGTGTTTGTGCCAGTATCATCCCTTTCCCCGATC
ACAATCAGTCACCGCGAAACACCTATCAGTCCNNNNNNNGTACGT---GTTACTTCGACATGGATCGAA-AATGACCTTA
CGCCTTTGCAG
>OR0322
NNNNNNNNNNNNNNNNNNNNNNNNNNNNNNNNNNNNNNNNNNNNNNNNNNNNNNNNNNNNNNNNNNNNNNNNNNNNNNNN
NNNNNNNNNNNNNNNNNNNNNNNNNNNNNNNNNNNNNNNNNNNNNNNNNNNNNNNNNNNNNNNNNNNNNNNNNNNNNNNN
NNNNNNNNNNNNNNNNNNNNNNNNNNNNNNNNNNNNNNNNNNNNNNNNNNNNNNNNNNNNNNNNNNNNNNNNNNNNNNNN
NNNNNNNNNNNNNNNNNNNNNNNNNNNNNNNNNNNNNNNNNNNNNNNNNNNNNNNNNNNNNNNNNNNNNNNNNNNNNNNN
NNNNNNNNNNNNNNNNNNNNNNNNNNNNNNNNNNNNNNNNNNNNNNNNNNNNNNNNNNNNNNNNNNNNNNNNNNNNNNNN
NNNNNNNNNNNNNNNNNNNNNNNNNNNNNNNNNNNNNNNNNNNNNNNNNNNNNNNNNNNNNNNNNNNNNNNNNNNNNNNN
NNNNNNNNNNNNNNNNNNNNNNNNNNNNNNNNNNNNNNNNNNNNNNNNNNNNNNNNNNNNNNNNNNNNNNNNNNNNNNNN
NNNNNNNNNNNNNNNNNNNNNNNNNNNNNNNNNNNNNNNNNNNNNNNNNNNNNNNNNNNNNNNNNNNNNNNNNNNNNNNN
NNNNNNNNNNNNNNNNNNNNNNNNNNNNNNNNNNNNNNNNNNNNNNNNNNNNNNNNNNNNNNNNNNNNNNNNNNNNNNNN
NNNNNNNNNNNNNNNNNNNNNNNNNNNNNNNNNNNNNNNNNNNNNNNNNNNNNNNNNNNNNNNNNNNNNNNNNNNNNNNN
NNNNNNNNNNNNNNNNNNNNNNNNNNNNNNNNNNNNNNNNNNNNNNNNNNNNNNNNNNNNNNNNNNNNNNNNNNNNNNNN
NNNNNNNNNNNNNNNNNNNNNNNNNNNNNNNNNNNNNNNNNNNNNNNNNNNNNNNNNNNNNNNNNNNNNNNNNNNNNNNN
NNNNNNNNNNNNNNNNNNNNNNNNNNNNNNNNNNNNNNNNNNNNNNNNNNNNNNNNNNNNNNNNNNNNNNNNNNNNNNNN
NNNNNNNNNNNNNNNNNNNNNNNNNNNNNNNNNNNNNNNNNNNNNNNNNNNNNNNNNNNNNNNNNNNNNNNNNNNNNNNN
NNNNNNNNNNNNNNNNNNNNNNNNNNNNNNNNNNNNNNNNNNNNNNNNNNNNNNNNNNNNNNNNNNNNNNNNNNNNNNNN
NNNNNNNNNNNNNNNNNNNNNNNNNNNNNNNNNNNNNNNNNNNNNNNNNNNNNNNNNNNNNNNNNNNNNNNNNNNNNNNN
NNNNNNNNNNNNNNNNNNNNNNNNNNNNNNNNNNNNNNNNNNNNNNNNNNNNNNNNNNNNNNNNNNNNNNNNNNNNNNNN
NNNNNNNNNNNNNNNNNNNNNNNNNNNNNNNNNNNNNNNNNNNNNNNNNNNNNNNNNNNNNNNNNNNNNNNNNNNNNNNN
NNNNNNNNNNNNNNNNNNNNNNNNNNNNNNNNNNNNNNNNNNNNNNNNNNNNNNNNNNNNNNNNNNNNNNNNNNNNNNNN
NNNNNNNNNNNNNNNNNNNNNNNNNNNNNNNNNNNNNNNNNNNNNNNNNNNNNNNNNNNNNNNNNNNNNNNNNNNNNNNN
NNNNNNNNNNNNNNNNNNNNNNNNNNNNNNNNNNNNNNNNNNNNNNNNNNNNNNNNNCAAAAACATGATCACTGGTACCT
CCCAGGCCGATTGTGCCGTCCTTATTATCGCCGGTGGTACCGGTGAGTTCGAGGCAGGTATCTCCAAGGACGGTCAAACC
CGTGAACACGCCCTTCTGGCATTCACCCTTGGTGTCCGTCAGCTTATCGTCGCAGTGAACAAGATGGACACGACTAAGTG
GAGTGAGGATCGCTTCAACGAAATTATCAAGGAAACCTCGACCTTTATTAAGAAAGTCGGCTACAACCCCAAGGCTGTCG
CTTTCGTGCCTATCTCTGGTTGGCATGGTGACAACATGTTGGAGGAGTCCCCCAACATGCCCTGGTACAAGGGCTGGACC
AAGGAGACCAAAGGAGGTGTCGTCAAGGGAAAGACCCTCCTTGATGCCATCGATGCCATCGAGCCTCCTGTTCGTCCCTC
TGACAAACCCCTTCGCCTTCCTCTCCAGGATGTTTACAAGATCGGTGGTATCGGGACAGTGCCCGTTGGTCGTGTTGAAA
CTGTGTGTTGTATATTCCCCTC--AGATAAACGTGGTTTGATGTGTCGGC-AATAG--GTGAGCATTATGCAAT-CA-AT
TCAYTTCTAGCACTCTCTGAATGCCGAAATAGNNAGAAACCCCAGAAGGACAAGCTTGTGGTCTCGTCAAGAATTTAGCG
TTGATGGCTTGTATCTCTGTTGGTTCATATTCTGCTCCCGTCATCGAATTTTTGGAGGAATGGGGTCTTGAATCACTGGA
AGAGAATGCACATTCATCAACACCCTGCACGAAGGTCTTTGTAAATGGTGTCTGGATGGGCGTACATCGTGATCCCGCCA
ACCTTGTGAAGACAATCAAAAAGCTTCGCCGGAAAGATGACATTAGTCCCGAAGTATCTGTTGTTCGTGATATYCGCGAG
AGGGAGCTTCGTCTCTACACTGACGCAGGGCGAGTTTGTCGACCTCTCTTCATTGTTGAAAATCAGCAGCTTGCCCTGCA
GAAGAAGCATATCAAATGGCTTAACCAGGGCTACCGCGACGATGATGGTGAGGAGTTCAAATGGGAGCAGCTGGTGAAGA
CAGGGATCATCGAATTATTGGATGCTGAGGAGGAGGAGACGGTGATGATTTCCATGACACCAGAAGATTTGGAGAATTCC
AGGCTACAATCTGCAGGCATCAACCCGCACGAGAACGATGGAGATTTTGACCCCGCGGCACGACTAAAGGCTGGAATCAA
TGCGCACACATGGACTCACTGCGAGATCCATCCTAGTATGATTCTTGGTGTTTGTGCCAGTATCATCCCTTTCCCCGATC
ACAATCAGTCRCCGCGAAACACTTATCAGTCNNNNNNNNGTATGT---GTTACTTCGACATGGATTGAA-AATGACCTTA
CACCTTTGYAG
>OR0491
NNNNNNNNNNNNNNNNNNNNNNNNNNNNNNNNNNNNNNNNNNNNNNNNNNNNNNNNNNNNNNNNNNNNNNNNNNNNNNNN
NNNNNNNNNNNNNNNNNNNNNNNNNNNNNNNNNNNNNNNNNNNNNNNNNNNNNNNNNNNNNNNNNNNNNNNNNNNNNNNN
NNNNNNNNNNNNNNNNNNNNNNNNNNNNNNNNNNNNNNNNNNNNNNNNNNNNNNNNNNNNNNNNNNNNNNNNNNNNNNNN
NNNNNNNNNNNNNNNNNNNNNNNNNNNNNNNNNNNNNNNNNNNNNNNNNNNNNNNNNNNNNNNNNNNNNNNNNNNNNNNN
NNNNNNNNNNNNNNNNNNNNNNNNNNNNNNNNNNNNNNNNNNNNNNNNNNNNNNNNNNNNNNNNNNNNNNNNNNNNNNNN
NNNNNNNNNNNNNNNNNNNNNNNNNNNNNNNNNNNNNNNNNNNNNNNNNNNNNNNNNNNNNNNNNNNNNNNNNNNNNNNN
NNNNNNNNNNNNNNNNNNNNNNNNNNNNNNNNNNNNNNNNNNNNNNNNNNNNNNNNNNNNNNNNNNNNNNNNNNNNNNNN
NNNNNNNNNNNNNNNNNNNNNNNNNNNNNNNNNNNNNNNNNNNNNNNNNNNNNNNNNNNNNNNNNNNNNNNNNNNNNNNN
NNNNNNNNNNNNNNNNNNNNNNNNNNNNNNNNNNNNNNNNNNNNNNNNNNNNNNNNNNNNNNNNNNNNNNNNNNNNNNNN
NNNNNNNNNNNNNNNNNNNNNNNNNNNNNNNNNNNNNNNNNNNNNNNNNNNNNNNNNNNNNNNNNNNNNNNNNNNNNNNN
NNNNNNNNNNNNNNNNNNNNNNNNNNNNNNNNNNNNNNNNNNNNNNNNNNNNNNNNNNNNNNNNNNNNNNNNNNNNNNNN
NNNNNNNNNNNNNNNNNNNNNNNNNNNNNNNNNNNNNNNNNNNNNNNNNNNNNNNNNNNNNNNNNNNNNNNNNNNNNNNN
NNNNNNNNNNNNNNNNNNNNNNNNNNNNNNNNNNNNNNNNNNNNNNNNNNNNNNNNNNNNNNNNNNNNNNNNNNNNNNNN
NNNNNNNNNNNNNNNNNNNNNNNNNNNNNNNNNNNNNNNNNNNNNNNNNNNNNNNNNNNNNNNNNNNNNNNNNNNNNNNN
NNNNNNNNNNNNNNNNNNNNNNNNNNNNNNNNNNNNNNNNNNNNNNNNNNNNNNNNNNNNNNNNNNNNNNNNNNNNNNNN
NNNNNNNNNNNNNNNNNNNNNNNNNNNNNNNNNNNNNNNNNNNNNNNNNNNNNNNNNNNNNNNNNNNNNNNNNNNNNNNN
NNNNNNNNNNNNNNNNNNNNNNNNNNNNNNNNNNNNNNNNNNNNNNNNNNNNNNNNNNNNNNNNNNNNNNNNNNNNNNNN
NNNNNNNNNNNNNNNNNNNNNNNNNNNNNNNNNNNNNNNNNNNNNNNNNNNNNNNNNNNNNNNNNNNNNNNNNNNNNNNN
NNNNNNNNNNNNNNNNNNNNNNNNNNNNNNNNNNNNNNNNNNNNNNNNNNNNNNNNNNNNNNNNNNNNNNNNNNNNNNNN
NNNNNNNNNNNNNNNNNNNNNNNNNNNNNNNNNNNNNNNNNNNNNNNNNNNNNNNNNNNNNNNNNNNNNNNNNNNNNNNN
NNNNNNNNNNNNNNNNNNNNNNNNNNNNNNNNNNNNNNNNNNNNNNNNNNNNNNNNNCAAAAACATGATCACTGGTACCT
CTCAGGCCGACTGCGCCGTCCTCATTATCGCTGGTGGTACCGGTGAGTTTGAGGCAGGTATCTCCAAGGACGGTCAAACC
CGTGAACACGCCCTTCTGGCATTCACCCTTGGTGTCCGTCAGCTTATCGTCGCAGTGAACAAGATGGACACGACCAAGTG
GAGTGAGGACCGCTTCAATGAAATTATCAAGGAAACCTCAACCTTTATTAAGAAGGTCGGTTACAACCCCAAGGCTGTCG
CTTTCGTGCCTATCTCTGGCTGGCATGGTGACAACATGTTGGAGGAGTCCCCCAACATGCCCTGGTACAAGGGTTGGACC
AAGGAGACCAAGGGAGGTGTTGTCAAGGGAAAGACCCTCCTTGATGCCATCGATGCTATCGAGCCTCCTGTTCGTCCCTC
TGACAAACCCCTTCGCCTTCCTCTCCAGGATGTTTACAAGATCGGTGGTATCGGGACAGTGCCCGTTGGTCGTGTTGAAA
CTGTGCGTTGTATGTT-TCCTC--GGATAAATGTGGTTTGATGTGTCGAC-AATAG--GTAAGCATTATGTAAT-CACAT
TCACCTCCAACATTCTCTGAACGCCGAAATAGNNAGAAACCCCAGAAGGACAAGCTTGTGGTCTCGTCAAGAATTTGGCG
TTGATGGCTTGCATCTCTGTTGGTTCATATTCTGCTCCCGTCATCGAATTTTTGGAAGAATGGGGTCTCGAATCACTGGA
AGAGAATGCACATTCATCAACGCCCTGCACGAAGGTTTTCGTGAACGGTGTCTGGATGGGCGTACATCGTGACCCCGCCA
ACCTTGTGAAGACCATCAAAAAACTTCGCCGGAAAGATGACATTAGTCCCGAAGTTTCTGTGGTTCGGGATATCCGCGAG
AGGGAGCTTCGTCTCTACACTGACGCAGGGCGAGTTTGTCGACCCCTCTTCATTGTTGAAAATCAGCAGCTTGCCCTACA
GAAGAAGCATATCAAATGGCTTAACCAGGGCTACCGCGATGATGATGGTGAAGAGTTCAAGTGGGAGCATCTGGTGAAGA
CAGGGATAATTGAATTATTGGACGCCGAGGAGGAGGAGACAGTGATGATTTCCATGACACCTGAAGATTTGGAGAATTCC
AGGTTACAATCTGCAGGCATCAATCCTCACGAGAACGACGGAGATTTTGACCCCGCGGCGCGACTGAAGGCTGGAATCAA
TGCGCACACATGGACTCACTGCGAGATTCATCCCAGTATGATTCTTGGTGTTTGTGCCAGTATCATTCCTTTCCCCGATC
ACAATCAGTCACCGCGAAACACCTACCAGTCNNNNNNNNGTATGT---ATTACTTCGACATGGATTGAT-AATGACCTTA
CACCTCTGCAG
>OR0961
NNNNNNNNNNNNNNNNNNNNNNNNNNNNNNNNNNNNNNNNNNNNNNNNNNNNNNNNNNNNNNNNNNNNNNNNNNNNNNNN
NNNNNNNNNNNNNNNNNNNNNNNNNNNNNNNNNNNNNNNNNNNNNNNNNNNNNNNNNNNNNNNNNNNNNNNNNNNNNNNN
NNNNNNNNNNNNNNNNNNNNNNNNNNNNNNNNNNNNNNNNNNNNNNNNNNNNNNNNNNNNNNNNNNNNNNNNNNNNNNNN
NNNNNNNNNNNNNNNNNNNNNNNNNNNNNNNNNNNNNNNNNNNNNNNNNNNNNNNNNNNNNNNNNNNNNNNNNNNNNNNN
NNNNNNNNNNNNNNNNNNNNNNNNNNNNNNNNNNNNNNNNNNNNNNNNNNNNNNNNNNNNNNNNNNNNNNNNNNNNNNNN
NNNNNNNNNNNNNNNNNNNNNNNNNNNNNNNNNNNNNNNNNNNNNNNNNNNNNNNNNNNNNNNNNNNNNNNNNNNNNNNN
NNNNNNNNNNNNNNNNNNNNNNNNNNNNNNNNNNNNNNNNNNNNNNNNNNNNNNNNNNNNNNNNNNNNNNNNNNNNNNNN
NNNNNNNNNNNNNNNNNNNNNNNNNNNNNNNNNNNNNNNNNNNNNNNNNNNNNNNNNNNNNNNNNNNNNNNNNNNNNNNN
NNNNNNNNNNNNNNNNNNNNNNNNNNNNNNNNNNNNNNNNNNNNNNNNNNNNNNNNNNNNNNNNNNNNNNNNNNNNNNNN
NNNNNNNNNNNNNNNNNNNNNNNNNNNNNNNNNNNNNNNNNNNNNNNNNNNNNNNNNNNNNNNNNNNNNNNNNNNNNNNN
NNNNNNNNNNNNNNNNNNNNNNNNNNNNNNNNNNNNNNNNNNNNNNNNNNNNNNNNNNNNNNNNNNNNNNNNNNNNNNNN
NNNNNNNNNNNNNNNNNNNNNNNNNNNNNNNNNNNNNNNNNNNNNNNNNNNNNNNNNNNNNNNNNNNNNNNNNNNNNNNN
NNNNNNNNNNNNNNNNNNNNNNNNNNNNNNNNNNNNNNNNNNNNNNNNNNNNNNNNNNNNNNNNNNNNNNNNNNNNNNNN
NNNNNNNNNNNNNNNNNNNNNNNNNNNNNNNNNNNNNNNNNNNNNNNNNNNNNNNNNNNNNNNNNNNNNNNNNNNNNNNN
NNNNNNNNNNNNNNNNNNNNNNNNNNNNNNNNNNNNNNNNNNNNNNNNNNNNNNNNNNNNNNNNNNNNNNNNNNNNNNNN
NNNNNNNNNNNNNNNNNNNNNNNNNNNNNNNNNNNNNNNNNNNNNNNNNNNNNNNNNNNNNNNNNNNNNNNNNNNNNNNN
NNNNNNNNNNNNNNNNNNNNNNNNNNNNNNNNNNNNNNNNNNNNNNNNNNNNNNNNNNNNNNNNNNNNNNNNNNNNNNNN
NNNNNNNNNNNNNNNNNNNNNNNNNNNNNNNNNNNNNNNNNNNNNNNNNNNNNNNNNNNNNNNNNNNNNNNNNNNNNNNN
NNNNNNNNNNNNNNNNNNNNNNNNNNNNNNNNNNNNNNNNNNNNNNNNNNNNNNNNNNNNNNNNNNNNNNNNNNNNNNNN
NNNNNNNNNNNNNNNNNNNNNNNNNNNNNNNNNNNNNNNNNNNNNNNNNNNNNNNNNNNNNNNNNNNNNNNNNNNNNNNN
NNNNNNNNNNNNNNNNNNNNNNNNNNNNNNNNNNNNNNNNNNNNNNNNNNNNNNNNNCAAAAACATGATCACTGGTACTT
CCCAGGCCGACTGCGCCGTCCTCATTATCGCTGGTGGTACCGGTGAGTTCGAGGCAGGTATCTCCAAGGACGGTCAAACC
CGTGAACACGCCCTTCTGGCATTCACCCTTGGTGTCCGTCAGCTTATCGTCGCAGTGAACAAGATGGACACGACCAAGTG
GAGTGAGGACCGCTTCAACGAAATTATCAAGGAAACCTCGACCTTTATCAAGAAGGTCGGCTACAACCCCAAGGCTGTCG
CTTTCGTGCCCATCTCTGGCTGGCATGGTGACAACATGTTGGAGGAGTCCCCCAACATGCCCTGGTACAAGGGCTGGACC
AAGGAGACCAAGGGAGGTGTCGTCAAGGGAAAGACCCTCCTTGACGCCATCGATGCCATCGAGCCTCCTGTTCGTCCTTC
TGACAAACCCCTTCGCCTTCCTCTCCAGGATGTTTACAAGATCGGTGGTATCGGGACAGTGCCCGTTGGTCGTGTTGAAA
CTGTGTGTTGTACCTTCTCCTC--GGATAAATGTGGTTTGATGTGTCGAC-AATAG--GTAAGCATTATGTAGC-CACAT
TCACCTCCAACATTCTCTGAACGCCGAAATAGNNAGAAACCCCAGAAGGACAAGCTTGCGGTCTCGTCAAGAATTTGGCA
TTGATGGCTTGTATCTCTGTTGGTTCATATTCTGCTCCCGTCATCGAATTTTTGGAAGAATGGGGCCTTGAATCACTGGA
AGAGAATGCACATTCATCAACGCCCTGCACGAAGGTCTTCGTAAACGGTGTCTGGATGGGCGTACATCGTGATCCCGCCA
ACCTTGTGAAGACGATCAAAAAGCTTCGCCGGAAAGATGACATTAGTCCCGAAGTTTCTGTGGTTCGTGATATTCGCGAG
AGGGAGCTGCGTCTCTACACTGACGCAGGGCGAGTTTGTCGACCTCTCTTCATTGTTGAAAATCAGCAGCTTGCCCTGCA
GAAGAAGCATATCAAATGGCTTAATCARGGCTACCGCGACGATGATGGTGAAGAGTTCAAATGGGAGCAGCTGGTGAAGA
CAGGGATAATCGAATTATTGGATGCCGAGGAGGAGGAAACAGTGATGATTTCTATGACACCAGAAGATTTGGAGAATTCC
AGGCTACAATCTGCAGGCATCAACCCGCACGAGAACGACGGAGATTTTGACCCCGCGGCGCGACTAAAGGCTGGRATCAA
TGCGCACACATGGACTCACTGCGAGATCCATCCTAGTATGATTCTTGGTGTTTGTGCCAGTATCATTCCTTTCCCCGATC
ACAATCAGTCACCGCGTAACACCTATCAGTCNNNNNNNNGTACGT---GATRCTTCGRCATGGATTGAA-AATGACCTTA
CRCCTTTGCAG
>PRM_935923
CATTATCGAACTTTGAG--------------------GGGGGGGAGGGGAAGG-CTGTCGCTGGCTCTCTC-----GAGC
ATGTGC-ACGTCTTTCTTC----------------------TCTCTCGC-AAACCCCTACTACACCTGTGCACCCATTGT
AGGCTCTCG-AAAGAGG-ATCTAC-GTATTTCATACAACACCCACTT----TGCATGTCCATAGAATGT----AATCAGT
AGGATTCGTC--------------CTACGAAATC---ATACAACGAATTCTCAACCATGCCTTTGTCGAAA-----GGGC
ATGGCTTGGACTTTGGGAG--CCTTGCTGGCC--------TTTTC-GGTCAGCTCTCCTGAAATGCATTAGCGAT---GG
--GTGG------------CTAGGACGTGCACGGCCTT-CGACGTGATAA-------TGATCGTCGTGGCTGGA-GCGTCT
TTA----------------------------------TCCTCGC-TCAC-AATC-CACACTAGCCTT-------GGGT-T
AGC-TTTTGGCTATTAGTTCGGTCGCGAGACTTGACGAACGTCGG---AGGATTTTCTCT--TGGCTGGTCGATTTCGAC
TTTCAGCAACGGATCTCTTGGCTCTCGCATCGATGAAGAACGCAGCGAATTGCGATAAGTAATGTGAATTGCAGATTTTC
AGTGAATCATCGAATCTTTGAAYGCACCTTGCGCTCCTTGGTATTCCGAGGAGCATGCCTGTTTGAGTGTCAANNNNNNN
NNNNNNNNNNNNNNNNNNNNNNNNNNNNNNNNNNNNNNNNNNNNNNNNNNNNNNNNNNNNNNNNNNNNNNNNNNNNNNNN
NNNNNNNNNNNNNNNNNNNNNNNNNNNNNNNNNNNNNNNNNNNNNNNNNNNNNNNNNNNNNNNNNNNNNNNNNNNNNNNN
NNNNNNNNNNNNNNNNNNNNNNNNNNNNNNNNNNNNNNNNNNNNNNNNNNNNNNNNNNNNNNNNNNNNNNNNNNNNNNNN
NNNNNNNNNNNNNNNNNNNNNNNNNNNNNNNNNNNNNNNNNNNNNNNNNNNNNNNNNNNNNNNNNNNNNNNNNNNNNNNN
NNNNNNNNNNNNNNNNNNNNNNNNNNNNNNNNNNNNNNNNNNNNNNNNNNNNNNNNNNNNNNNNNNNNNNNNNNNNNNNN
NNNNNNNNNNNNNNNNNNNNNNNNNNNNNNNNNNNNNNNNNNNNNNNNNNNNNNNNNNNNNNNNNNNNNNNNNNNNNNNN
NNNNNNNNNNNNNNNNNNNNNNNNNNNNNNNNNNNNNNNNNNNNNNNNNNNNNNNNNNNNNNNNNNNNNNNNNNNNNNNN
NNNNNNNNNNNNNNNNNNNNNNNNNNNNNNNNNNNNNNNNNNNNNNNNNNNNNNNNNNNNNNNNNNNNNNNNNNNNNNNN
NNNNNNNNNNNNNNNNNNNNNNNNNNNNNNNNNNNNNNNNNNNNNNNNNNNNNNNNNNNNNNNNNNNNNNNNNNNNNNNN
NNNNNNNNNNNNNNNNNNNNNNNNNNNNNNNNNNNNNNNNNNNNNNNNNNNNNNNNNNNNNNNNNNNNNNNNNNNNNNNN
NNNNNNNNNNNNNNNNNNNNNNNNNNNNNNNNNNNNNNNNNNNNNNNNNNNNNNNNNNNNNNNNNNNNNNNNNNNNNNNN
NNNNNNNNNNNNNNNNNNNNNNNNNNNNNNNNNNNNNNNNNNNNNNNNNNNNNNNNNNNNNNNNNNNNNNNNNNNNNNNN
NNNNNNNNNNNNNNNNNNNNNNNNNNNNNNNNNNNNNNNNNNNNNNNNNNNNNNNNNNNNNNNNNNNNNNNNNNNNNNNN
NNNNNNNNNNNNNNNNNNNNNNNNNNNNNNNNNNNNNNNNNNNNNNNNNNNNNNNNNNNNNNNNNNNNNNNNNNNNNNNN
NNNNNNNNNNNNNNNNNNNNNNNNNNNNNNNNNNNNNNNNNNNNNNNNNNNNNNNNNNNNNNNNNNNNNNNNNNNNNNNN
NNNNNNNNNNNNNNNNNNNNNNNNNNNNNNNNNNNNNNNNNNNNNNNNNNNNNNNNNNNNNNNNNNNNNNNNNNNNNNNN
NNNNNNNNNNNNNNNNNNNNNNNNNNNNNNNNNNNNNNNNNNNNNNNNNNNNNNNNNNNNNNNNNNNNNNNNNNNNNNNN
NNNNNNNNNNNNNNNNNNNNNNNNNNNNNNNNNNNNNNNNNNNNNNNNNNNNNNNNNNNNNNNNNNNNNNNNNNNNNNNN
NNNNNNNNNNNNNNNNNNNNNNNNNNNNNNNNNNNNNNNNNNNNNNNNNNNNNNNNNNNNNNNNNNNNNNNNNNNNNNNN
NNNNNNNNNNNNNNNNNNNNNNNNNNNNNNNNNNNNNNNNNNNNNNNNNNNNNNNNNNNNNNNNNNNNNNNNNNNNNNNN
NNNNNNNNNNNNNNNNNNNNNNNNNNNNNNNNNNNNNNNNNNNNNNNNNNNNNNNNNNNNNNNNNNNNNNNNNNNNNNNN
NNNNNNNNNNNNNNNNNNNNNNNNNNNNNNNNNNNNNNNNNNNNNNNNNNNNNNNNNNNNNNNNNNNNNNNNNNNNNNNN
NNNNNNNNNNNNNNNNNNNNNNNNNNNNNNNNNNNNNNNNNNNNNNNNNNNNNNNNNNNNNNNNNNNNNNNNNNNNNNNN
NNNNNNNNNNNNNNNNNNNNNNNNNNNNNNNNNNNNNNNNNNNNNNNNNNNNNNNNNNNNNNNNNNNNNNNNNNNNNNNN
NNNNNNNNNNNNNNNNNNNNNNNNNNNNNNNNNNNNNNNNNNNNNNNNNNNNNNNNNNNNNNNNNNNNNNNNNNNNNNNN
NNNNNNNNNNNNNNNNNNNNNNNNNNNNNNNNNNNNNNNNNNNNNNNNNNNNNNNNNNNNNNNNNNNNNNNNNNNNNNNN
NNNNNNNNNNNNNNNNNNNNNNNNNNNNNNNNNNNNNNNNNNNNNNNNNNNNNNNNNNNNNNNNNNNNNNNNNNNNNNNN
NNNNNNNNNNNNNNNNNNNNNNNNNNNNNNNNNNNNNNNNNNNNNNNNNNNNNNNNNNNNNNNNNNNNNNNNNNNNNNNN
NNNNNNNNNNN
>PRM_935997
CATTATCGAACTTTGAG--------------------GGGGGGGAGGGGAAGG-CTGTCGCTGGCTCTCTC-----GAGC
ATGTGC-ACGTCTTTCTTC----------------------TCTCTCGC-AAACCCCTACTACACCTGTGCACCCATTGT
AGGCTCTCG-AAAGAGG-ATCTAC-GTATTTCATACAACACCCACTT----TGCATGTCCATAGAATGT----AATCAGT
AGGATTCGTC--------------CTACGAAATC---ATACAACGAATTCTCAACCATGCCTTTGTCGAAA-----GGGC
ATGGCTTGGACTTTGGGAG--CCTTGCTGGCC--------TTTTC-GGTCAGCTCTCCTGAAATGCATTAGCGAT---GG
--GTGG------------CTAGGACGTGCACGGCCTT-CGACGTGATAA-------TGATCGTCGTGGCTGGA-GCGTCT
TTA----------------------------------TCCTCGC-TCAC-AATC-CACACTAGCCTT-------GGGT-T
AGC-TTTTGGCTATTAGTTCGGTCGCGAGACTTGACGAACGTCGG---AGGATTTTCTCT--TGGCTGGTCGATTTCGAC
TTTCAGCAACGGATCTCTTGGCTCTCGCATCGATGAAGAACGCAGCGAATTGCGATAAGTAATGTGAATTGCAGATTTTC
AGTGAATCATCGAATCTTTGAACGCACCTTGCGCTCCTTGGTATTCCGAGGAGCATGCCTGTTTGAGTGTCAANNNNNNN
NNNNNNNNNNNNNNNNNNNNNNNNNNNNNNNNNNNNNNNNNNNNNNNNNNNNNNNNNNNNNNNNNNNNNNNNNNNNNNNN
NNNNNNNNNNNNNNNNNNNNNNNNNNNNNNNNNNNNNNNNNNNNNNNNNNNNNNNNNNNNNNNNNNNNNNNNNNNNNNNN
NNNNNNNNNNNNNNNNNNNNNNNNNNNNNNNNNNNNNNNNNNNNNNNNNNNNNNNNNNNNNNNNNNNNNNNNNNNNNNNN
NNNNNNNNNNNNNNNNNNNNNNNNNNNNNNNNNNNNNNNNNNNNNNNNNNNNNNNNNNNNNNNNNNNNNNNNNNNNNNNN
NNNNNNNNNNNNNNNNNNNNNNNNNNNNNNNNNNNNNNNNNNNNNNNNNNNNNNNNNNNNNNNNNNNNNNNNNNNNNNNN
NNNNNNNNNNNNNNNNNNNNNNNNNNNNNNNNNNNNNNNNNNNNNNNNNNNNNNNNNNNNNNNNNNNNNNNNNNNNNNNN
NNNNNNNNNNNNNNNNNNNNNNNNNNNNNNNNNNNNNNNNNNNNNNNNNNNNNNNNNNNNNNNNNNNNNNNNNNNNNNNN
NNNNNNNNNNNNNNNNNNNNNNNNNNNNNNNNNNNNNNNNNNNNNNNNNNNNNNNNNNNNNNNNNNNNNNNNNNNNNNNN
NNNNNNNNNNNNNNNNNNNNNNNNNNNNNNNNNNNNNNNNNNNNNNNNNNNNNNNNNNNNNNNNNNNNNNNNNNNNNNNN
NNNNNNNNNNNNNNNNNNNNNNNNNNNNNNNNNNNNNNNNNNNNNNNNNNNNNNNNNNNNNNNNNNNNNNNNNNNNNNNN
NNNNNNNNNNNNNNNNNNNNNNNNNNNNNNNNNNNNNNNNNNNNNNNNNNNNNNNNNNNNNNNNNNNNNNNNNNNNNNNN
NNNNNNNNNNNNNNNNNNNNNNNNNNNNNNNNNNNNNNNNNNNNNNNNNNNNNNNNNNNNNNNNNNNNNNNNNNNNNNNN
NNNNNNNNNNNNNNNNNNNNNNNNNNNNNNNNNNNNNNNNNNNNNNNNNNNNNNNNNNNNNNNNNNNNNNNNNNNNNNNN
NNNNNNNNNNNNNNNNNNNNNNNNNNNNNNNNNNNNNNNNNNNNNNNNNNNNNNNNNNNNNNNNNNNNNNNNNNNNNNNN
NNNNNNNNNNNNNNNNNNNNNNNNNNNNNNNNNNNNNNNNNNNNNNNNNNNNNNNNNNNNNNNNNNNNNNNNNNNNNNNN
NNNNNNNNNNNNNNNNNNNNNNNNNNNNNNNNNNNNNNNNNNNNNNNNNNNNNNNNNNNNNNNNNNNNNNNNNNNNNNNN
NNNNNNNNNNNNNNNNNNNNNNNNNNNNNNNNNNNNNNNNNNNNNNNNNNNNNNNNNNNNNNNNNNNNNNNNNNNNNNNN
NNNNNNNNNNNNNNNNNNNNNNNNNNNNNNNNNNNNNNNNNNNNNNNNNNNNNNNNNNNNNNNNNNNNNNNNNNNNNNNN
NNNNNNNNNNNNNNNNNNNNNNNNNNNNNNNNNNNNNNNNNNNNNNNNNNNNNNNNNNNNNNNNNNNNNNNNNNNNNNNN
NNNNNNNNNNNNNNNNNNNNNNNNNNNNNNNNNNNNNNNNNNNNNNNNNNNNNNNNNNNNNNNNNNNNNNNNNNNNNNNN
NNNNNNNNNNNNNNNNNNNNNNNNNNNNNNNNNNNNNNNNNNNNNNNNNNNNNNNNNNNNNNNNNNNNNNNNNNNNNNNN
NNNNNNNNNNNNNNNNNNNNNNNNNNNNNNNNNNNNNNNNNNNNNNNNNNNNNNNNNNNNNNNNNNNNNNNNNNNNNNNN
NNNNNNNNNNNNNNNNNNNNNNNNNNNNNNNNNNNNNNNNNNNNNNNNNNNNNNNNNNNNNNNNNNNNNNNNNNNNNNNN
NNNNNNNNNNNNNNNNNNNNNNNNNNNNNNNNNNNNNNNNNNNNNNNNNNNNNNNNNNNNNNNNNNNNNNNNNNNNNNNN
NNNNNNNNNNNNNNNNNNNNNNNNNNNNNNNNNNNNNNNNNNNNNNNNNNNNNNNNNNNNNNNNNNNNNNNNNNNNNNNN
NNNNNNNNNNNNNNNNNNNNNNNNNNNNNNNNNNNNNNNNNNNNNNNNNNNNNNNNNNNNNNNNNNNNNNNNNNNNNNNN
NNNNNNNNNNNNNNNNNNNNNNNNNNNNNNNNNNNNNNNNNNNNNNNNNNNNNNNNNNNNNNNNNNNNNNNNNNNNNNNN
NNNNNNNNNNNNNNNNNNNNNNNNNNNNNNNNNNNNNNNNNNNNNNNNNNNNNNNNNNNNNNNNNNNNNNNNNNNNNNNN
NNNNNNNNNNN
>PRM_944001
CATTATCGAACTTTGAG--------------------GGGGGGGAGGGGAAGG-CTGTCGCTGGCTCTCTC-----GAGC
ATGTGC-ACGTCTTTCTTC----------------------TCTCTCGC-AAACCCCTACTACACCTGTGCACCCATTGT
AGGCTCTCG-AAAGAGG-ATCTAC-GTATTTCATACAACACCCACTT----TGCATGTCCATAGAATGT----AATCAGT
AGGATTCGTC--------------CTACGAAATC---ATACAACGAATTCTCAACCATGCCTTTGTCGAAA-----GGGC
ATGGCTTGGACTTTGGGAG--CCTTGCTGGCC--------TTTTC-GGTCAGCTCTCCTGAAATGCATTAGCGAT---GG
--GTGG------------CTAGGACGTGCACGGCCTT-CGACGTGATAA-------TGATCGTCGTGGCTGGA-GCGTCT
TTA----------------------------------TCCTCGC-TCAC-AATC-CACACTAGCCTT-------GGGT-T
AGC-TTTTGGCTATTAGTTCGGTCGCGAGACTTGACGAACGTCGG---AGGATTTTCTCT--TGGCTGGTCGATTTCGAC
TTTCAGCAACGGATCTCTTGGCTCTCGCATCGATGAAGAACGCAGCGAATTGCGATAAGTAATGTGAATTGCAGATTTTC
AGTGAATCATCGAATCTTTGAACGCACCTTGCGCTCCTTGGTATTCCGAGGAGCATGCCTGTTTGAGTGTCAANNNNNNN
NNNNNNNNNNNNNNNNNNNNNNNNNNNNNNNNNNNNNNNNNNNNNNNNNNNNNNNNNNNNNNNNNNNNNNNNNNNNNNNN
NNNNNNNNNNNNNNNNNNNNNNNNNNNNNNNNNNNNNNNNNNNNNNNNNNNNNNNNNNNNNNNNNNNNNNNNNNNNNNNN
NNNNNNNNNNNNNNNNNNNNNNNNNNNNNNNNNNNNNNNNNNNNNNNNNNNNNNNNNNNNNNNNNNNNNNNNNNNNNNNN
NNNNNNNNNNNNNNNNNNNNNNNNNNNNNNNNNNNNNNNNNNNNNNNNNNNNNNNNNNNNNNNNNNNNNNNNNNNNNNNN
NNNNNNNNNNNNNNNNNNNNNNNNNNNNNNNNNNNNNNNNNNNNNNNNNNNNNNNNNNNNNNNNNNNNNNNNNNNNNNNN
NNNNNNNNNNNNNNNNNNNNNNNNNNNNNNNNNNNNNNNNNNNNNNNNNNNNNNNNNNNNNNNNNNNNNNNNNNNNNNNN
NNNNNNNNNNNNNNNNNNNNNNNNNNNNNNNNNNNNNNNNNNNNNNNNNNNNNNNNNNNNNNNNNNNNNNNNNNNNNNNN
NNNNNNNNNNNNNNNNNNNNNNNNNNNNNNNNNNNNNNNNNNNNNNNNNNNNNNNNNNNNNNNNNNNNNNNNNNNNNNNN
NNNNNNNNNNNNNNNNNNNNNNNNNNNNNNNNNNNNNNNNNNNNNNNNNNNNNNNNNNNNNNNNNNNNNNNNNNNNNNNN
NNNNNNNNNNNNNNNNNNNNNNNNNNNNNNNNNNNNNNNNNNNNNNNNNNNNNNNNNNNNNNNNNNNNNNNNNNNNNNNN
NNNNNNNNNNNNNNNNNNNNNNNNNNNNNNNNNNNNNNNNNNNNNNNNNNNNNNNNNNNNNNNNNNNNNNNNNNNNNNNN
NNNNNNNNNNNNNNNNNNNNNNNNNNNNNNNNNNNNNNNNNNNNNNNNNNNNNNNNNNNNNNNNNNNNNNNNNNNNNNNN
NNNNNNNNNNNNNNNNNNNNNNNNNNNNNNNNNNNNNNNNNNNNNNNNNNNNNNNNNNNNNNNNNNNNNNNNNNNNNNNN
NNNNNNNNNNNNNNNNNNNNNNNNNNNNNNNNNNNNNNNNNNNNNNNNNNNNNNNNNNNNNNNNNNNNNNNNNNNNNNNN
NNNNNNNNNNNNNNNNNNNNNNNNNNNNNNNNNNNNNNNNNNNNNNNNNNNNNNNNNNNNNNNNNNNNNNNNNNNNNNNN
NNNNNNNNNNNNNNNNNNNNNNNNNNNNNNNNNNNNNNNNNNNNNNNNNNNNNNNNNNNNNNNNNNNNNNNNNNNNNNNN
NNNNNNNNNNNNNNNNNNNNNNNNNNNNNNNNNNNNNNNNNNNNNNNNNNNNNNNNNNNNNNNNNNNNNNNNNNNNNNNN
NNNNNNNNNNNNNNNNNNNNNNNNNNNNNNNNNNNNNNNNNNNNNNNNNNNNNNNNNNNNNNNNNNNNNNNNNNNNNNNN
NNNNNNNNNNNNNNNNNNNNNNNNNNNNNNNNNNNNNNNNNNNNNNNNNNNNNNNNNNNNNNNNNNNNNNNNNNNNNNNN
NNNNNNNNNNNNNNNNNNNNNNNNNNNNNNNNNNNNNNNNNNNNNNNNNNNNNNNNNNNNNNNNNNNNNNNNNNNNNNNN
NNNNNNNNNNNNNNNNNNNNNNNNNNNNNNNNNNNNNNNNNNNNNNNNNNNNNNNNNNNNNNNNNNNNNNNNNNNNNNNN
NNNNNNNNNNNNNNNNNNNNNNNNNNNNNNNNNNNNNNNNNNNNNNNNNNNNNNNNNNNNNNNNNNNNNNNNNNNNNNNN
NNNNNNNNNNNNNNNNNNNNNNNNNNNNNNNNNNNNNNNNNNNNNNNNNNNNNNNNNNNNNNNNNNNNNNNNNNNNNNNN
NNNNNNNNNNNNNNNNNNNNNNNNNNNNNNNNNNNNNNNNNNNNNNNNNNNNNNNNNNNNNNNNNNNNNNNNNNNNNNNN
NNNNNNNNNNNNNNNNNNNNNNNNNNNNNNNNNNNNNNNNNNNNNNNNNNNNNNNNNNNNNNNNNNNNNNNNNNNNNNNN
NNNNNNNNNNNNNNNNNNNNNNNNNNNNNNNNNNNNNNNNNNNNNNNNNNNNNNNNNNNNNNNNNNNNNNNNNNNNNNNN
NNNNNNNNNNNNNNNNNNNNNNNNNNNNNNNNNNNNNNNNNNNNNNNNNNNNNNNNNNNNNNNNNNNNNNNNNNNNNNNN
NNNNNNNNNNNNNNNNNNNNNNNNNNNNNNNNNNNNNNNNNNNNNNNNNNNNNNNNNNNNNNNNNNNNNNNNNNNNNNNN
NNNNNNNNNNN
>PRM_944013
CATTATCGAACTTTGAG--------------------GGGGGGGAGGGGAAGG-CTGTCGCTGGCTCTCTC-----GAGC
ATGTGC-ACGTCTTTCTTC----------------------TCTCTCGC-AAACCCCTACTACACCTGTGCACCCATTGT
AGGCTCTCG-AAAGAGG-ATCTAC-GTATTTCATACAACACCCACTT----TGCATGTCCATAGAATGT----AATCAGT
AGGATTCGTC--------------CTACGAAATC---ATACAACGAATTCTCAACCATGCCTTTGTCGAAA-----GGGC
ATGGCTTGGACTTTGGGAG--CCTTGCTGGCC--------TTTTC-GGTCAGCTCTCCTGAAATGCATTAGCGAT---GG
--GTGG------------CTAGGACGTGCACGGCCTT-CGACGTGATAA-------TGATCGTCGTGGCTGGA-GCGTCT
TTA----------------------------------TCCTCGC-TCAC-AATC-CACACTAGCCTT-------GGGT-T
AGC-TTTTGGCTATTAGTTCGGTCGCGAGACTTGACGAACGTCGG---AGGATTTTCTCT--TGGCTGGTCGATTTCGAC
TTTCAGCAACGGATCTCTTGGCTCTCGCATCGATGAAGAACGCAGCGAATTGCGATAAGTAATGTGAATTGCAGATTTTC
AGTGAATCATCGAATCTTTGAACGCACCTTGCGCTCCTTGGTATTCCGAGGAGCATGCCTGTTTGAGTGTCAANNNNNNN
NNNNNNNNNNNNNNNNNNNNNNNNNNNNNNNNNNNNNNNNNNNNNNNNNNNNNNNNNNNNNNNNNNNNNNNNNNNNNNNN
NNNNNNNNNNNNNNNNNNNNNNNNNNNNNNNNNNNNNNNNNNNNNNNNNNNNNNNNNNNNNNNNNNNNNNNNNNNNNNNN
NNNNNNNNNNNNNNNNNNNNNNNNNNNNNNNNNNNNNNNNNNNNNNNNNNNNNNNNNNNNNNNNNNNNNNNNNNNNNNNN
NNNNNNNNNNNNNNNNNNNNNNNNNNNNNNNNNNNNNNNNNNNNNNNNNNNNNNNNNNNNNNNNNNNNNNNNNNNNNNNN
NNNNNNNNNNNNNNNNNNNNNNNNNNNNNNNNNNNNNNNNNNNNNNNNNNNNNNNNNNNNNNNNNNNNNNNNNNNNNNNN
NNNNNNNNNNNNNNNNNNNNNNNNNNNNNNNNNNNNNNNNNNNNNNNNNNNNNNNNNNNNNNNNNNNNNNNNNNNNNNNN
NNNNNNNNNNNNNNNNNNNNNNNNNNNNNNNNNNNNNNNNNNNNNNNNNNNNNNNNNNNNNNNNNNNNNNNNNNNNNNNN
NNNNNNNNNNNNNNNNNNNNNNNNNNNNNNNNNNNNNNNNNNNNNNNNNNNNNNNNNNNNNNNNNNNNNNNNNNNNNNNN
NNNNNNNNNNNNNNNNNNNNNNNNNNNNNNNNNNNNNNNNNNNNNNNNNNNNNNNNNNNNNNNNNNNNNNNNNNNNNNNN
NNNNNNNNNNNNNNNNNNNNNNNNNNNNNNNNNNNNNNNNNNNNNNNNNNNNNNNNNNNNNNNNNNNNNNNNNNNNNNNN
NNNNNNNNNNNNNNNNNNNNNNNNNNNNNNNNNNNNNNNNNNNNNNNNNNNNNNNNNNNNNNNNNNNNNNNNNNNNNNNN
NNNNNNNNNNNNNNNNNNNNNNNNNNNNNNNNNNNNNNNNNNNNNNNNNNNNNNNNNNNNNNNNNNNNNNNNNNNNNNNN
NNNNNNNNNNNNNNNNNNNNNNNNNNNNNNNNNNNNNNNNNNNNNNNNNNNNNNNNNNNNNNNNNNNNNNNNNNNNNNNN
NNNNNNNNNNNNNNNNNNNNNNNNNNNNNNNNNNNNNNNNNNNNNNNNNNNNNNNNNNNNNNNNNNNNNNNNNNNNNNNN
NNNNNNNNNNNNNNNNNNNNNNNNNNNNNNNNNNNNNNNNNNNNNNNNNNNNNNNNNNNNNNNNNNNNNNNNNNNNNNNN
NNNNNNNNNNNNNNNNNNNNNNNNNNNNNNNNNNNNNNNNNNNNNNNNNNNNNNNNNNNNNNNNNNNNNNNNNNNNNNNN
NNNNNNNNNNNNNNNNNNNNNNNNNNNNNNNNNNNNNNNNNNNNNNNNNNNNNNNNNNNNNNNNNNNNNNNNNNNNNNNN
NNNNNNNNNNNNNNNNNNNNNNNNNNNNNNNNNNNNNNNNNNNNNNNNNNNNNNNNNNNNNNNNNNNNNNNNNNNNNNNN
NNNNNNNNNNNNNNNNNNNNNNNNNNNNNNNNNNNNNNNNNNNNNNNNNNNNNNNNNNNNNNNNNNNNNNNNNNNNNNNN
NNNNNNNNNNNNNNNNNNNNNNNNNNNNNNNNNNNNNNNNNNNNNNNNNNNNNNNNNNNNNNNNNNNNNNNNNNNNNNNN
NNNNNNNNNNNNNNNNNNNNNNNNNNNNNNNNNNNNNNNNNNNNNNNNNNNNNNNNNNNNNNNNNNNNNNNNNNNNNNNN
NNNNNNNNNNNNNNNNNNNNNNNNNNNNNNNNNNNNNNNNNNNNNNNNNNNNNNNNNNNNNNNNNNNNNNNNNNNNNNNN
NNNNNNNNNNNNNNNNNNNNNNNNNNNNNNNNNNNNNNNNNNNNNNNNNNNNNNNNNNNNNNNNNNNNNNNNNNNNNNNN
NNNNNNNNNNNNNNNNNNNNNNNNNNNNNNNNNNNNNNNNNNNNNNNNNNNNNNNNNNNNNNNNNNNNNNNNNNNNNNNN
NNNNNNNNNNNNNNNNNNNNNNNNNNNNNNNNNNNNNNNNNNNNNNNNNNNNNNNNNNNNNNNNNNNNNNNNNNNNNNNN
NNNNNNNNNNNNNNNNNNNNNNNNNNNNNNNNNNNNNNNNNNNNNNNNNNNNNNNNNNNNNNNNNNNNNNNNNNNNNNNN
[truncated: 65,321 more chars]
