# Supplementary material for: Revision of the Genus Cyanoboletus (Boletaceae) in the Mediterranean Basin with Notes on Arsenic Hyperaccumulation
Source: J Fungi (Basel). 2026 Apr 25;12(5):315. doi: 10.3390/jof12050315 (PMC13208421; doi:10.3390/jof12050315)
Supplement: Supplementary file 1 [file jof-12-00315-s001.zip › Supplementary Table S1.xlsx]

## Sheet: Sheet1
Species	Spores	Collections	Length (μm)	Width (μm)	Q	Area (μm²)	Approximated Volume (μm³)	Suprahilar Depression (%)
C. pulverulentus	543	11	(10.91) 12.29 ± 0.9 (13.46)	(4.53) 4.87 ± 0.32 (5.39)	(2.41) 2.53 ± 0.18 (2.73)	(42.76) 49.03 ± 5.5 (56.98)	(118.38) 155.94 ± 28.45 (206.09)	(3.16) 3.66 ± 1.52 (5.11)
C. mediterraneensis	703	14	(12.01) 12.67 ± 0.74 (13.63)	(5.10) 5.33 ± 0.32 (5.66)	(2.15) 2.38 ± 0.15 (2.61)	(50.74) 57.78 ± 5.59 (66.37)	(171.91) 189.74 ± 29.09 (216.19)	(1.48) 2.15 ± 0.82 (2.52)
C. poikilochromus	805	21	(10.96) 11.83 ± 0.69 (12.44)	(4.51) 5.03 ± 0.25 (5.41)	(2.16) 2.36 ± 0.16 (2.51)	(41.26) 50.72 ± 4.05 (60.32)	(117.04) 158.19 ± 22.87 (187.94)	(1.44) 1.86 ± 0.62 (2.23)
totals	2051	46
